# Supplementary material for: A dataset of clinically generated visual questions and answers about radiology images
Source: Sci Data. 2018 Nov 20;5:180251. doi: 10.1038/sdata.2018.251 (PMC6244189; doi:10.1038/sdata.2018.251)
Supplement: Supplementary file 1 [file sdata2018251-isa1.zip]

Archive with 3 entries (3 files):
- i_Investigation.txt
- s_DF302B_study.txt
- a_DF302B_assay.txt
