# Supplementary material for: A dataset of clinically generated visual questions and answers about radiology images
Source: Sci Data. 2018 Nov 20;5:180251. doi: 10.1038/sdata.2018.251 (PMC6244189; doi:10.1038/sdata.2018.251)
Supplement: Supplementary file 1 [file sdata2018251-isa1.zip › i_Investigation.txt]

# Investigation File generated for Scientific Data with Investigation File Authoring Tool version 0.1.0 on 05/10/2018 - This metadata file is CC0
ONTOLOGY SOURCE REFERENCE
Term Source Name	NCBITaxon	UBERON	ERO	OBI	BAO
Term Source File	http://data.bioontology.org/ontologies/NCBITAXON	http://data.bioontology.org/ontologies/UBERON	http://data.bioontology.org/ontologies/ERO	http://data.bioontology.org/ontologies/OBI	http://data.bioontology.org/ontologies/BAO
Term Source Version	2016AB	releases/2014-06-15	2013-08-02	2014-08-18	2.0
Term Source Description	National Center for Biotechnology Information (NCBI) Organismal Classification	Uber Anatomy Ontology	Eagle-I Research Resource Ontology	Ontology for Biomedical Investigations	BioAssay Ontology
INVESTIGATION
Investigation Identifier
Investigation Title
Investigation Description
Investigation Submission Date
Investigation Public Release Date
INVESTIGATION PUBLICATIONS
Investigation PubMed ID
Investigation Publication DOI
Investigation Publication Author List
Investigation Publication Title
Investigation Publication Status
Investigation Publication Status Term Accession Number
Investigation Publication Status Term Source REF
INVESTIGATION CONTACTS
Investigation Person Last Name
Investigation Person Mid Initials
Investigation Person First Name
Investigation Person Address
Investigation Person Phone
Investigation Person Fax
Investigation Person Email
Investigation Person Affiliation
Investigation Person Roles
Investigation Person Roles Term Accession Number
Investigation Person Roles Term Source REF
STUDY
Study Identifier	10.1038/sdata.2018.251
Study Title	A dataset of clinically generated visual questions and answers about radiology images
Study Submission Date	18/06/2018
Study Public Release Date	20/11/2018
Study Description	http://www.nature.com/articles/sdata2018251#abstract
Study File Name	s_DF302B_study.txt
Comment[Subject Keywords]	//;///
Comment[Manuscript Licence]	CC BY-4.0
Comment[Experimental Metadata Licence]	CC0
Comment[Supplementary Information File Name]	
Comment[Supplementary Information File Type]	x-zip-compressed
Comment[Supplementary Information File URL]	http://www.nature.com/articles/sdata2018251#supplementary-information
Comment[Data Repository]	Open Science Framework
Comment[Data Record Accession]	doi:10.17605/OSF.IO/89KPS
Comment[Data Record URI]	https://doi.org/10.17605/OSF.IO/89KPS
STUDY DESIGN DESCRIPTORS
Study Design Type	image creation and editing objective	anatomical image analysis objective
Study Design Type Term Accession Number	ERO:0100071	ERO:0100127
Study Design Type Term Source REF	ERO	ERO
STUDY PUBLICATIONS
Study PubMed ID
Study Publication DOI
Study Publication Author List
Study Publication Title
Study Publication Status
Study Publication Status Term Accession Number
Study Publication Status Term Source REF
STUDY FACTORS
Study Factor Name	question type	answer type
Study Factor Type	question type	answer type
Study Factor Type Term Accession Number	""	""
Study Factor Type Term Source REF	""	""
STUDY ASSAYS
Study Assay Measurement Type	image analysis
Study Assay Measurement Type Term Accession Number	ERO:0000220
Study Assay Measurement Type Term Source REF	ERO
Study Assay Technology Type	visual observation method
Study Assay Technology Type Term Accession Number	ERO:0001322
Study Assay Technology Type Term Source REF	ERO
Study Assay Technology Platform	""
Study Assay File Name	a_DF302B_assay.txt
STUDY PROTOCOLS
Study Protocol Name	Image Selection	Question Type and Answer Type Generation 	Annotators	Question and Answer Generation	Question Answer and Question Type Validation
Study Protocol Type	selection	protocol	image analysis method	image analysis method	image analysis method
Study Protocol Type Term Accession Number	OBI:0001928	OBI:0000272	BAO:0040001	BAO:0040001	BAO:0040001
Study Protocol Type Term Source REF	OBI	OBI	BAO	BAO	BAO
Study Protocol Description					
Study Protocol URI	""	""	""	""	""
Study Protocol Version					
Study Protocol Parameters Name	""	""	""	""	""
Study Protocol Parameters Name Term Accession Number	""	""	""	""	""
Study Protocol Parameters Name Term Source REF	""	""	""	""	""
Study Protocol Components Name	""	""	""	""	""
Study Protocol Components Type	""	""	""	""	""
Study Protocol Components Type Term Accession Number	""	""	""	""	""
Study Protocol Components Type Term Source REF	""	""	""	""	""
STUDY CONTACTS
Study Person Last Name	Lau	Gayen	Ben Abacha	Demner-Fushman
Study Person First Name	Jason J.	Soumya	Asma	Dina
Study Person Mid Initials				
Study Person Email	""	""	""	ddemner@mail.nih.gov
Study Person Phone				
Study Person Fax				
Study Person Address				
Study Person Affiliation	Lister Hill National Center for Biomedical Communications, National Library of Medicine, Bethesda, MD, USA	Lister Hill National Center for Biomedical Communications, National Library of Medicine, Bethesda, MD, USA	Lister Hill National Center for Biomedical Communications, National Library of Medicine, Bethesda, MD, USA	Lister Hill National Center for Biomedical Communications, National Library of Medicine, Bethesda, MD, USA
Study Person Roles				
Study Person Roles Term Accession Number				
Study Person Roles Term Source REF				
Comment[Study Person ORCID]				
Comment[Funder]				
Comment[FundRef ID]				
Comment[Funder Term Source REF]				
Comment[Grant Identifier]				
