# Supplementary material for: A dataset of clinically generated visual questions and answers about radiology images
Source: Sci Data. 2018 Nov 20;5:180251. doi: 10.1038/sdata.2018.251 (PMC6244189; doi:10.1038/sdata.2018.251)
Supplement: Supplementary file 1 [file sdata2018251-isa1.zip › s_DF302B_study.txt]

Source Name	Characteristics[organism]	Term Source REF	Term Accession Number	Characteristics[organism part]	Term Source REF	Term Accession Number	Protocol REF	Sample Name	Factor Value[question type]	Factor Value[answer type]
MedPix open access radiology archive of case reports and teaching cases	Homo sapiens	NCBITaxon	NCBITaxon:9606	head	UBERON	UBERON:0000033	Image Selection	image with QID 0	PRES	CLOSED
MedPix open access radiology archive of case reports and teaching cases	Homo sapiens	NCBITaxon	NCBITaxon:9606	chest	UBERON	UBERON:0001443	Image Selection	image with QID 1	ABN	CLOSED
MedPix open access radiology archive of case reports and teaching cases	Homo sapiens	NCBITaxon	NCBITaxon:9606	chest	UBERON	UBERON:0001443	Image Selection	image with QID 2	PRES	CLOSED
MedPix open access radiology archive of case reports and teaching cases	Homo sapiens	NCBITaxon	NCBITaxon:9606	chest	UBERON	UBERON:0001443	Image Selection	image with QID 3	MODALITY	OPEN
MedPix open access radiology archive of case reports and teaching cases	Homo sapiens	NCBITaxon	NCBITaxon:9606	chest	UBERON	UBERON:0001443	Image Selection	image with QID 4	MODALITY	CLOSED
MedPix open access radiology archive of case reports and teaching cases	Homo sapiens	NCBITaxon	NCBITaxon:9606	chest	UBERON	UBERON:0001443	Image Selection	image with QID 5	ORGAN	OPEN
MedPix open access radiology archive of case reports and teaching cases	Homo sapiens	NCBITaxon	NCBITaxon:9606	chest	UBERON	UBERON:0001443	Image Selection	image with QID 6	PRES	CLOSED
MedPix open access radiology archive of case reports and teaching cases	Homo sapiens	NCBITaxon	NCBITaxon:9606	chest	UBERON	UBERON:0001443	Image Selection	image with QID 7	PRES	CLOSED
MedPix open access radiology archive of case reports and teaching cases	Homo sapiens	NCBITaxon	NCBITaxon:9606	head	UBERON	UBERON:0000033	Image Selection	image with QID 8	POS	OPEN
MedPix open access radiology archive of case reports and teaching cases	Homo sapiens	NCBITaxon	NCBITaxon:9606	chest	UBERON	UBERON:0001443	Image Selection	image with QID 9	PRES	CLOSED
MedPix open access radiology archive of case reports and teaching cases	Homo sapiens	NCBITaxon	NCBITaxon:9606	chest	UBERON	UBERON:0001443	Image Selection	image with QID 10	PRES	CLOSED
MedPix open access radiology archive of case reports and teaching cases	Homo sapiens	NCBITaxon	NCBITaxon:9606	chest	UBERON	UBERON:0001443	Image Selection	image with QID 11	ORGAN	OPEN
MedPix open access radiology archive of case reports and teaching cases	Homo sapiens	NCBITaxon	NCBITaxon:9606	chest	UBERON	UBERON:0001443	Image Selection	image with QID 12	PRES	CLOSED
MedPix open access radiology archive of case reports and teaching cases	Homo sapiens	NCBITaxon	NCBITaxon:9606	head	UBERON	UBERON:0000033	Image Selection	image with QID 13	PLANE	CLOSED
MedPix open access radiology archive of case reports and teaching cases	Homo sapiens	NCBITaxon	NCBITaxon:9606	head	UBERON	UBERON:0000033	Image Selection	image with QID 14	POS	OPEN
MedPix open access radiology archive of case reports and teaching cases	Homo sapiens	NCBITaxon	NCBITaxon:9606	chest	UBERON	UBERON:0001443	Image Selection	image with QID 15	PRES	CLOSED
MedPix open access radiology archive of case reports and teaching cases	Homo sapiens	NCBITaxon	NCBITaxon:9606	head	UBERON	UBERON:0000033	Image Selection	image with QID 16	MODALITY	OPEN
MedPix open access radiology archive of case reports and teaching cases	Homo sapiens	NCBITaxon	NCBITaxon:9606	head	UBERON	UBERON:0000033	Image Selection	image with QID 17	ORGAN	OPEN
MedPix open access radiology archive of case reports and teaching cases	Homo sapiens	NCBITaxon	NCBITaxon:9606	chest	UBERON	UBERON:0001443	Image Selection	image with QID 18	PRES	CLOSED
MedPix open access radiology archive of case reports and teaching cases	Homo sapiens	NCBITaxon	NCBITaxon:9606	chest	UBERON	UBERON:0001443	Image Selection	image with QID 19	OTHER	OPEN
MedPix open access radiology archive of case reports and teaching cases	Homo sapiens	NCBITaxon	NCBITaxon:9606	head	UBERON	UBERON:0000033	Image Selection	image with QID 20	SIZE, PRES	CLOSED
MedPix open access radiology archive of case reports and teaching cases	Homo sapiens	NCBITaxon	NCBITaxon:9606	head	UBERON	UBERON:0000033	Image Selection	image with QID 21	ABN	CLOSED
MedPix open access radiology archive of case reports and teaching cases	Homo sapiens	NCBITaxon	NCBITaxon:9606	chest	UBERON	UBERON:0001443	Image Selection	image with QID 22	PLANE	CLOSED
MedPix open access radiology archive of case reports and teaching cases	Homo sapiens	NCBITaxon	NCBITaxon:9606	chest	UBERON	UBERON:0001443	Image Selection	image with QID 23	SIZE	CLOSED
MedPix open access radiology archive of case reports and teaching cases	Homo sapiens	NCBITaxon	NCBITaxon:9606	head	UBERON	UBERON:0000033	Image Selection	image with QID 24	ORGAN	CLOSED
MedPix open access radiology archive of case reports and teaching cases	Homo sapiens	NCBITaxon	NCBITaxon:9606	chest	UBERON	UBERON:0001443	Image Selection	image with QID 25	PRES	CLOSED
MedPix open access radiology archive of case reports and teaching cases	Homo sapiens	NCBITaxon	NCBITaxon:9606	chest	UBERON	UBERON:0001443	Image Selection	image with QID 26	MODALITY	OPEN
MedPix open access radiology archive of case reports and teaching cases	Homo sapiens	NCBITaxon	NCBITaxon:9606	head	UBERON	UBERON:0000033	Image Selection	image with QID 27	MODALITY	CLOSED
MedPix open access radiology archive of case reports and teaching cases	Homo sapiens	NCBITaxon	NCBITaxon:9606	chest	UBERON	UBERON:0001443	Image Selection	image with QID 28	PLANE	CLOSED
MedPix open access radiology archive of case reports and teaching cases	Homo sapiens	NCBITaxon	NCBITaxon:9606	head	UBERON	UBERON:0000033	Image Selection	image with QID 29	PLANE	OPEN
MedPix open access radiology archive of case reports and teaching cases	Homo sapiens	NCBITaxon	NCBITaxon:9606	head	UBERON	UBERON:0000033	Image Selection	image with QID 30	PRES	CLOSED
MedPix open access radiology archive of case reports and teaching cases	Homo sapiens	NCBITaxon	NCBITaxon:9606	chest	UBERON	UBERON:0001443	Image Selection	image with QID 31	COUNT	CLOSED
MedPix open access radiology archive of case reports and teaching cases	Homo sapiens	NCBITaxon	NCBITaxon:9606	chest	UBERON	UBERON:0001443	Image Selection	image with QID 32	SIZE	CLOSED
MedPix open access radiology archive of case reports and teaching cases	Homo sapiens	NCBITaxon	NCBITaxon:9606	chest	UBERON	UBERON:0001443	Image Selection	image with QID 33	PRES	CLOSED
MedPix open access radiology archive of case reports and teaching cases	Homo sapiens	NCBITaxon	NCBITaxon:9606	chest	UBERON	UBERON:0001443	Image Selection	image with QID 34	PRES	CLOSED
MedPix open access radiology archive of case reports and teaching cases	Homo sapiens	NCBITaxon	NCBITaxon:9606	chest	UBERON	UBERON:0001443	Image Selection	image with QID 35	ABN	CLOSED
MedPix open access radiology archive of case reports and teaching cases	Homo sapiens	NCBITaxon	NCBITaxon:9606	chest	UBERON	UBERON:0001443	Image Selection	image with QID 36	ABN	CLOSED
MedPix open access radiology archive of case reports and teaching cases	Homo sapiens	NCBITaxon	NCBITaxon:9606	abdomen	UBERON	UBERON:0000916	Image Selection	image with QID 37	MODALITY	CLOSED
MedPix open access radiology archive of case reports and teaching cases	Homo sapiens	NCBITaxon	NCBITaxon:9606	abdomen	UBERON	UBERON:0000916	Image Selection	image with QID 38	PLANE	CLOSED
MedPix open access radiology archive of case reports and teaching cases	Homo sapiens	NCBITaxon	NCBITaxon:9606	abdomen	UBERON	UBERON:0000916	Image Selection	image with QID 39	PRES	CLOSED
MedPix open access radiology archive of case reports and teaching cases	Homo sapiens	NCBITaxon	NCBITaxon:9606	abdomen	UBERON	UBERON:0000916	Image Selection	image with QID 40	SIZE, PRES	CLOSED
MedPix open access radiology archive of case reports and teaching cases	Homo sapiens	NCBITaxon	NCBITaxon:9606	chest	UBERON	UBERON:0001443	Image Selection	image with QID 41	OTHER	CLOSED
MedPix open access radiology archive of case reports and teaching cases	Homo sapiens	NCBITaxon	NCBITaxon:9606	chest	UBERON	UBERON:0001443	Image Selection	image with QID 42	MODALITY	CLOSED
MedPix open access radiology archive of case reports and teaching cases	Homo sapiens	NCBITaxon	NCBITaxon:9606	abdomen	UBERON	UBERON:0000916	Image Selection	image with QID 43	PRES	CLOSED
MedPix open access radiology archive of case reports and teaching cases	Homo sapiens	NCBITaxon	NCBITaxon:9606	abdomen	UBERON	UBERON:0000916	Image Selection	image with QID 44	PRES	CLOSED
MedPix open access radiology archive of case reports and teaching cases	Homo sapiens	NCBITaxon	NCBITaxon:9606	abdomen	UBERON	UBERON:0000916	Image Selection	image with QID 45	SIZE	CLOSED
MedPix open access radiology archive of case reports and teaching cases	Homo sapiens	NCBITaxon	NCBITaxon:9606	abdomen	UBERON	UBERON:0000916	Image Selection	image with QID 46	SIZE	CLOSED
MedPix open access radiology archive of case reports and teaching cases	Homo sapiens	NCBITaxon	NCBITaxon:9606	abdomen	UBERON	UBERON:0000916	Image Selection	image with QID 47	PRES	CLOSED
MedPix open access radiology archive of case reports and teaching cases	Homo sapiens	NCBITaxon	NCBITaxon:9606	abdomen	UBERON	UBERON:0000916	Image Selection	image with QID 48	PRES	CLOSED
MedPix open access radiology archive of case reports and teaching cases	Homo sapiens	NCBITaxon	NCBITaxon:9606	head	UBERON	UBERON:0000033	Image Selection	image with QID 49	POS	CLOSED
MedPix open access radiology archive of case reports and teaching cases	Homo sapiens	NCBITaxon	NCBITaxon:9606	head	UBERON	UBERON:0000033	Image Selection	image with QID 50	PRES	CLOSED
MedPix open access radiology archive of case reports and teaching cases	Homo sapiens	NCBITaxon	NCBITaxon:9606	head	UBERON	UBERON:0000033	Image Selection	image with QID 51	PRES	CLOSED
MedPix open access radiology archive of case reports and teaching cases	Homo sapiens	NCBITaxon	NCBITaxon:9606	head	UBERON	UBERON:0000033	Image Selection	image with QID 52	PRES	CLOSED
MedPix open access radiology archive of case reports and teaching cases	Homo sapiens	NCBITaxon	NCBITaxon:9606	head	UBERON	UBERON:0000033	Image Selection	image with QID 53	PRES	CLOSED
MedPix open access radiology archive of case reports and teaching cases	Homo sapiens	NCBITaxon	NCBITaxon:9606	abdomen	UBERON	UBERON:0000916	Image Selection	image with QID 54	SIZE	CLOSED
MedPix open access radiology archive of case reports and teaching cases	Homo sapiens	NCBITaxon	NCBITaxon:9606	abdomen	UBERON	UBERON:0000916	Image Selection	image with QID 55	SIZE	CLOSED
MedPix open access radiology archive of case reports and teaching cases	Homo sapiens	NCBITaxon	NCBITaxon:9606	chest	UBERON	UBERON:0001443	Image Selection	image with QID 56	COUNT	CLOSED
MedPix open access radiology archive of case reports and teaching cases	Homo sapiens	NCBITaxon	NCBITaxon:9606	chest	UBERON	UBERON:0001443	Image Selection	image with QID 57	COUNT	CLOSED
MedPix open access radiology archive of case reports and teaching cases	Homo sapiens	NCBITaxon	NCBITaxon:9606	head	UBERON	UBERON:0000033	Image Selection	image with QID 58	ORGAN	CLOSED
MedPix open access radiology archive of case reports and teaching cases	Homo sapiens	NCBITaxon	NCBITaxon:9606	head	UBERON	UBERON:0000033	Image Selection	image with QID 59	PLANE	CLOSED
MedPix open access radiology archive of case reports and teaching cases	Homo sapiens	NCBITaxon	NCBITaxon:9606	abdomen	UBERON	UBERON:0000916	Image Selection	image with QID 60	OTHER	CLOSED
MedPix open access radiology archive of case reports and teaching cases	Homo sapiens	NCBITaxon	NCBITaxon:9606	abdomen	UBERON	UBERON:0000916	Image Selection	image with QID 61	PRES	CLOSED
MedPix open access radiology archive of case reports and teaching cases	Homo sapiens	NCBITaxon	NCBITaxon:9606	abdomen	UBERON	UBERON:0000916	Image Selection	image with QID 62	PRES	CLOSED
MedPix open access radiology archive of case reports and teaching cases	Homo sapiens	NCBITaxon	NCBITaxon:9606	abdomen	UBERON	UBERON:0000916	Image Selection	image with QID 63	PRES	CLOSED
MedPix open access radiology archive of case reports and teaching cases	Homo sapiens	NCBITaxon	NCBITaxon:9606	abdomen	UBERON	UBERON:0000916	Image Selection	image with QID 64	PRES	CLOSED
MedPix open access radiology archive of case reports and teaching cases	Homo sapiens	NCBITaxon	NCBITaxon:9606	abdomen	UBERON	UBERON:0000916	Image Selection	image with QID 65	PRES	CLOSED
MedPix open access radiology archive of case reports and teaching cases	Homo sapiens	NCBITaxon	NCBITaxon:9606	abdomen	UBERON	UBERON:0000916	Image Selection	image with QID 66	PRES	CLOSED
MedPix open access radiology archive of case reports and teaching cases	Homo sapiens	NCBITaxon	NCBITaxon:9606	abdomen	UBERON	UBERON:0000916	Image Selection	image with QID 67	PRES	CLOSED
MedPix open access radiology archive of case reports and teaching cases	Homo sapiens	NCBITaxon	NCBITaxon:9606	head	UBERON	UBERON:0000033	Image Selection	image with QID 68	PRES	CLOSED
MedPix open access radiology archive of case reports and teaching cases	Homo sapiens	NCBITaxon	NCBITaxon:9606	head	UBERON	UBERON:0000033	Image Selection	image with QID 69	PRES	CLOSED
MedPix open access radiology archive of case reports and teaching cases	Homo sapiens	NCBITaxon	NCBITaxon:9606	chest	UBERON	UBERON:0001443	Image Selection	image with QID 70	PLANE	CLOSED
MedPix open access radiology archive of case reports and teaching cases	Homo sapiens	NCBITaxon	NCBITaxon:9606	abdomen	UBERON	UBERON:0000916	Image Selection	image with QID 71	PRES	CLOSED
MedPix open access radiology archive of case reports and teaching cases	Homo sapiens	NCBITaxon	NCBITaxon:9606	abdomen	UBERON	UBERON:0000916	Image Selection	image with QID 72	PRES	CLOSED
MedPix open access radiology archive of case reports and teaching cases	Homo sapiens	NCBITaxon	NCBITaxon:9606	chest	UBERON	UBERON:0001443	Image Selection	image with QID 73	ATTRIB	CLOSED
MedPix open access radiology archive of case reports and teaching cases	Homo sapiens	NCBITaxon	NCBITaxon:9606	chest	UBERON	UBERON:0001443	Image Selection	image with QID 74	SIZE	CLOSED
MedPix open access radiology archive of case reports and teaching cases	Homo sapiens	NCBITaxon	NCBITaxon:9606	chest	UBERON	UBERON:0001443	Image Selection	image with QID 75	ATTRIB	CLOSED
MedPix open access radiology archive of case reports and teaching cases	Homo sapiens	NCBITaxon	NCBITaxon:9606	chest	UBERON	UBERON:0001443	Image Selection	image with QID 76	ATTRIB, SIZE	CLOSED
MedPix open access radiology archive of case reports and teaching cases	Homo sapiens	NCBITaxon	NCBITaxon:9606	chest	UBERON	UBERON:0001443	Image Selection	image with QID 77	PRES	CLOSED
MedPix open access radiology archive of case reports and teaching cases	Homo sapiens	NCBITaxon	NCBITaxon:9606	chest	UBERON	UBERON:0001443	Image Selection	image with QID 78	PRES	CLOSED
MedPix open access radiology archive of case reports and teaching cases	Homo sapiens	NCBITaxon	NCBITaxon:9606	chest	UBERON	UBERON:0001443	Image Selection	image with QID 79	SIZE	CLOSED
MedPix open access radiology archive of case reports and teaching cases	Homo sapiens	NCBITaxon	NCBITaxon:9606	head	UBERON	UBERON:0000033	Image Selection	image with QID 80	PRES	CLOSED
MedPix open access radiology archive of case reports and teaching cases	Homo sapiens	NCBITaxon	NCBITaxon:9606	head	UBERON	UBERON:0000033	Image Selection	image with QID 81	PRES	CLOSED
MedPix open access radiology archive of case reports and teaching cases	Homo sapiens	NCBITaxon	NCBITaxon:9606	abdomen	UBERON	UBERON:0000916	Image Selection	image with QID 82	PRES	CLOSED
MedPix open access radiology archive of case reports and teaching cases	Homo sapiens	NCBITaxon	NCBITaxon:9606	abdomen	UBERON	UBERON:0000916	Image Selection	image with QID 83	PRES	CLOSED
MedPix open access radiology archive of case reports and teaching cases	Homo sapiens	NCBITaxon	NCBITaxon:9606	head	UBERON	UBERON:0000033	Image Selection	image with QID 84	PRES	CLOSED
MedPix open access radiology archive of case reports and teaching cases	Homo sapiens	NCBITaxon	NCBITaxon:9606	head	UBERON	UBERON:0000033	Image Selection	image with QID 85	PRES	CLOSED
MedPix open access radiology archive of case reports and teaching cases	Homo sapiens	NCBITaxon	NCBITaxon:9606	head	UBERON	UBERON:0000033	Image Selection	image with QID 86	PRES	CLOSED
MedPix open access radiology archive of case reports and teaching cases	Homo sapiens	NCBITaxon	NCBITaxon:9606	head	UBERON	UBERON:0000033	Image Selection	image with QID 87	PRES	CLOSED
MedPix open access radiology archive of case reports and teaching cases	Homo sapiens	NCBITaxon	NCBITaxon:9606	abdomen	UBERON	UBERON:0000916	Image Selection	image with QID 88	PRES	CLOSED
MedPix open access radiology archive of case reports and teaching cases	Homo sapiens	NCBITaxon	NCBITaxon:9606	abdomen	UBERON	UBERON:0000916	Image Selection	image with QID 89	PRES	CLOSED
MedPix open access radiology archive of case reports and teaching cases	Homo sapiens	NCBITaxon	NCBITaxon:9606	head	UBERON	UBERON:0000033	Image Selection	image with QID 90	PLANE	CLOSED
MedPix open access radiology archive of case reports and teaching cases	Homo sapiens	NCBITaxon	NCBITaxon:9606	abdomen	UBERON	UBERON:0000916	Image Selection	image with QID 91	ABN	CLOSED
MedPix open access radiology archive of case reports and teaching cases	Homo sapiens	NCBITaxon	NCBITaxon:9606	abdomen	UBERON	UBERON:0000916	Image Selection	image with QID 92	PRES	CLOSED
MedPix open access radiology archive of case reports and teaching cases	Homo sapiens	NCBITaxon	NCBITaxon:9606	abdomen	UBERON	UBERON:0000916	Image Selection	image with QID 93	PRES	CLOSED
MedPix open access radiology archive of case reports and teaching cases	Homo sapiens	NCBITaxon	NCBITaxon:9606	abdomen	UBERON	UBERON:0000916	Image Selection	image with QID 94	PRES, ABN	CLOSED
MedPix open access radiology archive of case reports and teaching cases	Homo sapiens	NCBITaxon	NCBITaxon:9606	chest	UBERON	UBERON:0001443	Image Selection	image with QID 95	PLANE	CLOSED
MedPix open access radiology archive of case reports and teaching cases	Homo sapiens	NCBITaxon	NCBITaxon:9606	abdomen	UBERON	UBERON:0000916	Image Selection	image with QID 96	ATTRIB	CLOSED
MedPix open access radiology archive of case reports and teaching cases	Homo sapiens	NCBITaxon	NCBITaxon:9606	abdomen	UBERON	UBERON:0000916	Image Selection	image with QID 97	ATTRIB	CLOSED
MedPix open access radiology archive of case reports and teaching cases	Homo sapiens	NCBITaxon	NCBITaxon:9606	abdomen	UBERON	UBERON:0000916	Image Selection	image with QID 98	PRES	CLOSED
MedPix open access radiology archive of case reports and teaching cases	Homo sapiens	NCBITaxon	NCBITaxon:9606	abdomen	UBERON	UBERON:0000916	Image Selection	image with QID 99	PRES	CLOSED
MedPix open access radiology archive of case reports and teaching cases	Homo sapiens	NCBITaxon	NCBITaxon:9606	chest	UBERON	UBERON:0001443	Image Selection	image with QID 100	PRES	CLOSED
MedPix open access radiology archive of case reports and teaching cases	Homo sapiens	NCBITaxon	NCBITaxon:9606	chest	UBERON	UBERON:0001443	Image Selection	image with QID 101	PRES	CLOSED
MedPix open access radiology archive of case reports and teaching cases	Homo sapiens	NCBITaxon	NCBITaxon:9606	abdomen	UBERON	UBERON:0000916	Image Selection	image with QID 102	PRES	CLOSED
MedPix open access radiology archive of case reports and teaching cases	Homo sapiens	NCBITaxon	NCBITaxon:9606	abdomen	UBERON	UBERON:0000916	Image Selection	image with QID 103	PRES	CLOSED
MedPix open access radiology archive of case reports and teaching cases	Homo sapiens	NCBITaxon	NCBITaxon:9606	chest	UBERON	UBERON:0001443	Image Selection	image with QID 104	SIZE	CLOSED
MedPix open access radiology archive of case reports and teaching cases	Homo sapiens	NCBITaxon	NCBITaxon:9606	chest	UBERON	UBERON:0001443	Image Selection	image with QID 105	SIZE	CLOSED
MedPix open access radiology archive of case reports and teaching cases	Homo sapiens	NCBITaxon	NCBITaxon:9606	head	UBERON	UBERON:0000033	Image Selection	image with QID 106	PRES	CLOSED
MedPix open access radiology archive of case reports and teaching cases	Homo sapiens	NCBITaxon	NCBITaxon:9606	head	UBERON	UBERON:0000033	Image Selection	image with QID 107	PRES	CLOSED
MedPix open access radiology archive of case reports and teaching cases	Homo sapiens	NCBITaxon	NCBITaxon:9606	chest	UBERON	UBERON:0001443	Image Selection	image with QID 108	PRES	CLOSED
MedPix open access radiology archive of case reports and teaching cases	Homo sapiens	NCBITaxon	NCBITaxon:9606	chest	UBERON	UBERON:0001443	Image Selection	image with QID 109	PRES	CLOSED
MedPix open access radiology archive of case reports and teaching cases	Homo sapiens	NCBITaxon	NCBITaxon:9606	abdomen	UBERON	UBERON:0000916	Image Selection	image with QID 110	COLOR	CLOSED
MedPix open access radiology archive of case reports and teaching cases	Homo sapiens	NCBITaxon	NCBITaxon:9606	abdomen	UBERON	UBERON:0000916	Image Selection	image with QID 111	COLOR	CLOSED
MedPix open access radiology archive of case reports and teaching cases	Homo sapiens	NCBITaxon	NCBITaxon:9606	chest	UBERON	UBERON:0001443	Image Selection	image with QID 112	SIZE	CLOSED
MedPix open access radiology archive of case reports and teaching cases	Homo sapiens	NCBITaxon	NCBITaxon:9606	chest	UBERON	UBERON:0001443	Image Selection	image with QID 113	SIZE	CLOSED
MedPix open access radiology archive of case reports and teaching cases	Homo sapiens	NCBITaxon	NCBITaxon:9606	chest	UBERON	UBERON:0001443	Image Selection	image with QID 114	PRES	CLOSED
MedPix open access radiology archive of case reports and teaching cases	Homo sapiens	NCBITaxon	NCBITaxon:9606	chest	UBERON	UBERON:0001443	Image Selection	image with QID 115	PRES	CLOSED
MedPix open access radiology archive of case reports and teaching cases	Homo sapiens	NCBITaxon	NCBITaxon:9606	chest	UBERON	UBERON:0001443	Image Selection	image with QID 116	PRES	CLOSED
MedPix open access radiology archive of case reports and teaching cases	Homo sapiens	NCBITaxon	NCBITaxon:9606	chest	UBERON	UBERON:0001443	Image Selection	image with QID 117	SIZE	CLOSED
MedPix open access radiology archive of case reports and teaching cases	Homo sapiens	NCBITaxon	NCBITaxon:9606	abdomen	UBERON	UBERON:0000916	Image Selection	image with QID 118	PRES	CLOSED
MedPix open access radiology archive of case reports and teaching cases	Homo sapiens	NCBITaxon	NCBITaxon:9606	abdomen	UBERON	UBERON:0000916	Image Selection	image with QID 119	PRES	CLOSED
MedPix open access radiology archive of case reports and teaching cases	Homo sapiens	NCBITaxon	NCBITaxon:9606	abdomen	UBERON	UBERON:0000916	Image Selection	image with QID 120	PRES	CLOSED
MedPix open access radiology archive of case reports and teaching cases	Homo sapiens	NCBITaxon	NCBITaxon:9606	abdomen	UBERON	UBERON:0000916	Image Selection	image with QID 121	PRES	CLOSED
MedPix open access radiology archive of case reports and teaching cases	Homo sapiens	NCBITaxon	NCBITaxon:9606	abdomen	UBERON	UBERON:0000916	Image Selection	image with QID 122	PRES	CLOSED
MedPix open access radiology archive of case reports and teaching cases	Homo sapiens	NCBITaxon	NCBITaxon:9606	chest	UBERON	UBERON:0001443	Image Selection	image with QID 123	ATTRIB	CLOSED
MedPix open access radiology archive of case reports and teaching cases	Homo sapiens	NCBITaxon	NCBITaxon:9606	chest	UBERON	UBERON:0001443	Image Selection	image with QID 124	SIZE	CLOSED
MedPix open access radiology archive of case reports and teaching cases	Homo sapiens	NCBITaxon	NCBITaxon:9606	abdomen	UBERON	UBERON:0000916	Image Selection	image with QID 125	PRES	CLOSED
MedPix open access radiology archive of case reports and teaching cases	Homo sapiens	NCBITaxon	NCBITaxon:9606	abdomen	UBERON	UBERON:0000916	Image Selection	image with QID 126	PRES	CLOSED
MedPix open access radiology archive of case reports and teaching cases	Homo sapiens	NCBITaxon	NCBITaxon:9606	head	UBERON	UBERON:0000033	Image Selection	image with QID 127	PRES	CLOSED
MedPix open access radiology archive of case reports and teaching cases	Homo sapiens	NCBITaxon	NCBITaxon:9606	head	UBERON	UBERON:0000033	Image Selection	image with QID 128	PRES	CLOSED
MedPix open access radiology archive of case reports and teaching cases	Homo sapiens	NCBITaxon	NCBITaxon:9606	head	UBERON	UBERON:0000033	Image Selection	image with QID 129	MODALITY	CLOSED
MedPix open access radiology archive of case reports and teaching cases	Homo sapiens	NCBITaxon	NCBITaxon:9606	head	UBERON	UBERON:0000033	Image Selection	image with QID 130	PRES	CLOSED
MedPix open access radiology archive of case reports and teaching cases	Homo sapiens	NCBITaxon	NCBITaxon:9606	head	UBERON	UBERON:0000033	Image Selection	image with QID 131	PRES	CLOSED
MedPix open access radiology archive of case reports and teaching cases	Homo sapiens	NCBITaxon	NCBITaxon:9606	chest	UBERON	UBERON:0001443	Image Selection	image with QID 132	PRES	CLOSED
MedPix open access radiology archive of case reports and teaching cases	Homo sapiens	NCBITaxon	NCBITaxon:9606	chest	UBERON	UBERON:0001443	Image Selection	image with QID 133	PRES	CLOSED
MedPix open access radiology archive of case reports and teaching cases	Homo sapiens	NCBITaxon	NCBITaxon:9606	head	UBERON	UBERON:0000033	Image Selection	image with QID 134	PRES	CLOSED
MedPix open access radiology archive of case reports and teaching cases	Homo sapiens	NCBITaxon	NCBITaxon:9606	head	UBERON	UBERON:0000033	Image Selection	image with QID 135	PRES	CLOSED
MedPix open access radiology archive of case reports and teaching cases	Homo sapiens	NCBITaxon	NCBITaxon:9606	chest	UBERON	UBERON:0001443	Image Selection	image with QID 136	PRES	CLOSED
MedPix open access radiology archive of case reports and teaching cases	Homo sapiens	NCBITaxon	NCBITaxon:9606	chest	UBERON	UBERON:0001443	Image Selection	image with QID 137	PRES	CLOSED
MedPix open access radiology archive of case reports and teaching cases	Homo sapiens	NCBITaxon	NCBITaxon:9606	abdomen	UBERON	UBERON:0000916	Image Selection	image with QID 138	COUNT	CLOSED
MedPix open access radiology archive of case reports and teaching cases	Homo sapiens	NCBITaxon	NCBITaxon:9606	abdomen	UBERON	UBERON:0000916	Image Selection	image with QID 139	COUNT	CLOSED
MedPix open access radiology archive of case reports and teaching cases	Homo sapiens	NCBITaxon	NCBITaxon:9606	abdomen	UBERON	UBERON:0000916	Image Selection	image with QID 140	SIZE	CLOSED
MedPix open access radiology archive of case reports and teaching cases	Homo sapiens	NCBITaxon	NCBITaxon:9606	abdomen	UBERON	UBERON:0000916	Image Selection	image with QID 141	SIZE	CLOSED
MedPix open access radiology archive of case reports and teaching cases	Homo sapiens	NCBITaxon	NCBITaxon:9606	abdomen	UBERON	UBERON:0000916	Image Selection	image with QID 142	PLANE	CLOSED
MedPix open access radiology archive of case reports and teaching cases	Homo sapiens	NCBITaxon	NCBITaxon:9606	head	UBERON	UBERON:0000033	Image Selection	image with QID 143	PRES	CLOSED
MedPix open access radiology archive of case reports and teaching cases	Homo sapiens	NCBITaxon	NCBITaxon:9606	head	UBERON	UBERON:0000033	Image Selection	image with QID 144	PRES	CLOSED
MedPix open access radiology archive of case reports and teaching cases	Homo sapiens	NCBITaxon	NCBITaxon:9606	abdomen	UBERON	UBERON:0000916	Image Selection	image with QID 145	SIZE	CLOSED
MedPix open access radiology archive of case reports and teaching cases	Homo sapiens	NCBITaxon	NCBITaxon:9606	abdomen	UBERON	UBERON:0000916	Image Selection	image with QID 146	SIZE	CLOSED
MedPix open access radiology archive of case reports and teaching cases	Homo sapiens	NCBITaxon	NCBITaxon:9606	abdomen	UBERON	UBERON:0000916	Image Selection	image with QID 147	PRES	CLOSED
MedPix open access radiology archive of case reports and teaching cases	Homo sapiens	NCBITaxon	NCBITaxon:9606	abdomen	UBERON	UBERON:0000916	Image Selection	image with QID 148	PRES	CLOSED
MedPix open access radiology archive of case reports and teaching cases	Homo sapiens	NCBITaxon	NCBITaxon:9606	head	UBERON	UBERON:0000033	Image Selection	image with QID 149	PRES	CLOSED
MedPix open access radiology archive of case reports and teaching cases	Homo sapiens	NCBITaxon	NCBITaxon:9606	head	UBERON	UBERON:0000033	Image Selection	image with QID 150	PRES	CLOSED
MedPix open access radiology archive of case reports and teaching cases	Homo sapiens	NCBITaxon	NCBITaxon:9606	head	UBERON	UBERON:0000033	Image Selection	image with QID 151	ATTRIB	CLOSED
MedPix open access radiology archive of case reports and teaching cases	Homo sapiens	NCBITaxon	NCBITaxon:9606	head	UBERON	UBERON:0000033	Image Selection	image with QID 152	ATTRIB	CLOSED
MedPix open access radiology archive of case reports and teaching cases	Homo sapiens	NCBITaxon	NCBITaxon:9606	abdomen	UBERON	UBERON:0000916	Image Selection	image with QID 153	PRES	CLOSED
MedPix open access radiology archive of case reports and teaching cases	Homo sapiens	NCBITaxon	NCBITaxon:9606	abdomen	UBERON	UBERON:0000916	Image Selection	image with QID 154	PRES	CLOSED
MedPix open access radiology archive of case reports and teaching cases	Homo sapiens	NCBITaxon	NCBITaxon:9606	abdomen	UBERON	UBERON:0000916	Image Selection	image with QID 155	PRES	CLOSED
MedPix open access radiology archive of case reports and teaching cases	Homo sapiens	NCBITaxon	NCBITaxon:9606	abdomen	UBERON	UBERON:0000916	Image Selection	image with QID 156	PRES	CLOSED
MedPix open access radiology archive of case reports and teaching cases	Homo sapiens	NCBITaxon	NCBITaxon:9606	abdomen	UBERON	UBERON:0000916	Image Selection	image with QID 157	PRES	CLOSED
MedPix open access radiology archive of case reports and teaching cases	Homo sapiens	NCBITaxon	NCBITaxon:9606	abdomen	UBERON	UBERON:0000916	Image Selection	image with QID 158	PRES	CLOSED
MedPix open access radiology archive of case reports and teaching cases	Homo sapiens	NCBITaxon	NCBITaxon:9606	abdomen	UBERON	UBERON:0000916	Image Selection	image with QID 159	PRES	CLOSED
MedPix open access radiology archive of case reports and teaching cases	Homo sapiens	NCBITaxon	NCBITaxon:9606	abdomen	UBERON	UBERON:0000916	Image Selection	image with QID 160	PRES	CLOSED
MedPix open access radiology archive of case reports and teaching cases	Homo sapiens	NCBITaxon	NCBITaxon:9606	chest	UBERON	UBERON:0001443	Image Selection	image with QID 161	PRES	CLOSED
MedPix open access radiology archive of case reports and teaching cases	Homo sapiens	NCBITaxon	NCBITaxon:9606	chest	UBERON	UBERON:0001443	Image Selection	image with QID 162	PRES	CLOSED
MedPix open access radiology archive of case reports and teaching cases	Homo sapiens	NCBITaxon	NCBITaxon:9606	head	UBERON	UBERON:0000033	Image Selection	image with QID 163	MODALITY	CLOSED
MedPix open access radiology archive of case reports and teaching cases	Homo sapiens	NCBITaxon	NCBITaxon:9606	abdomen	UBERON	UBERON:0000916	Image Selection	image with QID 164	OTHER	CLOSED
MedPix open access radiology archive of case reports and teaching cases	Homo sapiens	NCBITaxon	NCBITaxon:9606	chest	UBERON	UBERON:0001443	Image Selection	image with QID 165	COLOR	CLOSED
MedPix open access radiology archive of case reports and teaching cases	Homo sapiens	NCBITaxon	NCBITaxon:9606	chest	UBERON	UBERON:0001443	Image Selection	image with QID 166	COLOR	CLOSED
MedPix open access radiology archive of case reports and teaching cases	Homo sapiens	NCBITaxon	NCBITaxon:9606	head	UBERON	UBERON:0000033	Image Selection	image with QID 167	PRES	CLOSED
MedPix open access radiology archive of case reports and teaching cases	Homo sapiens	NCBITaxon	NCBITaxon:9606	abdomen	UBERON	UBERON:0000916	Image Selection	image with QID 168	PRES	CLOSED
MedPix open access radiology archive of case reports and teaching cases	Homo sapiens	NCBITaxon	NCBITaxon:9606	abdomen	UBERON	UBERON:0000916	Image Selection	image with QID 169	COLOR	CLOSED
MedPix open access radiology archive of case reports and teaching cases	Homo sapiens	NCBITaxon	NCBITaxon:9606	abdomen	UBERON	UBERON:0000916	Image Selection	image with QID 170	PRES	CLOSED
MedPix open access radiology archive of case reports and teaching cases	Homo sapiens	NCBITaxon	NCBITaxon:9606	abdomen	UBERON	UBERON:0000916	Image Selection	image with QID 171	SIZE	CLOSED
MedPix open access radiology archive of case reports and teaching cases	Homo sapiens	NCBITaxon	NCBITaxon:9606	abdomen	UBERON	UBERON:0000916	Image Selection	image with QID 172	SIZE	CLOSED
MedPix open access radiology archive of case reports and teaching cases	Homo sapiens	NCBITaxon	NCBITaxon:9606	chest	UBERON	UBERON:0001443	Image Selection	image with QID 173	PRES	CLOSED
MedPix open access radiology archive of case reports and teaching cases	Homo sapiens	NCBITaxon	NCBITaxon:9606	chest	UBERON	UBERON:0001443	Image Selection	image with QID 174	PRES	CLOSED
MedPix open access radiology archive of case reports and teaching cases	Homo sapiens	NCBITaxon	NCBITaxon:9606	chest	UBERON	UBERON:0001443	Image Selection	image with QID 175	PRES	CLOSED
MedPix open access radiology archive of case reports and teaching cases	Homo sapiens	NCBITaxon	NCBITaxon:9606	head	UBERON	UBERON:0000033	Image Selection	image with QID 176	PRES	CLOSED
MedPix open access radiology archive of case reports and teaching cases	Homo sapiens	NCBITaxon	NCBITaxon:9606	head	UBERON	UBERON:0000033	Image Selection	image with QID 177	PRES	CLOSED
MedPix open access radiology archive of case reports and teaching cases	Homo sapiens	NCBITaxon	NCBITaxon:9606	chest	UBERON	UBERON:0001443	Image Selection	image with QID 178	ORGAN	CLOSED
MedPix open access radiology archive of case reports and teaching cases	Homo sapiens	NCBITaxon	NCBITaxon:9606	abdomen	UBERON	UBERON:0000916	Image Selection	image with QID 179	ABN	CLOSED
MedPix open access radiology archive of case reports and teaching cases	Homo sapiens	NCBITaxon	NCBITaxon:9606	abdomen	UBERON	UBERON:0000916	Image Selection	image with QID 180	ABN	CLOSED
MedPix open access radiology archive of case reports and teaching cases	Homo sapiens	NCBITaxon	NCBITaxon:9606	chest	UBERON	UBERON:0001443	Image Selection	image with QID 181	ABN	OPEN
MedPix open access radiology archive of case reports and teaching cases	Homo sapiens	NCBITaxon	NCBITaxon:9606	chest	UBERON	UBERON:0001443	Image Selection	image with QID 182	ABN	OPEN
MedPix open access radiology archive of case reports and teaching cases	Homo sapiens	NCBITaxon	NCBITaxon:9606	chest	UBERON	UBERON:0001443	Image Selection	image with QID 183	PRES	OPEN
MedPix open access radiology archive of case reports and teaching cases	Homo sapiens	NCBITaxon	NCBITaxon:9606	chest	UBERON	UBERON:0001443	Image Selection	image with QID 184	PRES	OPEN
MedPix open access radiology archive of case reports and teaching cases	Homo sapiens	NCBITaxon	NCBITaxon:9606	chest	UBERON	UBERON:0001443	Image Selection	image with QID 185	PLANE	CLOSED
MedPix open access radiology archive of case reports and teaching cases	Homo sapiens	NCBITaxon	NCBITaxon:9606	chest	UBERON	UBERON:0001443	Image Selection	image with QID 186	ABN	CLOSED
MedPix open access radiology archive of case reports and teaching cases	Homo sapiens	NCBITaxon	NCBITaxon:9606	chest	UBERON	UBERON:0001443	Image Selection	image with QID 187	ABN	CLOSED
MedPix open access radiology archive of case reports and teaching cases	Homo sapiens	NCBITaxon	NCBITaxon:9606	abdomen	UBERON	UBERON:0000916	Image Selection	image with QID 188	PRES	CLOSED
MedPix open access radiology archive of case reports and teaching cases	Homo sapiens	NCBITaxon	NCBITaxon:9606	abdomen	UBERON	UBERON:0000916	Image Selection	image with QID 189	PRES	CLOSED
MedPix open access radiology archive of case reports and teaching cases	Homo sapiens	NCBITaxon	NCBITaxon:9606	abdomen	UBERON	UBERON:0000916	Image Selection	image with QID 190	ATTRIB	OPEN
MedPix open access radiology archive of case reports and teaching cases	Homo sapiens	NCBITaxon	NCBITaxon:9606	abdomen	UBERON	UBERON:0000916	Image Selection	image with QID 191	ATTRIB	OPEN
MedPix open access radiology archive of case reports and teaching cases	Homo sapiens	NCBITaxon	NCBITaxon:9606	abdomen	UBERON	UBERON:0000916	Image Selection	image with QID 192	ORGAN	OPEN
MedPix open access radiology archive of case reports and teaching cases	Homo sapiens	NCBITaxon	NCBITaxon:9606	abdomen	UBERON	UBERON:0000916	Image Selection	image with QID 193	PRES	CLOSED
MedPix open access radiology archive of case reports and teaching cases	Homo sapiens	NCBITaxon	NCBITaxon:9606	abdomen	UBERON	UBERON:0000916	Image Selection	image with QID 194	PRES	CLOSED
MedPix open access radiology archive of case reports and teaching cases	Homo sapiens	NCBITaxon	NCBITaxon:9606	chest	UBERON	UBERON:0001443	Image Selection	image with QID 195	ABN	CLOSED
MedPix open access radiology archive of case reports and teaching cases	Homo sapiens	NCBITaxon	NCBITaxon:9606	chest	UBERON	UBERON:0001443	Image Selection	image with QID 196	ABN	CLOSED
MedPix open access radiology archive of case reports and teaching cases	Homo sapiens	NCBITaxon	NCBITaxon:9606	chest	UBERON	UBERON:0001443	Image Selection	image with QID 197	MODALITY	CLOSED
MedPix open access radiology archive of case reports and teaching cases	Homo sapiens	NCBITaxon	NCBITaxon:9606	head	UBERON	UBERON:0000033	Image Selection	image with QID 198	ATTRIB	OPEN
MedPix open access radiology archive of case reports and teaching cases	Homo sapiens	NCBITaxon	NCBITaxon:9606	head	UBERON	UBERON:0000033	Image Selection	image with QID 199	ATTRIB	OPEN
MedPix open access radiology archive of case reports and teaching cases	Homo sapiens	NCBITaxon	NCBITaxon:9606	abdomen	UBERON	UBERON:0000916	Image Selection	image with QID 200	ORGAN	CLOSED
MedPix open access radiology archive of case reports and teaching cases	Homo sapiens	NCBITaxon	NCBITaxon:9606	head	UBERON	UBERON:0000033	Image Selection	image with QID 201	ABN	CLOSED
MedPix open access radiology archive of case reports and teaching cases	Homo sapiens	NCBITaxon	NCBITaxon:9606	head	UBERON	UBERON:0000033	Image Selection	image with QID 202	ABN	CLOSED
MedPix open access radiology archive of case reports and teaching cases	Homo sapiens	NCBITaxon	NCBITaxon:9606	head	UBERON	UBERON:0000033	Image Selection	image with QID 203	PRES	CLOSED
MedPix open access radiology archive of case reports and teaching cases	Homo sapiens	NCBITaxon	NCBITaxon:9606	head	UBERON	UBERON:0000033	Image Selection	image with QID 204	SIZE	CLOSED
MedPix open access radiology archive of case reports and teaching cases	Homo sapiens	NCBITaxon	NCBITaxon:9606	head	UBERON	UBERON:0000033	Image Selection	image with QID 205	ATTRIB	OPEN
MedPix open access radiology archive of case reports and teaching cases	Homo sapiens	NCBITaxon	NCBITaxon:9606	head	UBERON	UBERON:0000033	Image Selection	image with QID 206	ATTRIB	CLOSED
MedPix open access radiology archive of case reports and teaching cases	Homo sapiens	NCBITaxon	NCBITaxon:9606	abdomen	UBERON	UBERON:0000916	Image Selection	image with QID 207	MODALITY	OPEN
MedPix open access radiology archive of case reports and teaching cases	Homo sapiens	NCBITaxon	NCBITaxon:9606	abdomen	UBERON	UBERON:0000916	Image Selection	image with QID 208	PRES	CLOSED
MedPix open access radiology archive of case reports and teaching cases	Homo sapiens	NCBITaxon	NCBITaxon:9606	abdomen	UBERON	UBERON:0000916	Image Selection	image with QID 209	PRES	CLOSED
MedPix open access radiology archive of case reports and teaching cases	Homo sapiens	NCBITaxon	NCBITaxon:9606	chest	UBERON	UBERON:0001443	Image Selection	image with QID 210	MODALITY	OPEN
MedPix open access radiology archive of case reports and teaching cases	Homo sapiens	NCBITaxon	NCBITaxon:9606	head	UBERON	UBERON:0000033	Image Selection	image with QID 211	ABN	CLOSED
MedPix open access radiology archive of case reports and teaching cases	Homo sapiens	NCBITaxon	NCBITaxon:9606	head	UBERON	UBERON:0000033	Image Selection	image with QID 212	ABN	CLOSED
MedPix open access radiology archive of case reports and teaching cases	Homo sapiens	NCBITaxon	NCBITaxon:9606	abdomen	UBERON	UBERON:0000916	Image Selection	image with QID 213	PRES, POS	OPEN
MedPix open access radiology archive of case reports and teaching cases	Homo sapiens	NCBITaxon	NCBITaxon:9606	abdomen	UBERON	UBERON:0000916	Image Selection	image with QID 214	PRES, POS	OPEN
MedPix open access radiology archive of case reports and teaching cases	Homo sapiens	NCBITaxon	NCBITaxon:9606	chest	UBERON	UBERON:0001443	Image Selection	image with QID 215	POS	OPEN
MedPix open access radiology archive of case reports and teaching cases	Homo sapiens	NCBITaxon	NCBITaxon:9606	chest	UBERON	UBERON:0001443	Image Selection	image with QID 216	POS	OPEN
MedPix open access radiology archive of case reports and teaching cases	Homo sapiens	NCBITaxon	NCBITaxon:9606	abdomen	UBERON	UBERON:0000916	Image Selection	image with QID 217	COLOR	CLOSED
MedPix open access radiology archive of case reports and teaching cases	Homo sapiens	NCBITaxon	NCBITaxon:9606	abdomen	UBERON	UBERON:0000916	Image Selection	image with QID 218	COLOR	OPEN
MedPix open access radiology archive of case reports and teaching cases	Homo sapiens	NCBITaxon	NCBITaxon:9606	abdomen	UBERON	UBERON:0000916	Image Selection	image with QID 219	POS	OPEN
MedPix open access radiology archive of case reports and teaching cases	Homo sapiens	NCBITaxon	NCBITaxon:9606	abdomen	UBERON	UBERON:0000916	Image Selection	image with QID 220	POS	OPEN
MedPix open access radiology archive of case reports and teaching cases	Homo sapiens	NCBITaxon	NCBITaxon:9606	chest	UBERON	UBERON:0001443	Image Selection	image with QID 221	ORGAN	OPEN
MedPix open access radiology archive of case reports and teaching cases	Homo sapiens	NCBITaxon	NCBITaxon:9606	head	UBERON	UBERON:0000033	Image Selection	image with QID 222	POS	OPEN
MedPix open access radiology archive of case reports and teaching cases	Homo sapiens	NCBITaxon	NCBITaxon:9606	head	UBERON	UBERON:0000033	Image Selection	image with QID 223	POS	OPEN
MedPix open access radiology archive of case reports and teaching cases	Homo sapiens	NCBITaxon	NCBITaxon:9606	abdomen	UBERON	UBERON:0000916	Image Selection	image with QID 224	OTHER	OPEN
MedPix open access radiology archive of case reports and teaching cases	Homo sapiens	NCBITaxon	NCBITaxon:9606	abdomen	UBERON	UBERON:0000916	Image Selection	image with QID 225	OTHER	OPEN
MedPix open access radiology archive of case reports and teaching cases	Homo sapiens	NCBITaxon	NCBITaxon:9606	abdomen	UBERON	UBERON:0000916	Image Selection	image with QID 226	PRES	OPEN
MedPix open access radiology archive of case reports and teaching cases	Homo sapiens	NCBITaxon	NCBITaxon:9606	abdomen	UBERON	UBERON:0000916	Image Selection	image with QID 227	PRES	OPEN
MedPix open access radiology archive of case reports and teaching cases	Homo sapiens	NCBITaxon	NCBITaxon:9606	chest	UBERON	UBERON:0001443	Image Selection	image with QID 228	PLANE	CLOSED
MedPix open access radiology archive of case reports and teaching cases	Homo sapiens	NCBITaxon	NCBITaxon:9606	head	UBERON	UBERON:0000033	Image Selection	image with QID 229	POS	OPEN
MedPix open access radiology archive of case reports and teaching cases	Homo sapiens	NCBITaxon	NCBITaxon:9606	head	UBERON	UBERON:0000033	Image Selection	image with QID 230	POS	OPEN
MedPix open access radiology archive of case reports and teaching cases	Homo sapiens	NCBITaxon	NCBITaxon:9606	chest	UBERON	UBERON:0001443	Image Selection	image with QID 231	ORGAN	OPEN
MedPix open access radiology archive of case reports and teaching cases	Homo sapiens	NCBITaxon	NCBITaxon:9606	head	UBERON	UBERON:0000033	Image Selection	image with QID 232	PRES	CLOSED
MedPix open access radiology archive of case reports and teaching cases	Homo sapiens	NCBITaxon	NCBITaxon:9606	head	UBERON	UBERON:0000033	Image Selection	image with QID 233	PRES	CLOSED
MedPix open access radiology archive of case reports and teaching cases	Homo sapiens	NCBITaxon	NCBITaxon:9606	abdomen	UBERON	UBERON:0000916	Image Selection	image with QID 234	OTHER	OPEN
MedPix open access radiology archive of case reports and teaching cases	Homo sapiens	NCBITaxon	NCBITaxon:9606	abdomen	UBERON	UBERON:0000916	Image Selection	image with QID 235	OTHER	OPEN
MedPix open access radiology archive of case reports and teaching cases	Homo sapiens	NCBITaxon	NCBITaxon:9606	abdomen	UBERON	UBERON:0000916	Image Selection	image with QID 236	PLANE	OPEN
MedPix open access radiology archive of case reports and teaching cases	Homo sapiens	NCBITaxon	NCBITaxon:9606	chest	UBERON	UBERON:0001443	Image Selection	image with QID 237	ORGAN	CLOSED
MedPix open access radiology archive of case reports and teaching cases	Homo sapiens	NCBITaxon	NCBITaxon:9606	chest	UBERON	UBERON:0001443	Image Selection	image with QID 238	PLANE	OPEN
MedPix open access radiology archive of case reports and teaching cases	Homo sapiens	NCBITaxon	NCBITaxon:9606	chest	UBERON	UBERON:0001443	Image Selection	image with QID 239	ATTRIB	OPEN
MedPix open access radiology archive of case reports and teaching cases	Homo sapiens	NCBITaxon	NCBITaxon:9606	chest	UBERON	UBERON:0001443	Image Selection	image with QID 240	ATTRIB	CLOSED
MedPix open access radiology archive of case reports and teaching cases	Homo sapiens	NCBITaxon	NCBITaxon:9606	chest	UBERON	UBERON:0001443	Image Selection	image with QID 241	ABN	OPEN
MedPix open access radiology archive of case reports and teaching cases	Homo sapiens	NCBITaxon	NCBITaxon:9606	chest	UBERON	UBERON:0001443	Image Selection	image with QID 242	ABN	OPEN
MedPix open access radiology archive of case reports and teaching cases	Homo sapiens	NCBITaxon	NCBITaxon:9606	abdomen	UBERON	UBERON:0000916	Image Selection	image with QID 243	COUNT	CLOSED
MedPix open access radiology archive of case reports and teaching cases	Homo sapiens	NCBITaxon	NCBITaxon:9606	abdomen	UBERON	UBERON:0000916	Image Selection	image with QID 244	COUNT	OPEN
MedPix open access radiology archive of case reports and teaching cases	Homo sapiens	NCBITaxon	NCBITaxon:9606	abdomen	UBERON	UBERON:0000916	Image Selection	image with QID 245	ABN	OPEN
MedPix open access radiology archive of case reports and teaching cases	Homo sapiens	NCBITaxon	NCBITaxon:9606	abdomen	UBERON	UBERON:0000916	Image Selection	image with QID 246	ABN	CLOSED
MedPix open access radiology archive of case reports and teaching cases	Homo sapiens	NCBITaxon	NCBITaxon:9606	abdomen	UBERON	UBERON:0000916	Image Selection	image with QID 247	ABN	CLOSED
MedPix open access radiology archive of case reports and teaching cases	Homo sapiens	NCBITaxon	NCBITaxon:9606	chest	UBERON	UBERON:0001443	Image Selection	image with QID 248	ABN	CLOSED
MedPix open access radiology archive of case reports and teaching cases	Homo sapiens	NCBITaxon	NCBITaxon:9606	chest	UBERON	UBERON:0001443	Image Selection	image with QID 249	ABN	CLOSED
MedPix open access radiology archive of case reports and teaching cases	Homo sapiens	NCBITaxon	NCBITaxon:9606	abdomen	UBERON	UBERON:0000916	Image Selection	image with QID 250	ABN	OPEN
MedPix open access radiology archive of case reports and teaching cases	Homo sapiens	NCBITaxon	NCBITaxon:9606	abdomen	UBERON	UBERON:0000916	Image Selection	image with QID 251	OTHER	OPEN
MedPix open access radiology archive of case reports and teaching cases	Homo sapiens	NCBITaxon	NCBITaxon:9606	chest	UBERON	UBERON:0001443	Image Selection	image with QID 252	ABN	OPEN
MedPix open access radiology archive of case reports and teaching cases	Homo sapiens	NCBITaxon	NCBITaxon:9606	chest	UBERON	UBERON:0001443	Image Selection	image with QID 253	ABN	OPEN
MedPix open access radiology archive of case reports and teaching cases	Homo sapiens	NCBITaxon	NCBITaxon:9606	head	UBERON	UBERON:0000033	Image Selection	image with QID 254	POS	OPEN
MedPix open access radiology archive of case reports and teaching cases	Homo sapiens	NCBITaxon	NCBITaxon:9606	chest	UBERON	UBERON:0001443	Image Selection	image with QID 255	OTHER	OPEN
MedPix open access radiology archive of case reports and teaching cases	Homo sapiens	NCBITaxon	NCBITaxon:9606	chest	UBERON	UBERON:0001443	Image Selection	image with QID 256	OTHER	OPEN
MedPix open access radiology archive of case reports and teaching cases	Homo sapiens	NCBITaxon	NCBITaxon:9606	head	UBERON	UBERON:0000033	Image Selection	image with QID 257	COLOR	CLOSED
MedPix open access radiology archive of case reports and teaching cases	Homo sapiens	NCBITaxon	NCBITaxon:9606	chest	UBERON	UBERON:0001443	Image Selection	image with QID 258	ABN	CLOSED
MedPix open access radiology archive of case reports and teaching cases	Homo sapiens	NCBITaxon	NCBITaxon:9606	chest	UBERON	UBERON:0001443	Image Selection	image with QID 259	ABN	CLOSED
MedPix open access radiology archive of case reports and teaching cases	Homo sapiens	NCBITaxon	NCBITaxon:9606	head	UBERON	UBERON:0000033	Image Selection	image with QID 260	ATTRIB	OPEN
MedPix open access radiology archive of case reports and teaching cases	Homo sapiens	NCBITaxon	NCBITaxon:9606	head	UBERON	UBERON:0000033	Image Selection	image with QID 261	ATTRIB, PRES	CLOSED
MedPix open access radiology archive of case reports and teaching cases	Homo sapiens	NCBITaxon	NCBITaxon:9606	head	UBERON	UBERON:0000033	Image Selection	image with QID 262	POS	OPEN
MedPix open access radiology archive of case reports and teaching cases	Homo sapiens	NCBITaxon	NCBITaxon:9606	head	UBERON	UBERON:0000033	Image Selection	image with QID 263	POS	OPEN
MedPix open access radiology archive of case reports and teaching cases	Homo sapiens	NCBITaxon	NCBITaxon:9606	abdomen	UBERON	UBERON:0000916	Image Selection	image with QID 264	POS	OPEN
MedPix open access radiology archive of case reports and teaching cases	Homo sapiens	NCBITaxon	NCBITaxon:9606	abdomen	UBERON	UBERON:0000916	Image Selection	image with QID 265	POS	OPEN
MedPix open access radiology archive of case reports and teaching cases	Homo sapiens	NCBITaxon	NCBITaxon:9606	abdomen	UBERON	UBERON:0000916	Image Selection	image with QID 266	PRES	OPEN
MedPix open access radiology archive of case reports and teaching cases	Homo sapiens	NCBITaxon	NCBITaxon:9606	abdomen	UBERON	UBERON:0000916	Image Selection	image with QID 267	PRES	OPEN
MedPix open access radiology archive of case reports and teaching cases	Homo sapiens	NCBITaxon	NCBITaxon:9606	abdomen	UBERON	UBERON:0000916	Image Selection	image with QID 268	POS	OPEN
MedPix open access radiology archive of case reports and teaching cases	Homo sapiens	NCBITaxon	NCBITaxon:9606	abdomen	UBERON	UBERON:0000916	Image Selection	image with QID 269	POS	OPEN
MedPix open access radiology archive of case reports and teaching cases	Homo sapiens	NCBITaxon	NCBITaxon:9606	abdomen	UBERON	UBERON:0000916	Image Selection	image with QID 270	PRES	CLOSED
MedPix open access radiology archive of case reports and teaching cases	Homo sapiens	NCBITaxon	NCBITaxon:9606	abdomen	UBERON	UBERON:0000916	Image Selection	image with QID 271	ORGAN	CLOSED
MedPix open access radiology archive of case reports and teaching cases	Homo sapiens	NCBITaxon	NCBITaxon:9606	head	UBERON	UBERON:0000033	Image Selection	image with QID 272	OTHER	OPEN
MedPix open access radiology archive of case reports and teaching cases	Homo sapiens	NCBITaxon	NCBITaxon:9606	head	UBERON	UBERON:0000033	Image Selection	image with QID 273	OTHER	OPEN
MedPix open access radiology archive of case reports and teaching cases	Homo sapiens	NCBITaxon	NCBITaxon:9606	abdomen	UBERON	UBERON:0000916	Image Selection	image with QID 274	ATTRIB	OPEN
MedPix open access radiology archive of case reports and teaching cases	Homo sapiens	NCBITaxon	NCBITaxon:9606	abdomen	UBERON	UBERON:0000916	Image Selection	image with QID 275	PRES	OPEN
MedPix open access radiology archive of case reports and teaching cases	Homo sapiens	NCBITaxon	NCBITaxon:9606	abdomen	UBERON	UBERON:0000916	Image Selection	image with QID 276	PRES	CLOSED
MedPix open access radiology archive of case reports and teaching cases	Homo sapiens	NCBITaxon	NCBITaxon:9606	abdomen	UBERON	UBERON:0000916	Image Selection	image with QID 277	PRES	CLOSED
MedPix open access radiology archive of case reports and teaching cases	Homo sapiens	NCBITaxon	NCBITaxon:9606	chest	UBERON	UBERON:0001443	Image Selection	image with QID 278	ATTRIB	OPEN
MedPix open access radiology archive of case reports and teaching cases	Homo sapiens	NCBITaxon	NCBITaxon:9606	chest	UBERON	UBERON:0001443	Image Selection	image with QID 279	PRES	OPEN
MedPix open access radiology archive of case reports and teaching cases	Homo sapiens	NCBITaxon	NCBITaxon:9606	chest	UBERON	UBERON:0001443	Image Selection	image with QID 280	PRES	OPEN
MedPix open access radiology archive of case reports and teaching cases	Homo sapiens	NCBITaxon	NCBITaxon:9606	head	UBERON	UBERON:0000033	Image Selection	image with QID 281	COLOR	CLOSED
MedPix open access radiology archive of case reports and teaching cases	Homo sapiens	NCBITaxon	NCBITaxon:9606	head	UBERON	UBERON:0000033	Image Selection	image with QID 282	COLOR	CLOSED
MedPix open access radiology archive of case reports and teaching cases	Homo sapiens	NCBITaxon	NCBITaxon:9606	abdomen	UBERON	UBERON:0000916	Image Selection	image with QID 283	MODALITY	CLOSED
MedPix open access radiology archive of case reports and teaching cases	Homo sapiens	NCBITaxon	NCBITaxon:9606	abdomen	UBERON	UBERON:0000916	Image Selection	image with QID 284	MODALITY	CLOSED
MedPix open access radiology archive of case reports and teaching cases	Homo sapiens	NCBITaxon	NCBITaxon:9606	chest	UBERON	UBERON:0001443	Image Selection	image with QID 285	POS	OPEN
MedPix open access radiology archive of case reports and teaching cases	Homo sapiens	NCBITaxon	NCBITaxon:9606	chest	UBERON	UBERON:0001443	Image Selection	image with QID 286	POS	OPEN
MedPix open access radiology archive of case reports and teaching cases	Homo sapiens	NCBITaxon	NCBITaxon:9606	abdomen	UBERON	UBERON:0000916	Image Selection	image with QID 287	ATTRIB	OPEN
MedPix open access radiology archive of case reports and teaching cases	Homo sapiens	NCBITaxon	NCBITaxon:9606	abdomen	UBERON	UBERON:0000916	Image Selection	image with QID 288	PRES	CLOSED
MedPix open access radiology archive of case reports and teaching cases	Homo sapiens	NCBITaxon	NCBITaxon:9606	abdomen	UBERON	UBERON:0000916	Image Selection	image with QID 289	COUNT	CLOSED
MedPix open access radiology archive of case reports and teaching cases	Homo sapiens	NCBITaxon	NCBITaxon:9606	abdomen	UBERON	UBERON:0000916	Image Selection	image with QID 290	COUNT	CLOSED
MedPix open access radiology archive of case reports and teaching cases	Homo sapiens	NCBITaxon	NCBITaxon:9606	abdomen	UBERON	UBERON:0000916	Image Selection	image with QID 291	POS	OPEN
MedPix open access radiology archive of case reports and teaching cases	Homo sapiens	NCBITaxon	NCBITaxon:9606	abdomen	UBERON	UBERON:0000916	Image Selection	image with QID 292	POS	OPEN
MedPix open access radiology archive of case reports and teaching cases	Homo sapiens	NCBITaxon	NCBITaxon:9606	abdomen	UBERON	UBERON:0000916	Image Selection	image with QID 293	POS	OPEN
MedPix open access radiology archive of case reports and teaching cases	Homo sapiens	NCBITaxon	NCBITaxon:9606	abdomen	UBERON	UBERON:0000916	Image Selection	image with QID 294	ABN	CLOSED
MedPix open access radiology archive of case reports and teaching cases	Homo sapiens	NCBITaxon	NCBITaxon:9606	abdomen	UBERON	UBERON:0000916	Image Selection	image with QID 295	ABN	CLOSED
MedPix open access radiology archive of case reports and teaching cases	Homo sapiens	NCBITaxon	NCBITaxon:9606	head	UBERON	UBERON:0000033	Image Selection	image with QID 296	POS	OPEN
MedPix open access radiology archive of case reports and teaching cases	Homo sapiens	NCBITaxon	NCBITaxon:9606	head	UBERON	UBERON:0000033	Image Selection	image with QID 297	POS	OPEN
MedPix open access radiology archive of case reports and teaching cases	Homo sapiens	NCBITaxon	NCBITaxon:9606	chest	UBERON	UBERON:0001443	Image Selection	image with QID 298	ABN	CLOSED
MedPix open access radiology archive of case reports and teaching cases	Homo sapiens	NCBITaxon	NCBITaxon:9606	chest	UBERON	UBERON:0001443	Image Selection	image with QID 299	ABN	CLOSED
MedPix open access radiology archive of case reports and teaching cases	Homo sapiens	NCBITaxon	NCBITaxon:9606	abdomen	UBERON	UBERON:0000916	Image Selection	image with QID 300	ATTRIB	CLOSED
MedPix open access radiology archive of case reports and teaching cases	Homo sapiens	NCBITaxon	NCBITaxon:9606	head	UBERON	UBERON:0000033	Image Selection	image with QID 301	POS	OPEN
MedPix open access radiology archive of case reports and teaching cases	Homo sapiens	NCBITaxon	NCBITaxon:9606	chest	UBERON	UBERON:0001443	Image Selection	image with QID 302	POS	OPEN
MedPix open access radiology archive of case reports and teaching cases	Homo sapiens	NCBITaxon	NCBITaxon:9606	chest	UBERON	UBERON:0001443	Image Selection	image with QID 303	POS	OPEN
MedPix open access radiology archive of case reports and teaching cases	Homo sapiens	NCBITaxon	NCBITaxon:9606	chest	UBERON	UBERON:0001443	Image Selection	image with QID 304	MODALITY	OPEN
MedPix open access radiology archive of case reports and teaching cases	Homo sapiens	NCBITaxon	NCBITaxon:9606	head	UBERON	UBERON:0000033	Image Selection	image with QID 305	PRES	CLOSED
MedPix open access radiology archive of case reports and teaching cases	Homo sapiens	NCBITaxon	NCBITaxon:9606	head	UBERON	UBERON:0000033	Image Selection	image with QID 306	PRES	CLOSED
MedPix open access radiology archive of case reports and teaching cases	Homo sapiens	NCBITaxon	NCBITaxon:9606	head	UBERON	UBERON:0000033	Image Selection	image with QID 307	ABN	CLOSED
MedPix open access radiology archive of case reports and teaching cases	Homo sapiens	NCBITaxon	NCBITaxon:9606	abdomen	UBERON	UBERON:0000916	Image Selection	image with QID 308	PRES	CLOSED
MedPix open access radiology archive of case reports and teaching cases	Homo sapiens	NCBITaxon	NCBITaxon:9606	abdomen	UBERON	UBERON:0000916	Image Selection	image with QID 309	SIZE	CLOSED
MedPix open access radiology archive of case reports and teaching cases	Homo sapiens	NCBITaxon	NCBITaxon:9606	head	UBERON	UBERON:0000033	Image Selection	image with QID 310	Other	OPEN
MedPix open access radiology archive of case reports and teaching cases	Homo sapiens	NCBITaxon	NCBITaxon:9606	head	UBERON	UBERON:0000033	Image Selection	image with QID 311	Other	OPEN
MedPix open access radiology archive of case reports and teaching cases	Homo sapiens	NCBITaxon	NCBITaxon:9606	abdomen	UBERON	UBERON:0000916	Image Selection	image with QID 312	PLANE	CLOSED
MedPix open access radiology archive of case reports and teaching cases	Homo sapiens	NCBITaxon	NCBITaxon:9606	abdomen	UBERON	UBERON:0000916	Image Selection	image with QID 313	PRES	CLOSED
MedPix open access radiology archive of case reports and teaching cases	Homo sapiens	NCBITaxon	NCBITaxon:9606	chest	UBERON	UBERON:0001443	Image Selection	image with QID 314	ABN	CLOSED
MedPix open access radiology archive of case reports and teaching cases	Homo sapiens	NCBITaxon	NCBITaxon:9606	chest	UBERON	UBERON:0001443	Image Selection	image with QID 315	SIZE	CLOSED
MedPix open access radiology archive of case reports and teaching cases	Homo sapiens	NCBITaxon	NCBITaxon:9606	head	UBERON	UBERON:0000033	Image Selection	image with QID 316	POS	OPEN
MedPix open access radiology archive of case reports and teaching cases	Homo sapiens	NCBITaxon	NCBITaxon:9606	head	UBERON	UBERON:0000033	Image Selection	image with QID 317	POS	OPEN
MedPix open access radiology archive of case reports and teaching cases	Homo sapiens	NCBITaxon	NCBITaxon:9606	abdomen	UBERON	UBERON:0000916	Image Selection	image with QID 318	ABN	CLOSED
MedPix open access radiology archive of case reports and teaching cases	Homo sapiens	NCBITaxon	NCBITaxon:9606	abdomen	UBERON	UBERON:0000916	Image Selection	image with QID 319	ABN	CLOSED
MedPix open access radiology archive of case reports and teaching cases	Homo sapiens	NCBITaxon	NCBITaxon:9606	abdomen	UBERON	UBERON:0000916	Image Selection	image with QID 320	PLANE	OPEN
MedPix open access radiology archive of case reports and teaching cases	Homo sapiens	NCBITaxon	NCBITaxon:9606	head	UBERON	UBERON:0000033	Image Selection	image with QID 321	PLANE	OPEN
MedPix open access radiology archive of case reports and teaching cases	Homo sapiens	NCBITaxon	NCBITaxon:9606	chest	UBERON	UBERON:0001443	Image Selection	image with QID 322	PLANE	OPEN
MedPix open access radiology archive of case reports and teaching cases	Homo sapiens	NCBITaxon	NCBITaxon:9606	chest	UBERON	UBERON:0001443	Image Selection	image with QID 323	POS	OPEN
MedPix open access radiology archive of case reports and teaching cases	Homo sapiens	NCBITaxon	NCBITaxon:9606	chest	UBERON	UBERON:0001443	Image Selection	image with QID 324	POS	OPEN
MedPix open access radiology archive of case reports and teaching cases	Homo sapiens	NCBITaxon	NCBITaxon:9606	chest	UBERON	UBERON:0001443	Image Selection	image with QID 325	PRES	CLOSED
MedPix open access radiology archive of case reports and teaching cases	Homo sapiens	NCBITaxon	NCBITaxon:9606	chest	UBERON	UBERON:0001443	Image Selection	image with QID 326	PRES	CLOSED
MedPix open access radiology archive of case reports and teaching cases	Homo sapiens	NCBITaxon	NCBITaxon:9606	chest	UBERON	UBERON:0001443	Image Selection	image with QID 327	PRES	CLOSED
MedPix open access radiology archive of case reports and teaching cases	Homo sapiens	NCBITaxon	NCBITaxon:9606	chest	UBERON	UBERON:0001443	Image Selection	image with QID 328	PRES	CLOSED
MedPix open access radiology archive of case reports and teaching cases	Homo sapiens	NCBITaxon	NCBITaxon:9606	chest	UBERON	UBERON:0001443	Image Selection	image with QID 329	SIZE	CLOSED
MedPix open access radiology archive of case reports and teaching cases	Homo sapiens	NCBITaxon	NCBITaxon:9606	chest	UBERON	UBERON:0001443	Image Selection	image with QID 330	SIZE	OPEN
MedPix open access radiology archive of case reports and teaching cases	Homo sapiens	NCBITaxon	NCBITaxon:9606	chest	UBERON	UBERON:0001443	Image Selection	image with QID 331	PRES	CLOSED
MedPix open access radiology archive of case reports and teaching cases	Homo sapiens	NCBITaxon	NCBITaxon:9606	chest	UBERON	UBERON:0001443	Image Selection	image with QID 332	PRES	CLOSED
MedPix open access radiology archive of case reports and teaching cases	Homo sapiens	NCBITaxon	NCBITaxon:9606	chest	UBERON	UBERON:0001443	Image Selection	image with QID 333	PRES	CLOSED
MedPix open access radiology archive of case reports and teaching cases	Homo sapiens	NCBITaxon	NCBITaxon:9606	chest	UBERON	UBERON:0001443	Image Selection	image with QID 334	PRES	OPEN
MedPix open access radiology archive of case reports and teaching cases	Homo sapiens	NCBITaxon	NCBITaxon:9606	abdomen	UBERON	UBERON:0000916	Image Selection	image with QID 335	SIZE	OPEN
MedPix open access radiology archive of case reports and teaching cases	Homo sapiens	NCBITaxon	NCBITaxon:9606	abdomen	UBERON	UBERON:0000916	Image Selection	image with QID 336	SIZE	OPEN
MedPix open access radiology archive of case reports and teaching cases	Homo sapiens	NCBITaxon	NCBITaxon:9606	abdomen	UBERON	UBERON:0000916	Image Selection	image with QID 337	MODALITY	OPEN
MedPix open access radiology archive of case reports and teaching cases	Homo sapiens	NCBITaxon	NCBITaxon:9606	chest	UBERON	UBERON:0001443	Image Selection	image with QID 338	POS	CLOSED
MedPix open access radiology archive of case reports and teaching cases	Homo sapiens	NCBITaxon	NCBITaxon:9606	chest	UBERON	UBERON:0001443	Image Selection	image with QID 339	POS	OPEN
MedPix open access radiology archive of case reports and teaching cases	Homo sapiens	NCBITaxon	NCBITaxon:9606	chest	UBERON	UBERON:0001443	Image Selection	image with QID 340	POS	OPEN
MedPix open access radiology archive of case reports and teaching cases	Homo sapiens	NCBITaxon	NCBITaxon:9606	chest	UBERON	UBERON:0001443	Image Selection	image with QID 341	POS	OPEN
MedPix open access radiology archive of case reports and teaching cases	Homo sapiens	NCBITaxon	NCBITaxon:9606	head	UBERON	UBERON:0000033	Image Selection	image with QID 342	COUNT	CLOSED
MedPix open access radiology archive of case reports and teaching cases	Homo sapiens	NCBITaxon	NCBITaxon:9606	chest	UBERON	UBERON:0001443	Image Selection	image with QID 343	POS	OPEN
MedPix open access radiology archive of case reports and teaching cases	Homo sapiens	NCBITaxon	NCBITaxon:9606	chest	UBERON	UBERON:0001443	Image Selection	image with QID 344	POS	OPEN
MedPix open access radiology archive of case reports and teaching cases	Homo sapiens	NCBITaxon	NCBITaxon:9606	chest	UBERON	UBERON:0001443	Image Selection	image with QID 345	MODALITY	CLOSED
MedPix open access radiology archive of case reports and teaching cases	Homo sapiens	NCBITaxon	NCBITaxon:9606	abdomen	UBERON	UBERON:0000916	Image Selection	image with QID 346	POS	CLOSED
MedPix open access radiology archive of case reports and teaching cases	Homo sapiens	NCBITaxon	NCBITaxon:9606	abdomen	UBERON	UBERON:0000916	Image Selection	image with QID 347	POS	OPEN
MedPix open access radiology archive of case reports and teaching cases	Homo sapiens	NCBITaxon	NCBITaxon:9606	abdomen	UBERON	UBERON:0000916	Image Selection	image with QID 348	PRES	CLOSED
MedPix open access radiology archive of case reports and teaching cases	Homo sapiens	NCBITaxon	NCBITaxon:9606	abdomen	UBERON	UBERON:0000916	Image Selection	image with QID 349	PRES	OPEN
MedPix open access radiology archive of case reports and teaching cases	Homo sapiens	NCBITaxon	NCBITaxon:9606	abdomen	UBERON	UBERON:0000916	Image Selection	image with QID 350	COLOR, PRES	CLOSED
MedPix open access radiology archive of case reports and teaching cases	Homo sapiens	NCBITaxon	NCBITaxon:9606	abdomen	UBERON	UBERON:0000916	Image Selection	image with QID 351	COLOR, PRES	CLOSED
MedPix open access radiology archive of case reports and teaching cases	Homo sapiens	NCBITaxon	NCBITaxon:9606	abdomen	UBERON	UBERON:0000916	Image Selection	image with QID 352	COUNT	OPEN
MedPix open access radiology archive of case reports and teaching cases	Homo sapiens	NCBITaxon	NCBITaxon:9606	abdomen	UBERON	UBERON:0000916	Image Selection	image with QID 353	COUNT	CLOSED
MedPix open access radiology archive of case reports and teaching cases	Homo sapiens	NCBITaxon	NCBITaxon:9606	abdomen	UBERON	UBERON:0000916	Image Selection	image with QID 354	PRES	CLOSED
MedPix open access radiology archive of case reports and teaching cases	Homo sapiens	NCBITaxon	NCBITaxon:9606	abdomen	UBERON	UBERON:0000916	Image Selection	image with QID 355	PRES	OPEN
MedPix open access radiology archive of case reports and teaching cases	Homo sapiens	NCBITaxon	NCBITaxon:9606	abdomen	UBERON	UBERON:0000916	Image Selection	image with QID 356	PRES	CLOSED
MedPix open access radiology archive of case reports and teaching cases	Homo sapiens	NCBITaxon	NCBITaxon:9606	abdomen	UBERON	UBERON:0000916	Image Selection	image with QID 357	PRES	CLOSED
MedPix open access radiology archive of case reports and teaching cases	Homo sapiens	NCBITaxon	NCBITaxon:9606	abdomen	UBERON	UBERON:0000916	Image Selection	image with QID 358	PLANE	CLOSED
MedPix open access radiology archive of case reports and teaching cases	Homo sapiens	NCBITaxon	NCBITaxon:9606	abdomen	UBERON	UBERON:0000916	Image Selection	image with QID 359	ABN	CLOSED
MedPix open access radiology archive of case reports and teaching cases	Homo sapiens	NCBITaxon	NCBITaxon:9606	abdomen	UBERON	UBERON:0000916	Image Selection	image with QID 360	POS	OPEN
MedPix open access radiology archive of case reports and teaching cases	Homo sapiens	NCBITaxon	NCBITaxon:9606	chest	UBERON	UBERON:0001443	Image Selection	image with QID 361	COUNT	OPEN
MedPix open access radiology archive of case reports and teaching cases	Homo sapiens	NCBITaxon	NCBITaxon:9606	chest	UBERON	UBERON:0001443	Image Selection	image with QID 362	COUNT	CLOSED
MedPix open access radiology archive of case reports and teaching cases	Homo sapiens	NCBITaxon	NCBITaxon:9606	abdomen	UBERON	UBERON:0000916	Image Selection	image with QID 363	ABN	CLOSED
MedPix open access radiology archive of case reports and teaching cases	Homo sapiens	NCBITaxon	NCBITaxon:9606	abdomen	UBERON	UBERON:0000916	Image Selection	image with QID 364	PRES	CLOSED
MedPix open access radiology archive of case reports and teaching cases	Homo sapiens	NCBITaxon	NCBITaxon:9606	head	UBERON	UBERON:0000033	Image Selection	image with QID 365	POS	CLOSED
MedPix open access radiology archive of case reports and teaching cases	Homo sapiens	NCBITaxon	NCBITaxon:9606	head	UBERON	UBERON:0000033	Image Selection	image with QID 366	POS	OPEN
MedPix open access radiology archive of case reports and teaching cases	Homo sapiens	NCBITaxon	NCBITaxon:9606	chest	UBERON	UBERON:0001443	Image Selection	image with QID 367	POS, PRES	OPEN
MedPix open access radiology archive of case reports and teaching cases	Homo sapiens	NCBITaxon	NCBITaxon:9606	chest	UBERON	UBERON:0001443	Image Selection	image with QID 368	POS, PRES	OPEN
MedPix open access radiology archive of case reports and teaching cases	Homo sapiens	NCBITaxon	NCBITaxon:9606	chest	UBERON	UBERON:0001443	Image Selection	image with QID 369	ORGAN	OPEN
MedPix open access radiology archive of case reports and teaching cases	Homo sapiens	NCBITaxon	NCBITaxon:9606	chest	UBERON	UBERON:0001443	Image Selection	image with QID 370	PRES	CLOSED
MedPix open access radiology archive of case reports and teaching cases	Homo sapiens	NCBITaxon	NCBITaxon:9606	chest	UBERON	UBERON:0001443	Image Selection	image with QID 371	PRES	CLOSED
MedPix open access radiology archive of case reports and teaching cases	Homo sapiens	NCBITaxon	NCBITaxon:9606	abdomen	UBERON	UBERON:0000916	Image Selection	image with QID 372	ABN	CLOSED
MedPix open access radiology archive of case reports and teaching cases	Homo sapiens	NCBITaxon	NCBITaxon:9606	abdomen	UBERON	UBERON:0000916	Image Selection	image with QID 373	PRES	CLOSED
MedPix open access radiology archive of case reports and teaching cases	Homo sapiens	NCBITaxon	NCBITaxon:9606	chest	UBERON	UBERON:0001443	Image Selection	image with QID 374	SIZE	CLOSED
MedPix open access radiology archive of case reports and teaching cases	Homo sapiens	NCBITaxon	NCBITaxon:9606	chest	UBERON	UBERON:0001443	Image Selection	image with QID 375	SIZE	OPEN
MedPix open access radiology archive of case reports and teaching cases	Homo sapiens	NCBITaxon	NCBITaxon:9606	chest	UBERON	UBERON:0001443	Image Selection	image with QID 376	PRES	CLOSED
MedPix open access radiology archive of case reports and teaching cases	Homo sapiens	NCBITaxon	NCBITaxon:9606	chest	UBERON	UBERON:0001443	Image Selection	image with QID 377	PRES	CLOSED
MedPix open access radiology archive of case reports and teaching cases	Homo sapiens	NCBITaxon	NCBITaxon:9606	abdomen	UBERON	UBERON:0000916	Image Selection	image with QID 378	POS	CLOSED
MedPix open access radiology archive of case reports and teaching cases	Homo sapiens	NCBITaxon	NCBITaxon:9606	abdomen	UBERON	UBERON:0000916	Image Selection	image with QID 379	POS	OPEN
MedPix open access radiology archive of case reports and teaching cases	Homo sapiens	NCBITaxon	NCBITaxon:9606	abdomen	UBERON	UBERON:0000916	Image Selection	image with QID 380	MODALITY	CLOSED
MedPix open access radiology archive of case reports and teaching cases	Homo sapiens	NCBITaxon	NCBITaxon:9606	abdomen	UBERON	UBERON:0000916	Image Selection	image with QID 381	COLOR	CLOSED
MedPix open access radiology archive of case reports and teaching cases	Homo sapiens	NCBITaxon	NCBITaxon:9606	abdomen	UBERON	UBERON:0000916	Image Selection	image with QID 382	COLOR	OPEN
MedPix open access radiology archive of case reports and teaching cases	Homo sapiens	NCBITaxon	NCBITaxon:9606	head	UBERON	UBERON:0000033	Image Selection	image with QID 383	COLOR	CLOSED
MedPix open access radiology archive of case reports and teaching cases	Homo sapiens	NCBITaxon	NCBITaxon:9606	head	UBERON	UBERON:0000033	Image Selection	image with QID 384	COLOR	CLOSED
MedPix open access radiology archive of case reports and teaching cases	Homo sapiens	NCBITaxon	NCBITaxon:9606	abdomen	UBERON	UBERON:0000916	Image Selection	image with QID 385	COLOR	CLOSED
MedPix open access radiology archive of case reports and teaching cases	Homo sapiens	NCBITaxon	NCBITaxon:9606	abdomen	UBERON	UBERON:0000916	Image Selection	image with QID 386	COLOR	CLOSED
MedPix open access radiology archive of case reports and teaching cases	Homo sapiens	NCBITaxon	NCBITaxon:9606	head	UBERON	UBERON:0000033	Image Selection	image with QID 387	MODALITY	CLOSED
MedPix open access radiology archive of case reports and teaching cases	Homo sapiens	NCBITaxon	NCBITaxon:9606	chest	UBERON	UBERON:0001443	Image Selection	image with QID 388	PLANE	CLOSED
MedPix open access radiology archive of case reports and teaching cases	Homo sapiens	NCBITaxon	NCBITaxon:9606	chest	UBERON	UBERON:0001443	Image Selection	image with QID 389	PRES	CLOSED
MedPix open access radiology archive of case reports and teaching cases	Homo sapiens	NCBITaxon	NCBITaxon:9606	chest	UBERON	UBERON:0001443	Image Selection	image with QID 390	PRES	CLOSED
MedPix open access radiology archive of case reports and teaching cases	Homo sapiens	NCBITaxon	NCBITaxon:9606	abdomen	UBERON	UBERON:0000916	Image Selection	image with QID 391	PRES	CLOSED
MedPix open access radiology archive of case reports and teaching cases	Homo sapiens	NCBITaxon	NCBITaxon:9606	abdomen	UBERON	UBERON:0000916	Image Selection	image with QID 392	PRES	OPEN
MedPix open access radiology archive of case reports and teaching cases	Homo sapiens	NCBITaxon	NCBITaxon:9606	chest	UBERON	UBERON:0001443	Image Selection	image with QID 393	POS	OPEN
MedPix open access radiology archive of case reports and teaching cases	Homo sapiens	NCBITaxon	NCBITaxon:9606	chest	UBERON	UBERON:0001443	Image Selection	image with QID 394	PRES	CLOSED
MedPix open access radiology archive of case reports and teaching cases	Homo sapiens	NCBITaxon	NCBITaxon:9606	abdomen	UBERON	UBERON:0000916	Image Selection	image with QID 395	ORGAN	OPEN
MedPix open access radiology archive of case reports and teaching cases	Homo sapiens	NCBITaxon	NCBITaxon:9606	chest	UBERON	UBERON:0001443	Image Selection	image with QID 396	ABN	CLOSED
MedPix open access radiology archive of case reports and teaching cases	Homo sapiens	NCBITaxon	NCBITaxon:9606	chest	UBERON	UBERON:0001443	Image Selection	image with QID 397	PRES	CLOSED
MedPix open access radiology archive of case reports and teaching cases	Homo sapiens	NCBITaxon	NCBITaxon:9606	chest	UBERON	UBERON:0001443	Image Selection	image with QID 398	ORGAN	CLOSED
MedPix open access radiology archive of case reports and teaching cases	Homo sapiens	NCBITaxon	NCBITaxon:9606	chest	UBERON	UBERON:0001443	Image Selection	image with QID 399	POS	OPEN
MedPix open access radiology archive of case reports and teaching cases	Homo sapiens	NCBITaxon	NCBITaxon:9606	chest	UBERON	UBERON:0001443	Image Selection	image with QID 400	POS	OPEN
MedPix open access radiology archive of case reports and teaching cases	Homo sapiens	NCBITaxon	NCBITaxon:9606	chest	UBERON	UBERON:0001443	Image Selection	image with QID 401	POS	OPEN
MedPix open access radiology archive of case reports and teaching cases	Homo sapiens	NCBITaxon	NCBITaxon:9606	chest	UBERON	UBERON:0001443	Image Selection	image with QID 402	PRES	OPEN
MedPix open access radiology archive of case reports and teaching cases	Homo sapiens	NCBITaxon	NCBITaxon:9606	abdomen	UBERON	UBERON:0000916	Image Selection	image with QID 403	POS	OPEN
MedPix open access radiology archive of case reports and teaching cases	Homo sapiens	NCBITaxon	NCBITaxon:9606	abdomen	UBERON	UBERON:0000916	Image Selection	image with QID 404	PRES	OPEN
MedPix open access radiology archive of case reports and teaching cases	Homo sapiens	NCBITaxon	NCBITaxon:9606	chest	UBERON	UBERON:0001443	Image Selection	image with QID 405	POS	OPEN
MedPix open access radiology archive of case reports and teaching cases	Homo sapiens	NCBITaxon	NCBITaxon:9606	chest	UBERON	UBERON:0001443	Image Selection	image with QID 406	POS	OPEN
MedPix open access radiology archive of case reports and teaching cases	Homo sapiens	NCBITaxon	NCBITaxon:9606	chest	UBERON	UBERON:0001443	Image Selection	image with QID 407	POS	OPEN
MedPix open access radiology archive of case reports and teaching cases	Homo sapiens	NCBITaxon	NCBITaxon:9606	chest	UBERON	UBERON:0001443	Image Selection	image with QID 408	POS	OPEN
MedPix open access radiology archive of case reports and teaching cases	Homo sapiens	NCBITaxon	NCBITaxon:9606	abdomen	UBERON	UBERON:0000916	Image Selection	image with QID 409	ORGAN	OPEN
MedPix open access radiology archive of case reports and teaching cases	Homo sapiens	NCBITaxon	NCBITaxon:9606	chest	UBERON	UBERON:0001443	Image Selection	image with QID 410	POS	OPEN
MedPix open access radiology archive of case reports and teaching cases	Homo sapiens	NCBITaxon	NCBITaxon:9606	chest	UBERON	UBERON:0001443	Image Selection	image with QID 411	POS	OPEN
MedPix open access radiology archive of case reports and teaching cases	Homo sapiens	NCBITaxon	NCBITaxon:9606	chest	UBERON	UBERON:0001443	Image Selection	image with QID 412	MODALITY	CLOSED
MedPix open access radiology archive of case reports and teaching cases	Homo sapiens	NCBITaxon	NCBITaxon:9606	head	UBERON	UBERON:0000033	Image Selection	image with QID 413	PRES	CLOSED
MedPix open access radiology archive of case reports and teaching cases	Homo sapiens	NCBITaxon	NCBITaxon:9606	head	UBERON	UBERON:0000033	Image Selection	image with QID 414	PRES	CLOSED
MedPix open access radiology archive of case reports and teaching cases	Homo sapiens	NCBITaxon	NCBITaxon:9606	chest	UBERON	UBERON:0001443	Image Selection	image with QID 415	PRES	CLOSED
MedPix open access radiology archive of case reports and teaching cases	Homo sapiens	NCBITaxon	NCBITaxon:9606	chest	UBERON	UBERON:0001443	Image Selection	image with QID 416	POS	OPEN
MedPix open access radiology archive of case reports and teaching cases	Homo sapiens	NCBITaxon	NCBITaxon:9606	chest	UBERON	UBERON:0001443	Image Selection	image with QID 417	POS	OPEN
MedPix open access radiology archive of case reports and teaching cases	Homo sapiens	NCBITaxon	NCBITaxon:9606	abdomen	UBERON	UBERON:0000916	Image Selection	image with QID 418	ATTRIB	OPEN
MedPix open access radiology archive of case reports and teaching cases	Homo sapiens	NCBITaxon	NCBITaxon:9606	abdomen	UBERON	UBERON:0000916	Image Selection	image with QID 419	ATTRIB, PRES	CLOSED
MedPix open access radiology archive of case reports and teaching cases	Homo sapiens	NCBITaxon	NCBITaxon:9606	chest	UBERON	UBERON:0001443	Image Selection	image with QID 420	POS	CLOSED
MedPix open access radiology archive of case reports and teaching cases	Homo sapiens	NCBITaxon	NCBITaxon:9606	chest	UBERON	UBERON:0001443	Image Selection	image with QID 421	POS	OPEN
MedPix open access radiology archive of case reports and teaching cases	Homo sapiens	NCBITaxon	NCBITaxon:9606	chest	UBERON	UBERON:0001443	Image Selection	image with QID 422	POS	OPEN
MedPix open access radiology archive of case reports and teaching cases	Homo sapiens	NCBITaxon	NCBITaxon:9606	chest	UBERON	UBERON:0001443	Image Selection	image with QID 423	POS	OPEN
MedPix open access radiology archive of case reports and teaching cases	Homo sapiens	NCBITaxon	NCBITaxon:9606	chest	UBERON	UBERON:0001443	Image Selection	image with QID 424	ABN	CLOSED
MedPix open access radiology archive of case reports and teaching cases	Homo sapiens	NCBITaxon	NCBITaxon:9606	chest	UBERON	UBERON:0001443	Image Selection	image with QID 425	PRES	CLOSED
MedPix open access radiology archive of case reports and teaching cases	Homo sapiens	NCBITaxon	NCBITaxon:9606	head	UBERON	UBERON:0000033	Image Selection	image with QID 426	POS	OPEN
MedPix open access radiology archive of case reports and teaching cases	Homo sapiens	NCBITaxon	NCBITaxon:9606	head	UBERON	UBERON:0000033	Image Selection	image with QID 427	POS	OPEN
MedPix open access radiology archive of case reports and teaching cases	Homo sapiens	NCBITaxon	NCBITaxon:9606	abdomen	UBERON	UBERON:0000916	Image Selection	image with QID 428	POS	OPEN
MedPix open access radiology archive of case reports and teaching cases	Homo sapiens	NCBITaxon	NCBITaxon:9606	abdomen	UBERON	UBERON:0000916	Image Selection	image with QID 429	POS	OPEN
MedPix open access radiology archive of case reports and teaching cases	Homo sapiens	NCBITaxon	NCBITaxon:9606	abdomen	UBERON	UBERON:0000916	Image Selection	image with QID 430	PRES	CLOSED
MedPix open access radiology archive of case reports and teaching cases	Homo sapiens	NCBITaxon	NCBITaxon:9606	abdomen	UBERON	UBERON:0000916	Image Selection	image with QID 431	PRES	CLOSED
MedPix open access radiology archive of case reports and teaching cases	Homo sapiens	NCBITaxon	NCBITaxon:9606	chest	UBERON	UBERON:0001443	Image Selection	image with QID 432	PRES	CLOSED
MedPix open access radiology archive of case reports and teaching cases	Homo sapiens	NCBITaxon	NCBITaxon:9606	chest	UBERON	UBERON:0001443	Image Selection	image with QID 433	PRES	CLOSED
MedPix open access radiology archive of case reports and teaching cases	Homo sapiens	NCBITaxon	NCBITaxon:9606	chest	UBERON	UBERON:0001443	Image Selection	image with QID 434	PRES	CLOSED
MedPix open access radiology archive of case reports and teaching cases	Homo sapiens	NCBITaxon	NCBITaxon:9606	chest	UBERON	UBERON:0001443	Image Selection	image with QID 435	PRES	CLOSED
MedPix open access radiology archive of case reports and teaching cases	Homo sapiens	NCBITaxon	NCBITaxon:9606	chest	UBERON	UBERON:0001443	Image Selection	image with QID 436	PRES	CLOSED
MedPix open access radiology archive of case reports and teaching cases	Homo sapiens	NCBITaxon	NCBITaxon:9606	chest	UBERON	UBERON:0001443	Image Selection	image with QID 437	PRES	CLOSED
MedPix open access radiology archive of case reports and teaching cases	Homo sapiens	NCBITaxon	NCBITaxon:9606	chest	UBERON	UBERON:0001443	Image Selection	image with QID 438	PRES	CLOSED
MedPix open access radiology archive of case reports and teaching cases	Homo sapiens	NCBITaxon	NCBITaxon:9606	chest	UBERON	UBERON:0001443	Image Selection	image with QID 439	PRES	CLOSED
MedPix open access radiology archive of case reports and teaching cases	Homo sapiens	NCBITaxon	NCBITaxon:9606	chest	UBERON	UBERON:0001443	Image Selection	image with QID 440	POS	OPEN
MedPix open access radiology archive of case reports and teaching cases	Homo sapiens	NCBITaxon	NCBITaxon:9606	chest	UBERON	UBERON:0001443	Image Selection	image with QID 441	PRES	CLOSED
MedPix open access radiology archive of case reports and teaching cases	Homo sapiens	NCBITaxon	NCBITaxon:9606	abdomen	UBERON	UBERON:0000916	Image Selection	image with QID 442	PLANE	CLOSED
MedPix open access radiology archive of case reports and teaching cases	Homo sapiens	NCBITaxon	NCBITaxon:9606	chest	UBERON	UBERON:0001443	Image Selection	image with QID 443	ABN	CLOSED
MedPix open access radiology archive of case reports and teaching cases	Homo sapiens	NCBITaxon	NCBITaxon:9606	chest	UBERON	UBERON:0001443	Image Selection	image with QID 444	PRES	OPEN
MedPix open access radiology archive of case reports and teaching cases	Homo sapiens	NCBITaxon	NCBITaxon:9606	chest	UBERON	UBERON:0001443	Image Selection	image with QID 445	PRES	OPEN
MedPix open access radiology archive of case reports and teaching cases	Homo sapiens	NCBITaxon	NCBITaxon:9606	chest	UBERON	UBERON:0001443	Image Selection	image with QID 446	PRES	CLOSED
MedPix open access radiology archive of case reports and teaching cases	Homo sapiens	NCBITaxon	NCBITaxon:9606	chest	UBERON	UBERON:0001443	Image Selection	image with QID 447	POS	OPEN
MedPix open access radiology archive of case reports and teaching cases	Homo sapiens	NCBITaxon	NCBITaxon:9606	chest	UBERON	UBERON:0001443	Image Selection	image with QID 448	POS	OPEN
MedPix open access radiology archive of case reports and teaching cases	Homo sapiens	NCBITaxon	NCBITaxon:9606	chest	UBERON	UBERON:0001443	Image Selection	image with QID 449	MODALITY	OPEN
MedPix open access radiology archive of case reports and teaching cases	Homo sapiens	NCBITaxon	NCBITaxon:9606	abdomen	UBERON	UBERON:0000916	Image Selection	image with QID 450	POS	OPEN
MedPix open access radiology archive of case reports and teaching cases	Homo sapiens	NCBITaxon	NCBITaxon:9606	abdomen	UBERON	UBERON:0000916	Image Selection	image with QID 451	PRES	CLOSED
MedPix open access radiology archive of case reports and teaching cases	Homo sapiens	NCBITaxon	NCBITaxon:9606	chest	UBERON	UBERON:0001443	Image Selection	image with QID 452	POS	OPEN
MedPix open access radiology archive of case reports and teaching cases	Homo sapiens	NCBITaxon	NCBITaxon:9606	chest	UBERON	UBERON:0001443	Image Selection	image with QID 453	POS	OPEN
MedPix open access radiology archive of case reports and teaching cases	Homo sapiens	NCBITaxon	NCBITaxon:9606	abdomen	UBERON	UBERON:0000916	Image Selection	image with QID 454	POS	CLOSED
MedPix open access radiology archive of case reports and teaching cases	Homo sapiens	NCBITaxon	NCBITaxon:9606	abdomen	UBERON	UBERON:0000916	Image Selection	image with QID 455	POS	OPEN
MedPix open access radiology archive of case reports and teaching cases	Homo sapiens	NCBITaxon	NCBITaxon:9606	chest	UBERON	UBERON:0001443	Image Selection	image with QID 456	OTHER	CLOSED
MedPix open access radiology archive of case reports and teaching cases	Homo sapiens	NCBITaxon	NCBITaxon:9606	chest	UBERON	UBERON:0001443	Image Selection	image with QID 457	PRES	CLOSED
MedPix open access radiology archive of case reports and teaching cases	Homo sapiens	NCBITaxon	NCBITaxon:9606	chest	UBERON	UBERON:0001443	Image Selection	image with QID 458	PRES	CLOSED
MedPix open access radiology archive of case reports and teaching cases	Homo sapiens	NCBITaxon	NCBITaxon:9606	chest	UBERON	UBERON:0001443	Image Selection	image with QID 459	POS	OPEN
MedPix open access radiology archive of case reports and teaching cases	Homo sapiens	NCBITaxon	NCBITaxon:9606	chest	UBERON	UBERON:0001443	Image Selection	image with QID 460	PRES, ATTRIB	CLOSED
MedPix open access radiology archive of case reports and teaching cases	Homo sapiens	NCBITaxon	NCBITaxon:9606	abdomen	UBERON	UBERON:0000916	Image Selection	image with QID 461	PRES	OPEN
MedPix open access radiology archive of case reports and teaching cases	Homo sapiens	NCBITaxon	NCBITaxon:9606	head	UBERON	UBERON:0000033	Image Selection	image with QID 462	PRES	CLOSED
MedPix open access radiology archive of case reports and teaching cases	Homo sapiens	NCBITaxon	NCBITaxon:9606	abdomen	UBERON	UBERON:0000916	Image Selection	image with QID 463	PRES	OPEN
MedPix open access radiology archive of case reports and teaching cases	Homo sapiens	NCBITaxon	NCBITaxon:9606	head	UBERON	UBERON:0000033	Image Selection	image with QID 464	COLOR	OPEN
MedPix open access radiology archive of case reports and teaching cases	Homo sapiens	NCBITaxon	NCBITaxon:9606	head	UBERON	UBERON:0000033	Image Selection	image with QID 465	PRES	CLOSED
MedPix open access radiology archive of case reports and teaching cases	Homo sapiens	NCBITaxon	NCBITaxon:9606	abdomen	UBERON	UBERON:0000916	Image Selection	image with QID 466	PLANE	CLOSED
MedPix open access radiology archive of case reports and teaching cases	Homo sapiens	NCBITaxon	NCBITaxon:9606	abdomen	UBERON	UBERON:0000916	Image Selection	image with QID 467	SIZE	CLOSED
MedPix open access radiology archive of case reports and teaching cases	Homo sapiens	NCBITaxon	NCBITaxon:9606	abdomen	UBERON	UBERON:0000916	Image Selection	image with QID 468	PRES	CLOSED
MedPix open access radiology archive of case reports and teaching cases	Homo sapiens	NCBITaxon	NCBITaxon:9606	head	UBERON	UBERON:0000033	Image Selection	image with QID 469	PLANE	CLOSED
MedPix open access radiology archive of case reports and teaching cases	Homo sapiens	NCBITaxon	NCBITaxon:9606	chest	UBERON	UBERON:0001443	Image Selection	image with QID 470	MODALITY	CLOSED
MedPix open access radiology archive of case reports and teaching cases	Homo sapiens	NCBITaxon	NCBITaxon:9606	head	UBERON	UBERON:0000033	Image Selection	image with QID 471	PRES	CLOSED
MedPix open access radiology archive of case reports and teaching cases	Homo sapiens	NCBITaxon	NCBITaxon:9606	head	UBERON	UBERON:0000033	Image Selection	image with QID 472	ORGAN	OPEN
MedPix open access radiology archive of case reports and teaching cases	Homo sapiens	NCBITaxon	NCBITaxon:9606	chest	UBERON	UBERON:0001443	Image Selection	image with QID 473	SIZE	CLOSED
MedPix open access radiology archive of case reports and teaching cases	Homo sapiens	NCBITaxon	NCBITaxon:9606	chest	UBERON	UBERON:0001443	Image Selection	image with QID 474	PRES	OPEN
MedPix open access radiology archive of case reports and teaching cases	Homo sapiens	NCBITaxon	NCBITaxon:9606	chest	UBERON	UBERON:0001443	Image Selection	image with QID 475	POS	OPEN
MedPix open access radiology archive of case reports and teaching cases	Homo sapiens	NCBITaxon	NCBITaxon:9606	abdomen	UBERON	UBERON:0000916	Image Selection	image with QID 476	PRES	CLOSED
MedPix open access radiology archive of case reports and teaching cases	Homo sapiens	NCBITaxon	NCBITaxon:9606	head	UBERON	UBERON:0000033	Image Selection	image with QID 477	PRES	CLOSED
MedPix open access radiology archive of case reports and teaching cases	Homo sapiens	NCBITaxon	NCBITaxon:9606	chest	UBERON	UBERON:0001443	Image Selection	image with QID 478	PRES	CLOSED
MedPix open access radiology archive of case reports and teaching cases	Homo sapiens	NCBITaxon	NCBITaxon:9606	chest	UBERON	UBERON:0001443	Image Selection	image with QID 479	PRES	CLOSED
MedPix open access radiology archive of case reports and teaching cases	Homo sapiens	NCBITaxon	NCBITaxon:9606	head	UBERON	UBERON:0000033	Image Selection	image with QID 480	SIZE	CLOSED
MedPix open access radiology archive of case reports and teaching cases	Homo sapiens	NCBITaxon	NCBITaxon:9606	chest	UBERON	UBERON:0001443	Image Selection	image with QID 481	PRES	CLOSED
MedPix open access radiology archive of case reports and teaching cases	Homo sapiens	NCBITaxon	NCBITaxon:9606	head	UBERON	UBERON:0000033	Image Selection	image with QID 482	MODALITY	CLOSED
MedPix open access radiology archive of case reports and teaching cases	Homo sapiens	NCBITaxon	NCBITaxon:9606	head	UBERON	UBERON:0000033	Image Selection	image with QID 483	PRES	CLOSED
MedPix open access radiology archive of case reports and teaching cases	Homo sapiens	NCBITaxon	NCBITaxon:9606	chest	UBERON	UBERON:0001443	Image Selection	image with QID 484	ORGAN	OPEN
MedPix open access radiology archive of case reports and teaching cases	Homo sapiens	NCBITaxon	NCBITaxon:9606	head	UBERON	UBERON:0000033	Image Selection	image with QID 485	SIZE	CLOSED
MedPix open access radiology archive of case reports and teaching cases	Homo sapiens	NCBITaxon	NCBITaxon:9606	head	UBERON	UBERON:0000033	Image Selection	image with QID 486	ABN	CLOSED
MedPix open access radiology archive of case reports and teaching cases	Homo sapiens	NCBITaxon	NCBITaxon:9606	head	UBERON	UBERON:0000033	Image Selection	image with QID 487	PRES	OPEN
MedPix open access radiology archive of case reports and teaching cases	Homo sapiens	NCBITaxon	NCBITaxon:9606	head	UBERON	UBERON:0000033	Image Selection	image with QID 488	SIZE	CLOSED
MedPix open access radiology archive of case reports and teaching cases	Homo sapiens	NCBITaxon	NCBITaxon:9606	abdomen	UBERON	UBERON:0000916	Image Selection	image with QID 489	PRES	OPEN
MedPix open access radiology archive of case reports and teaching cases	Homo sapiens	NCBITaxon	NCBITaxon:9606	chest	UBERON	UBERON:0001443	Image Selection	image with QID 490	PLANE	OPEN
MedPix open access radiology archive of case reports and teaching cases	Homo sapiens	NCBITaxon	NCBITaxon:9606	chest	UBERON	UBERON:0001443	Image Selection	image with QID 491	MODALITY	OPEN
MedPix open access radiology archive of case reports and teaching cases	Homo sapiens	NCBITaxon	NCBITaxon:9606	head	UBERON	UBERON:0000033	Image Selection	image with QID 492	PRES	CLOSED
MedPix open access radiology archive of case reports and teaching cases	Homo sapiens	NCBITaxon	NCBITaxon:9606	abdomen	UBERON	UBERON:0000916	Image Selection	image with QID 493	SIZE	CLOSED
MedPix open access radiology archive of case reports and teaching cases	Homo sapiens	NCBITaxon	NCBITaxon:9606	abdomen	UBERON	UBERON:0000916	Image Selection	image with QID 494	PRES	CLOSED
MedPix open access radiology archive of case reports and teaching cases	Homo sapiens	NCBITaxon	NCBITaxon:9606	head	UBERON	UBERON:0000033	Image Selection	image with QID 495	POS	OPEN
MedPix open access radiology archive of case reports and teaching cases	Homo sapiens	NCBITaxon	NCBITaxon:9606	chest	UBERON	UBERON:0001443	Image Selection	image with QID 496	PRES	CLOSED
MedPix open access radiology archive of case reports and teaching cases	Homo sapiens	NCBITaxon	NCBITaxon:9606	abdomen	UBERON	UBERON:0000916	Image Selection	image with QID 497	PRES	CLOSED
MedPix open access radiology archive of case reports and teaching cases	Homo sapiens	NCBITaxon	NCBITaxon:9606	abdomen	UBERON	UBERON:0000916	Image Selection	image with QID 498	PRES	OPEN
MedPix open access radiology archive of case reports and teaching cases	Homo sapiens	NCBITaxon	NCBITaxon:9606	head	UBERON	UBERON:0000033	Image Selection	image with QID 499	PRES	CLOSED
MedPix open access radiology archive of case reports and teaching cases	Homo sapiens	NCBITaxon	NCBITaxon:9606	chest	UBERON	UBERON:0001443	Image Selection	image with QID 500	SIZE	CLOSED
MedPix open access radiology archive of case reports and teaching cases	Homo sapiens	NCBITaxon	NCBITaxon:9606	abdomen	UBERON	UBERON:0000916	Image Selection	image with QID 501	PRES	CLOSED
MedPix open access radiology archive of case reports and teaching cases	Homo sapiens	NCBITaxon	NCBITaxon:9606	head	UBERON	UBERON:0000033	Image Selection	image with QID 502	PLANE	OPEN
MedPix open access radiology archive of case reports and teaching cases	Homo sapiens	NCBITaxon	NCBITaxon:9606	head	UBERON	UBERON:0000033	Image Selection	image with QID 503	ABN	CLOSED
MedPix open access radiology archive of case reports and teaching cases	Homo sapiens	NCBITaxon	NCBITaxon:9606	head	UBERON	UBERON:0000033	Image Selection	image with QID 504	PRES	CLOSED
MedPix open access radiology archive of case reports and teaching cases	Homo sapiens	NCBITaxon	NCBITaxon:9606	head	UBERON	UBERON:0000033	Image Selection	image with QID 505	SIZE	CLOSED
MedPix open access radiology archive of case reports and teaching cases	Homo sapiens	NCBITaxon	NCBITaxon:9606	abdomen	UBERON	UBERON:0000916	Image Selection	image with QID 506	PRES	CLOSED
MedPix open access radiology archive of case reports and teaching cases	Homo sapiens	NCBITaxon	NCBITaxon:9606	head	UBERON	UBERON:0000033	Image Selection	image with QID 507	PRES	CLOSED
MedPix open access radiology archive of case reports and teaching cases	Homo sapiens	NCBITaxon	NCBITaxon:9606	head	UBERON	UBERON:0000033	Image Selection	image with QID 508	ABN	CLOSED
MedPix open access radiology archive of case reports and teaching cases	Homo sapiens	NCBITaxon	NCBITaxon:9606	chest	UBERON	UBERON:0001443	Image Selection	image with QID 509	POS	CLOSED
MedPix open access radiology archive of case reports and teaching cases	Homo sapiens	NCBITaxon	NCBITaxon:9606	chest	UBERON	UBERON:0001443	Image Selection	image with QID 510	ABN	OPEN
MedPix open access radiology archive of case reports and teaching cases	Homo sapiens	NCBITaxon	NCBITaxon:9606	chest	UBERON	UBERON:0001443	Image Selection	image with QID 511	SIZE	CLOSED
MedPix open access radiology archive of case reports and teaching cases	Homo sapiens	NCBITaxon	NCBITaxon:9606	head	UBERON	UBERON:0000033	Image Selection	image with QID 512	POS	OPEN
MedPix open access radiology archive of case reports and teaching cases	Homo sapiens	NCBITaxon	NCBITaxon:9606	abdomen	UBERON	UBERON:0000916	Image Selection	image with QID 513	PRES	OPEN
MedPix open access radiology archive of case reports and teaching cases	Homo sapiens	NCBITaxon	NCBITaxon:9606	abdomen	UBERON	UBERON:0000916	Image Selection	image with QID 514	PRES	CLOSED
MedPix open access radiology archive of case reports and teaching cases	Homo sapiens	NCBITaxon	NCBITaxon:9606	chest	UBERON	UBERON:0001443	Image Selection	image with QID 515	PLANE	CLOSED
MedPix open access radiology archive of case reports and teaching cases	Homo sapiens	NCBITaxon	NCBITaxon:9606	head	UBERON	UBERON:0000033	Image Selection	image with QID 516	PRES	CLOSED
MedPix open access radiology archive of case reports and teaching cases	Homo sapiens	NCBITaxon	NCBITaxon:9606	abdomen	UBERON	UBERON:0000916	Image Selection	image with QID 517	PRES	OPEN
MedPix open access radiology archive of case reports and teaching cases	Homo sapiens	NCBITaxon	NCBITaxon:9606	abdomen	UBERON	UBERON:0000916	Image Selection	image with QID 518	OTHER	CLOSED
MedPix open access radiology archive of case reports and teaching cases	Homo sapiens	NCBITaxon	NCBITaxon:9606	head	UBERON	UBERON:0000033	Image Selection	image with QID 519	PRES	OPEN
MedPix open access radiology archive of case reports and teaching cases	Homo sapiens	NCBITaxon	NCBITaxon:9606	abdomen	UBERON	UBERON:0000916	Image Selection	image with QID 520	PRES	OPEN
MedPix open access radiology archive of case reports and teaching cases	Homo sapiens	NCBITaxon	NCBITaxon:9606	head	UBERON	UBERON:0000033	Image Selection	image with QID 521	OTHER	CLOSED
MedPix open access radiology archive of case reports and teaching cases	Homo sapiens	NCBITaxon	NCBITaxon:9606	head	UBERON	UBERON:0000033	Image Selection	image with QID 522	PRES	OPEN
MedPix open access radiology archive of case reports and teaching cases	Homo sapiens	NCBITaxon	NCBITaxon:9606	head	UBERON	UBERON:0000033	Image Selection	image with QID 523	PRES	CLOSED
MedPix open access radiology archive of case reports and teaching cases	Homo sapiens	NCBITaxon	NCBITaxon:9606	abdomen	UBERON	UBERON:0000916	Image Selection	image with QID 524	PRES	CLOSED
MedPix open access radiology archive of case reports and teaching cases	Homo sapiens	NCBITaxon	NCBITaxon:9606	abdomen	UBERON	UBERON:0000916	Image Selection	image with QID 525	COUNT	CLOSED
MedPix open access radiology archive of case reports and teaching cases	Homo sapiens	NCBITaxon	NCBITaxon:9606	abdomen	UBERON	UBERON:0000916	Image Selection	image with QID 526	SIZE	CLOSED
MedPix open access radiology archive of case reports and teaching cases	Homo sapiens	NCBITaxon	NCBITaxon:9606	head	UBERON	UBERON:0000033	Image Selection	image with QID 527	PLANE	OPEN
MedPix open access radiology archive of case reports and teaching cases	Homo sapiens	NCBITaxon	NCBITaxon:9606	abdomen	UBERON	UBERON:0000916	Image Selection	image with QID 528	PRES	OPEN
MedPix open access radiology archive of case reports and teaching cases	Homo sapiens	NCBITaxon	NCBITaxon:9606	head	UBERON	UBERON:0000033	Image Selection	image with QID 529	MODALITY	CLOSED
MedPix open access radiology archive of case reports and teaching cases	Homo sapiens	NCBITaxon	NCBITaxon:9606	head	UBERON	UBERON:0000033	Image Selection	image with QID 530	POS	OPEN
MedPix open access radiology archive of case reports and teaching cases	Homo sapiens	NCBITaxon	NCBITaxon:9606	abdomen	UBERON	UBERON:0000916	Image Selection	image with QID 531	MODALITY	OPEN
MedPix open access radiology archive of case reports and teaching cases	Homo sapiens	NCBITaxon	NCBITaxon:9606	head	UBERON	UBERON:0000033	Image Selection	image with QID 532	PRES	CLOSED
MedPix open access radiology archive of case reports and teaching cases	Homo sapiens	NCBITaxon	NCBITaxon:9606	head	UBERON	UBERON:0000033	Image Selection	image with QID 533	PRES	CLOSED
MedPix open access radiology archive of case reports and teaching cases	Homo sapiens	NCBITaxon	NCBITaxon:9606	head	UBERON	UBERON:0000033	Image Selection	image with QID 534	MODALITY	CLOSED
MedPix open access radiology archive of case reports and teaching cases	Homo sapiens	NCBITaxon	NCBITaxon:9606	chest	UBERON	UBERON:0001443	Image Selection	image with QID 535	OTHER	OPEN
MedPix open access radiology archive of case reports and teaching cases	Homo sapiens	NCBITaxon	NCBITaxon:9606	chest	UBERON	UBERON:0001443	Image Selection	image with QID 536	POS	OPEN
MedPix open access radiology archive of case reports and teaching cases	Homo sapiens	NCBITaxon	NCBITaxon:9606	abdomen	UBERON	UBERON:0000916	Image Selection	image with QID 537	PRES	CLOSED
MedPix open access radiology archive of case reports and teaching cases	Homo sapiens	NCBITaxon	NCBITaxon:9606	head	UBERON	UBERON:0000033	Image Selection	image with QID 538	SIZE	CLOSED
MedPix open access radiology archive of case reports and teaching cases	Homo sapiens	NCBITaxon	NCBITaxon:9606	head	UBERON	UBERON:0000033	Image Selection	image with QID 539	PRES	CLOSED
MedPix open access radiology archive of case reports and teaching cases	Homo sapiens	NCBITaxon	NCBITaxon:9606	head	UBERON	UBERON:0000033	Image Selection	image with QID 540	PRES	CLOSED
MedPix open access radiology archive of case reports and teaching cases	Homo sapiens	NCBITaxon	NCBITaxon:9606	head	UBERON	UBERON:0000033	Image Selection	image with QID 541	PRES	CLOSED
MedPix open access radiology archive of case reports and teaching cases	Homo sapiens	NCBITaxon	NCBITaxon:9606	chest	UBERON	UBERON:0001443	Image Selection	image with QID 542	SIZE	CLOSED
MedPix open access radiology archive of case reports and teaching cases	Homo sapiens	NCBITaxon	NCBITaxon:9606	chest	UBERON	UBERON:0001443	Image Selection	image with QID 543	SIZE	CLOSED
MedPix open access radiology archive of case reports and teaching cases	Homo sapiens	NCBITaxon	NCBITaxon:9606	chest	UBERON	UBERON:0001443	Image Selection	image with QID 544	PRES	CLOSED
MedPix open access radiology archive of case reports and teaching cases	Homo sapiens	NCBITaxon	NCBITaxon:9606	chest	UBERON	UBERON:0001443	Image Selection	image with QID 545	PRES	CLOSED
MedPix open access radiology archive of case reports and teaching cases	Homo sapiens	NCBITaxon	NCBITaxon:9606	head	UBERON	UBERON:0000033	Image Selection	image with QID 546	PRES	OPEN
MedPix open access radiology archive of case reports and teaching cases	Homo sapiens	NCBITaxon	NCBITaxon:9606	head	UBERON	UBERON:0000033	Image Selection	image with QID 547	PRES	OPEN
MedPix open access radiology archive of case reports and teaching cases	Homo sapiens	NCBITaxon	NCBITaxon:9606	chest	UBERON	UBERON:0001443	Image Selection	image with QID 548	ATTRIB	CLOSED
MedPix open access radiology archive of case reports and teaching cases	Homo sapiens	NCBITaxon	NCBITaxon:9606	chest	UBERON	UBERON:0001443	Image Selection	image with QID 549	ATTRIB	CLOSED
MedPix open access radiology archive of case reports and teaching cases	Homo sapiens	NCBITaxon	NCBITaxon:9606	chest	UBERON	UBERON:0001443	Image Selection	image with QID 550	PLANE	CLOSED
MedPix open access radiology archive of case reports and teaching cases	Homo sapiens	NCBITaxon	NCBITaxon:9606	chest	UBERON	UBERON:0001443	Image Selection	image with QID 551	SIZE	CLOSED
MedPix open access radiology archive of case reports and teaching cases	Homo sapiens	NCBITaxon	NCBITaxon:9606	chest	UBERON	UBERON:0001443	Image Selection	image with QID 552	SIZE	CLOSED
MedPix open access radiology archive of case reports and teaching cases	Homo sapiens	NCBITaxon	NCBITaxon:9606	abdomen	UBERON	UBERON:0000916	Image Selection	image with QID 553	PRES	CLOSED
MedPix open access radiology archive of case reports and teaching cases	Homo sapiens	NCBITaxon	NCBITaxon:9606	abdomen	UBERON	UBERON:0000916	Image Selection	image with QID 554	PRES	CLOSED
MedPix open access radiology archive of case reports and teaching cases	Homo sapiens	NCBITaxon	NCBITaxon:9606	head	UBERON	UBERON:0000033	Image Selection	image with QID 555	PLANE	CLOSED
MedPix open access radiology archive of case reports and teaching cases	Homo sapiens	NCBITaxon	NCBITaxon:9606	chest	UBERON	UBERON:0001443	Image Selection	image with QID 556	OTHER	CLOSED
MedPix open access radiology archive of case reports and teaching cases	Homo sapiens	NCBITaxon	NCBITaxon:9606	chest	UBERON	UBERON:0001443	Image Selection	image with QID 557	OTHER	OPEN
MedPix open access radiology archive of case reports and teaching cases	Homo sapiens	NCBITaxon	NCBITaxon:9606	head	UBERON	UBERON:0000033	Image Selection	image with QID 558	PRES	CLOSED
MedPix open access radiology archive of case reports and teaching cases	Homo sapiens	NCBITaxon	NCBITaxon:9606	chest	UBERON	UBERON:0001443	Image Selection	image with QID 559	MODALITY	CLOSED
MedPix open access radiology archive of case reports and teaching cases	Homo sapiens	NCBITaxon	NCBITaxon:9606	chest	UBERON	UBERON:0001443	Image Selection	image with QID 560	PRES	CLOSED
MedPix open access radiology archive of case reports and teaching cases	Homo sapiens	NCBITaxon	NCBITaxon:9606	chest	UBERON	UBERON:0001443	Image Selection	image with QID 561	PRES	CLOSED
MedPix open access radiology archive of case reports and teaching cases	Homo sapiens	NCBITaxon	NCBITaxon:9606	head	UBERON	UBERON:0000033	Image Selection	image with QID 562	PRES	CLOSED
MedPix open access radiology archive of case reports and teaching cases	Homo sapiens	NCBITaxon	NCBITaxon:9606	head	UBERON	UBERON:0000033	Image Selection	image with QID 563	PRES	CLOSED
MedPix open access radiology archive of case reports and teaching cases	Homo sapiens	NCBITaxon	NCBITaxon:9606	abdomen	UBERON	UBERON:0000916	Image Selection	image with QID 564	OTHER	OPEN
MedPix open access radiology archive of case reports and teaching cases	Homo sapiens	NCBITaxon	NCBITaxon:9606	chest	UBERON	UBERON:0001443	Image Selection	image with QID 565	SIZE	CLOSED
MedPix open access radiology archive of case reports and teaching cases	Homo sapiens	NCBITaxon	NCBITaxon:9606	chest	UBERON	UBERON:0001443	Image Selection	image with QID 566	SIZE	CLOSED
MedPix open access radiology archive of case reports and teaching cases	Homo sapiens	NCBITaxon	NCBITaxon:9606	head	UBERON	UBERON:0000033	Image Selection	image with QID 567	PRES	CLOSED
MedPix open access radiology archive of case reports and teaching cases	Homo sapiens	NCBITaxon	NCBITaxon:9606	head	UBERON	UBERON:0000033	Image Selection	image with QID 568	PRES, ATTRIB	CLOSED
MedPix open access radiology archive of case reports and teaching cases	Homo sapiens	NCBITaxon	NCBITaxon:9606	head	UBERON	UBERON:0000033	Image Selection	image with QID 569	PRES	CLOSED
MedPix open access radiology archive of case reports and teaching cases	Homo sapiens	NCBITaxon	NCBITaxon:9606	head	UBERON	UBERON:0000033	Image Selection	image with QID 570	PRES	OPEN
MedPix open access radiology archive of case reports and teaching cases	Homo sapiens	NCBITaxon	NCBITaxon:9606	head	UBERON	UBERON:0000033	Image Selection	image with QID 571	ORGAN	OPEN
MedPix open access radiology archive of case reports and teaching cases	Homo sapiens	NCBITaxon	NCBITaxon:9606	head	UBERON	UBERON:0000033	Image Selection	image with QID 572	PRES	CLOSED
MedPix open access radiology archive of case reports and teaching cases	Homo sapiens	NCBITaxon	NCBITaxon:9606	head	UBERON	UBERON:0000033	Image Selection	image with QID 573	PRES	CLOSED
MedPix open access radiology archive of case reports and teaching cases	Homo sapiens	NCBITaxon	NCBITaxon:9606	chest	UBERON	UBERON:0001443	Image Selection	image with QID 574	MODALITY	CLOSED
MedPix open access radiology archive of case reports and teaching cases	Homo sapiens	NCBITaxon	NCBITaxon:9606	chest	UBERON	UBERON:0001443	Image Selection	image with QID 575	OTHER	CLOSED
MedPix open access radiology archive of case reports and teaching cases	Homo sapiens	NCBITaxon	NCBITaxon:9606	chest	UBERON	UBERON:0001443	Image Selection	image with QID 576	OTHER	CLOSED
MedPix open access radiology archive of case reports and teaching cases	Homo sapiens	NCBITaxon	NCBITaxon:9606	head	UBERON	UBERON:0000033	Image Selection	image with QID 577	OTHER	OPEN
MedPix open access radiology archive of case reports and teaching cases	Homo sapiens	NCBITaxon	NCBITaxon:9606	head	UBERON	UBERON:0000033	Image Selection	image with QID 578	OTHER	CLOSED
MedPix open access radiology archive of case reports and teaching cases	Homo sapiens	NCBITaxon	NCBITaxon:9606	abdomen	UBERON	UBERON:0000916	Image Selection	image with QID 579	PRES	OPEN
MedPix open access radiology archive of case reports and teaching cases	Homo sapiens	NCBITaxon	NCBITaxon:9606	abdomen	UBERON	UBERON:0000916	Image Selection	image with QID 580	PRES	OPEN
MedPix open access radiology archive of case reports and teaching cases	Homo sapiens	NCBITaxon	NCBITaxon:9606	chest	UBERON	UBERON:0001443	Image Selection	image with QID 581	PRES	CLOSED
MedPix open access radiology archive of case reports and teaching cases	Homo sapiens	NCBITaxon	NCBITaxon:9606	chest	UBERON	UBERON:0001443	Image Selection	image with QID 582	PRES	CLOSED
MedPix open access radiology archive of case reports and teaching cases	Homo sapiens	NCBITaxon	NCBITaxon:9606	chest	UBERON	UBERON:0001443	Image Selection	image with QID 583	PRES	CLOSED
MedPix open access radiology archive of case reports and teaching cases	Homo sapiens	NCBITaxon	NCBITaxon:9606	chest	UBERON	UBERON:0001443	Image Selection	image with QID 584	PRES	CLOSED
MedPix open access radiology archive of case reports and teaching cases	Homo sapiens	NCBITaxon	NCBITaxon:9606	abdomen	UBERON	UBERON:0000916	Image Selection	image with QID 585	PRES	CLOSED
MedPix open access radiology archive of case reports and teaching cases	Homo sapiens	NCBITaxon	NCBITaxon:9606	chest	UBERON	UBERON:0001443	Image Selection	image with QID 586	PRES	CLOSED
MedPix open access radiology archive of case reports and teaching cases	Homo sapiens	NCBITaxon	NCBITaxon:9606	chest	UBERON	UBERON:0001443	Image Selection	image with QID 587	PRES	CLOSED
MedPix open access radiology archive of case reports and teaching cases	Homo sapiens	NCBITaxon	NCBITaxon:9606	chest	UBERON	UBERON:0001443	Image Selection	image with QID 588	SIZE	CLOSED
MedPix open access radiology archive of case reports and teaching cases	Homo sapiens	NCBITaxon	NCBITaxon:9606	chest	UBERON	UBERON:0001443	Image Selection	image with QID 589	SIZE	CLOSED
MedPix open access radiology archive of case reports and teaching cases	Homo sapiens	NCBITaxon	NCBITaxon:9606	head	UBERON	UBERON:0000033	Image Selection	image with QID 590	MODALITY	CLOSED
MedPix open access radiology archive of case reports and teaching cases	Homo sapiens	NCBITaxon	NCBITaxon:9606	chest	UBERON	UBERON:0001443	Image Selection	image with QID 591	OTHER	OPEN
MedPix open access radiology archive of case reports and teaching cases	Homo sapiens	NCBITaxon	NCBITaxon:9606	abdomen	UBERON	UBERON:0000916	Image Selection	image with QID 592	POS	OPEN
MedPix open access radiology archive of case reports and teaching cases	Homo sapiens	NCBITaxon	NCBITaxon:9606	abdomen	UBERON	UBERON:0000916	Image Selection	image with QID 593	OTHER	CLOSED
MedPix open access radiology archive of case reports and teaching cases	Homo sapiens	NCBITaxon	NCBITaxon:9606	head	UBERON	UBERON:0000033	Image Selection	image with QID 594	OTHER	OPEN
MedPix open access radiology archive of case reports and teaching cases	Homo sapiens	NCBITaxon	NCBITaxon:9606	chest	UBERON	UBERON:0001443	Image Selection	image with QID 595	PRES	CLOSED
MedPix open access radiology archive of case reports and teaching cases	Homo sapiens	NCBITaxon	NCBITaxon:9606	abdomen	UBERON	UBERON:0000916	Image Selection	image with QID 596	ABN	CLOSED
MedPix open access radiology archive of case reports and teaching cases	Homo sapiens	NCBITaxon	NCBITaxon:9606	abdomen	UBERON	UBERON:0000916	Image Selection	image with QID 597	ABN	CLOSED
MedPix open access radiology archive of case reports and teaching cases	Homo sapiens	NCBITaxon	NCBITaxon:9606	head	UBERON	UBERON:0000033	Image Selection	image with QID 598	PRES	CLOSED
MedPix open access radiology archive of case reports and teaching cases	Homo sapiens	NCBITaxon	NCBITaxon:9606	head	UBERON	UBERON:0000033	Image Selection	image with QID 599	PRES	CLOSED
MedPix open access radiology archive of case reports and teaching cases	Homo sapiens	NCBITaxon	NCBITaxon:9606	head	UBERON	UBERON:0000033	Image Selection	image with QID 600	PRES	CLOSED
MedPix open access radiology archive of case reports and teaching cases	Homo sapiens	NCBITaxon	NCBITaxon:9606	head	UBERON	UBERON:0000033	Image Selection	image with QID 601	PRES	CLOSED
MedPix open access radiology archive of case reports and teaching cases	Homo sapiens	NCBITaxon	NCBITaxon:9606	abdomen	UBERON	UBERON:0000916	Image Selection	image with QID 602	PRES	OPEN
MedPix open access radiology archive of case reports and teaching cases	Homo sapiens	NCBITaxon	NCBITaxon:9606	abdomen	UBERON	UBERON:0000916	Image Selection	image with QID 603	PRES	OPEN
MedPix open access radiology archive of case reports and teaching cases	Homo sapiens	NCBITaxon	NCBITaxon:9606	chest	UBERON	UBERON:0001443	Image Selection	image with QID 604	OTHER	CLOSED
MedPix open access radiology archive of case reports and teaching cases	Homo sapiens	NCBITaxon	NCBITaxon:9606	chest	UBERON	UBERON:0001443	Image Selection	image with QID 605	OTHER	CLOSED
MedPix open access radiology archive of case reports and teaching cases	Homo sapiens	NCBITaxon	NCBITaxon:9606	head	UBERON	UBERON:0000033	Image Selection	image with QID 606	OTHER	CLOSED
MedPix open access radiology archive of case reports and teaching cases	Homo sapiens	NCBITaxon	NCBITaxon:9606	abdomen	UBERON	UBERON:0000916	Image Selection	image with QID 607	OTHER	CLOSED
MedPix open access radiology archive of case reports and teaching cases	Homo sapiens	NCBITaxon	NCBITaxon:9606	abdomen	UBERON	UBERON:0000916	Image Selection	image with QID 608	OTHER	CLOSED
MedPix open access radiology archive of case reports and teaching cases	Homo sapiens	NCBITaxon	NCBITaxon:9606	abdomen	UBERON	UBERON:0000916	Image Selection	image with QID 609	OTHER	CLOSED
MedPix open access radiology archive of case reports and teaching cases	Homo sapiens	NCBITaxon	NCBITaxon:9606	abdomen	UBERON	UBERON:0000916	Image Selection	image with QID 610	PRES	CLOSED
MedPix open access radiology archive of case reports and teaching cases	Homo sapiens	NCBITaxon	NCBITaxon:9606	abdomen	UBERON	UBERON:0000916	Image Selection	image with QID 611	PRES	CLOSED
MedPix open access radiology archive of case reports and teaching cases	Homo sapiens	NCBITaxon	NCBITaxon:9606	chest	UBERON	UBERON:0001443	Image Selection	image with QID 612	PRES	CLOSED
MedPix open access radiology archive of case reports and teaching cases	Homo sapiens	NCBITaxon	NCBITaxon:9606	chest	UBERON	UBERON:0001443	Image Selection	image with QID 613	PRES	CLOSED
MedPix open access radiology archive of case reports and teaching cases	Homo sapiens	NCBITaxon	NCBITaxon:9606	chest	UBERON	UBERON:0001443	Image Selection	image with QID 614	OTHER	CLOSED
MedPix open access radiology archive of case reports and teaching cases	Homo sapiens	NCBITaxon	NCBITaxon:9606	chest	UBERON	UBERON:0001443	Image Selection	image with QID 615	OTHER	CLOSED
MedPix open access radiology archive of case reports and teaching cases	Homo sapiens	NCBITaxon	NCBITaxon:9606	chest	UBERON	UBERON:0001443	Image Selection	image with QID 616	PRES	CLOSED
MedPix open access radiology archive of case reports and teaching cases	Homo sapiens	NCBITaxon	NCBITaxon:9606	chest	UBERON	UBERON:0001443	Image Selection	image with QID 617	PRES	CLOSED
MedPix open access radiology archive of case reports and teaching cases	Homo sapiens	NCBITaxon	NCBITaxon:9606	chest	UBERON	UBERON:0001443	Image Selection	image with QID 618	PRES	CLOSED
MedPix open access radiology archive of case reports and teaching cases	Homo sapiens	NCBITaxon	NCBITaxon:9606	chest	UBERON	UBERON:0001443	Image Selection	image with QID 619	PRES	CLOSED
MedPix open access radiology archive of case reports and teaching cases	Homo sapiens	NCBITaxon	NCBITaxon:9606	abdomen	UBERON	UBERON:0000916	Image Selection	image with QID 620	PRES	CLOSED
MedPix open access radiology archive of case reports and teaching cases	Homo sapiens	NCBITaxon	NCBITaxon:9606	abdomen	UBERON	UBERON:0000916	Image Selection	image with QID 621	PRES	CLOSED
MedPix open access radiology archive of case reports and teaching cases	Homo sapiens	NCBITaxon	NCBITaxon:9606	head	UBERON	UBERON:0000033	Image Selection	image with QID 622	OTHER	CLOSED
MedPix open access radiology archive of case reports and teaching cases	Homo sapiens	NCBITaxon	NCBITaxon:9606	head	UBERON	UBERON:0000033	Image Selection	image with QID 623	OTHER	CLOSED
MedPix open access radiology archive of case reports and teaching cases	Homo sapiens	NCBITaxon	NCBITaxon:9606	abdomen	UBERON	UBERON:0000916	Image Selection	image with QID 624	PRES	CLOSED
MedPix open access radiology archive of case reports and teaching cases	Homo sapiens	NCBITaxon	NCBITaxon:9606	abdomen	UBERON	UBERON:0000916	Image Selection	image with QID 625	PRES	CLOSED
MedPix open access radiology archive of case reports and teaching cases	Homo sapiens	NCBITaxon	NCBITaxon:9606	abdomen	UBERON	UBERON:0000916	Image Selection	image with QID 626	PRES	CLOSED
MedPix open access radiology archive of case reports and teaching cases	Homo sapiens	NCBITaxon	NCBITaxon:9606	abdomen	UBERON	UBERON:0000916	Image Selection	image with QID 627	PRES	CLOSED
MedPix open access radiology archive of case reports and teaching cases	Homo sapiens	NCBITaxon	NCBITaxon:9606	chest	UBERON	UBERON:0001443	Image Selection	image with QID 628	PRES	CLOSED
MedPix open access radiology archive of case reports and teaching cases	Homo sapiens	NCBITaxon	NCBITaxon:9606	chest	UBERON	UBERON:0001443	Image Selection	image with QID 629	PRES	CLOSED
MedPix open access radiology archive of case reports and teaching cases	Homo sapiens	NCBITaxon	NCBITaxon:9606	abdomen	UBERON	UBERON:0000916	Image Selection	image with QID 630	OTHER	CLOSED
MedPix open access radiology archive of case reports and teaching cases	Homo sapiens	NCBITaxon	NCBITaxon:9606	abdomen	UBERON	UBERON:0000916	Image Selection	image with QID 631	OTHER	CLOSED
MedPix open access radiology archive of case reports and teaching cases	Homo sapiens	NCBITaxon	NCBITaxon:9606	abdomen	UBERON	UBERON:0000916	Image Selection	image with QID 632	OTHER	CLOSED
MedPix open access radiology archive of case reports and teaching cases	Homo sapiens	NCBITaxon	NCBITaxon:9606	chest	UBERON	UBERON:0001443	Image Selection	image with QID 633	ABN	CLOSED
MedPix open access radiology archive of case reports and teaching cases	Homo sapiens	NCBITaxon	NCBITaxon:9606	head	UBERON	UBERON:0000033	Image Selection	image with QID 634	PRES	CLOSED
MedPix open access radiology archive of case reports and teaching cases	Homo sapiens	NCBITaxon	NCBITaxon:9606	head	UBERON	UBERON:0000033	Image Selection	image with QID 635	PRES	CLOSED
MedPix open access radiology archive of case reports and teaching cases	Homo sapiens	NCBITaxon	NCBITaxon:9606	chest	UBERON	UBERON:0001443	Image Selection	image with QID 636	PRES	CLOSED
MedPix open access radiology archive of case reports and teaching cases	Homo sapiens	NCBITaxon	NCBITaxon:9606	chest	UBERON	UBERON:0001443	Image Selection	image with QID 637	PRES	CLOSED
MedPix open access radiology archive of case reports and teaching cases	Homo sapiens	NCBITaxon	NCBITaxon:9606	head	UBERON	UBERON:0000033	Image Selection	image with QID 638	OTHER	CLOSED
MedPix open access radiology archive of case reports and teaching cases	Homo sapiens	NCBITaxon	NCBITaxon:9606	head	UBERON	UBERON:0000033	Image Selection	image with QID 639	OTHER	CLOSED
MedPix open access radiology archive of case reports and teaching cases	Homo sapiens	NCBITaxon	NCBITaxon:9606	head	UBERON	UBERON:0000033	Image Selection	image with QID 640	PRES	CLOSED
MedPix open access radiology archive of case reports and teaching cases	Homo sapiens	NCBITaxon	NCBITaxon:9606	head	UBERON	UBERON:0000033	Image Selection	image with QID 641	PRES	CLOSED
MedPix open access radiology archive of case reports and teaching cases	Homo sapiens	NCBITaxon	NCBITaxon:9606	head	UBERON	UBERON:0000033	Image Selection	image with QID 642	ABN	OPEN
MedPix open access radiology archive of case reports and teaching cases	Homo sapiens	NCBITaxon	NCBITaxon:9606	head	UBERON	UBERON:0000033	Image Selection	image with QID 643	ABN	OPEN
MedPix open access radiology archive of case reports and teaching cases	Homo sapiens	NCBITaxon	NCBITaxon:9606	head	UBERON	UBERON:0000033	Image Selection	image with QID 644	OTHER	CLOSED
MedPix open access radiology archive of case reports and teaching cases	Homo sapiens	NCBITaxon	NCBITaxon:9606	head	UBERON	UBERON:0000033	Image Selection	image with QID 645	OTHER	CLOSED
MedPix open access radiology archive of case reports and teaching cases	Homo sapiens	NCBITaxon	NCBITaxon:9606	chest	UBERON	UBERON:0001443	Image Selection	image with QID 646	POS	OPEN
MedPix open access radiology archive of case reports and teaching cases	Homo sapiens	NCBITaxon	NCBITaxon:9606	chest	UBERON	UBERON:0001443	Image Selection	image with QID 647	POS	OPEN
MedPix open access radiology archive of case reports and teaching cases	Homo sapiens	NCBITaxon	NCBITaxon:9606	chest	UBERON	UBERON:0001443	Image Selection	image with QID 648	PRES	CLOSED
MedPix open access radiology archive of case reports and teaching cases	Homo sapiens	NCBITaxon	NCBITaxon:9606	chest	UBERON	UBERON:0001443	Image Selection	image with QID 649	PRES	CLOSED
MedPix open access radiology archive of case reports and teaching cases	Homo sapiens	NCBITaxon	NCBITaxon:9606	chest	UBERON	UBERON:0001443	Image Selection	image with QID 650	SIZE	CLOSED
MedPix open access radiology archive of case reports and teaching cases	Homo sapiens	NCBITaxon	NCBITaxon:9606	chest	UBERON	UBERON:0001443	Image Selection	image with QID 651	SIZE	CLOSED
MedPix open access radiology archive of case reports and teaching cases	Homo sapiens	NCBITaxon	NCBITaxon:9606	chest	UBERON	UBERON:0001443	Image Selection	image with QID 652	OTHER	CLOSED
MedPix open access radiology archive of case reports and teaching cases	Homo sapiens	NCBITaxon	NCBITaxon:9606	chest	UBERON	UBERON:0001443	Image Selection	image with QID 653	OTHER	CLOSED
MedPix open access radiology archive of case reports and teaching cases	Homo sapiens	NCBITaxon	NCBITaxon:9606	chest	UBERON	UBERON:0001443	Image Selection	image with QID 654	SIZE	CLOSED
MedPix open access radiology archive of case reports and teaching cases	Homo sapiens	NCBITaxon	NCBITaxon:9606	chest	UBERON	UBERON:0001443	Image Selection	image with QID 655	SIZE	CLOSED
MedPix open access radiology archive of case reports and teaching cases	Homo sapiens	NCBITaxon	NCBITaxon:9606	chest	UBERON	UBERON:0001443	Image Selection	image with QID 656	SIZE	CLOSED
MedPix open access radiology archive of case reports and teaching cases	Homo sapiens	NCBITaxon	NCBITaxon:9606	chest	UBERON	UBERON:0001443	Image Selection	image with QID 657	SIZE	CLOSED
MedPix open access radiology archive of case reports and teaching cases	Homo sapiens	NCBITaxon	NCBITaxon:9606	chest	UBERON	UBERON:0001443	Image Selection	image with QID 658	PLANE	CLOSED
MedPix open access radiology archive of case reports and teaching cases	Homo sapiens	NCBITaxon	NCBITaxon:9606	abdomen	UBERON	UBERON:0000916	Image Selection	image with QID 659	PRES	CLOSED
MedPix open access radiology archive of case reports and teaching cases	Homo sapiens	NCBITaxon	NCBITaxon:9606	abdomen	UBERON	UBERON:0000916	Image Selection	image with QID 660	PRES	CLOSED
MedPix open access radiology archive of case reports and teaching cases	Homo sapiens	NCBITaxon	NCBITaxon:9606	abdomen	UBERON	UBERON:0000916	Image Selection	image with QID 661	POS	OPEN
MedPix open access radiology archive of case reports and teaching cases	Homo sapiens	NCBITaxon	NCBITaxon:9606	abdomen	UBERON	UBERON:0000916	Image Selection	image with QID 662	POS	OPEN
MedPix open access radiology archive of case reports and teaching cases	Homo sapiens	NCBITaxon	NCBITaxon:9606	head	UBERON	UBERON:0000033	Image Selection	image with QID 663	PLANE	CLOSED
MedPix open access radiology archive of case reports and teaching cases	Homo sapiens	NCBITaxon	NCBITaxon:9606	chest	UBERON	UBERON:0001443	Image Selection	image with QID 664	PRES	CLOSED
MedPix open access radiology archive of case reports and teaching cases	Homo sapiens	NCBITaxon	NCBITaxon:9606	chest	UBERON	UBERON:0001443	Image Selection	image with QID 665	PRES	CLOSED
MedPix open access radiology archive of case reports and teaching cases	Homo sapiens	NCBITaxon	NCBITaxon:9606	head	UBERON	UBERON:0000033	Image Selection	image with QID 666	PRES	CLOSED
MedPix open access radiology archive of case reports and teaching cases	Homo sapiens	NCBITaxon	NCBITaxon:9606	head	UBERON	UBERON:0000033	Image Selection	image with QID 667	PRES	CLOSED
MedPix open access radiology archive of case reports and teaching cases	Homo sapiens	NCBITaxon	NCBITaxon:9606	chest	UBERON	UBERON:0001443	Image Selection	image with QID 668	PRES	CLOSED
MedPix open access radiology archive of case reports and teaching cases	Homo sapiens	NCBITaxon	NCBITaxon:9606	chest	UBERON	UBERON:0001443	Image Selection	image with QID 669	PRES	CLOSED
MedPix open access radiology archive of case reports and teaching cases	Homo sapiens	NCBITaxon	NCBITaxon:9606	abdomen	UBERON	UBERON:0000916	Image Selection	image with QID 670	PRES	CLOSED
MedPix open access radiology archive of case reports and teaching cases	Homo sapiens	NCBITaxon	NCBITaxon:9606	abdomen	UBERON	UBERON:0000916	Image Selection	image with QID 671	PRES	CLOSED
MedPix open access radiology archive of case reports and teaching cases	Homo sapiens	NCBITaxon	NCBITaxon:9606	head	UBERON	UBERON:0000033	Image Selection	image with QID 672	PRES	CLOSED
MedPix open access radiology archive of case reports and teaching cases	Homo sapiens	NCBITaxon	NCBITaxon:9606	head	UBERON	UBERON:0000033	Image Selection	image with QID 673	PRES	CLOSED
MedPix open access radiology archive of case reports and teaching cases	Homo sapiens	NCBITaxon	NCBITaxon:9606	head	UBERON	UBERON:0000033	Image Selection	image with QID 674	ABN	OPEN
MedPix open access radiology archive of case reports and teaching cases	Homo sapiens	NCBITaxon	NCBITaxon:9606	head	UBERON	UBERON:0000033	Image Selection	image with QID 675	ABN	OPEN
MedPix open access radiology archive of case reports and teaching cases	Homo sapiens	NCBITaxon	NCBITaxon:9606	abdomen	UBERON	UBERON:0000916	Image Selection	image with QID 676	PRES	CLOSED
MedPix open access radiology archive of case reports and teaching cases	Homo sapiens	NCBITaxon	NCBITaxon:9606	abdomen	UBERON	UBERON:0000916	Image Selection	image with QID 677	PRES	CLOSED
MedPix open access radiology archive of case reports and teaching cases	Homo sapiens	NCBITaxon	NCBITaxon:9606	head	UBERON	UBERON:0000033	Image Selection	image with QID 678	MODALITY	OPEN
MedPix open access radiology archive of case reports and teaching cases	Homo sapiens	NCBITaxon	NCBITaxon:9606	abdomen	UBERON	UBERON:0000916	Image Selection	image with QID 679	PRES	CLOSED
MedPix open access radiology archive of case reports and teaching cases	Homo sapiens	NCBITaxon	NCBITaxon:9606	abdomen	UBERON	UBERON:0000916	Image Selection	image with QID 680	PRES	CLOSED
MedPix open access radiology archive of case reports and teaching cases	Homo sapiens	NCBITaxon	NCBITaxon:9606	head	UBERON	UBERON:0000033	Image Selection	image with QID 681	POS, ABN	OPEN
MedPix open access radiology archive of case reports and teaching cases	Homo sapiens	NCBITaxon	NCBITaxon:9606	head	UBERON	UBERON:0000033	Image Selection	image with QID 682	POS, ABN	OPEN
MedPix open access radiology archive of case reports and teaching cases	Homo sapiens	NCBITaxon	NCBITaxon:9606	head	UBERON	UBERON:0000033	Image Selection	image with QID 683	OTHER	OPEN
MedPix open access radiology archive of case reports and teaching cases	Homo sapiens	NCBITaxon	NCBITaxon:9606	head	UBERON	UBERON:0000033	Image Selection	image with QID 684	OTHER	OPEN
MedPix open access radiology archive of case reports and teaching cases	Homo sapiens	NCBITaxon	NCBITaxon:9606	chest	UBERON	UBERON:0001443	Image Selection	image with QID 685	PRES	CLOSED
MedPix open access radiology archive of case reports and teaching cases	Homo sapiens	NCBITaxon	NCBITaxon:9606	chest	UBERON	UBERON:0001443	Image Selection	image with QID 686	PRES	CLOSED
MedPix open access radiology archive of case reports and teaching cases	Homo sapiens	NCBITaxon	NCBITaxon:9606	chest	UBERON	UBERON:0001443	Image Selection	image with QID 687	ABN	OPEN
MedPix open access radiology archive of case reports and teaching cases	Homo sapiens	NCBITaxon	NCBITaxon:9606	chest	UBERON	UBERON:0001443	Image Selection	image with QID 688	ABN	OPEN
MedPix open access radiology archive of case reports and teaching cases	Homo sapiens	NCBITaxon	NCBITaxon:9606	chest	UBERON	UBERON:0001443	Image Selection	image with QID 689	ORGAN	CLOSED
MedPix open access radiology archive of case reports and teaching cases	Homo sapiens	NCBITaxon	NCBITaxon:9606	head	UBERON	UBERON:0000033	Image Selection	image with QID 690	ORGAN	OPEN
MedPix open access radiology archive of case reports and teaching cases	Homo sapiens	NCBITaxon	NCBITaxon:9606	head	UBERON	UBERON:0000033	Image Selection	image with QID 691	ATTRIB, PRES	CLOSED
MedPix open access radiology archive of case reports and teaching cases	Homo sapiens	NCBITaxon	NCBITaxon:9606	head	UBERON	UBERON:0000033	Image Selection	image with QID 692	ATTRIB, PRES	CLOSED
MedPix open access radiology archive of case reports and teaching cases	Homo sapiens	NCBITaxon	NCBITaxon:9606	abdomen	UBERON	UBERON:0000916	Image Selection	image with QID 693	ATTRIB	CLOSED
MedPix open access radiology archive of case reports and teaching cases	Homo sapiens	NCBITaxon	NCBITaxon:9606	abdomen	UBERON	UBERON:0000916	Image Selection	image with QID 694	ATTRIB	CLOSED
MedPix open access radiology archive of case reports and teaching cases	Homo sapiens	NCBITaxon	NCBITaxon:9606	abdomen	UBERON	UBERON:0000916	Image Selection	image with QID 695	POS	OPEN
MedPix open access radiology archive of case reports and teaching cases	Homo sapiens	NCBITaxon	NCBITaxon:9606	abdomen	UBERON	UBERON:0000916	Image Selection	image with QID 696	POS	OPEN
MedPix open access radiology archive of case reports and teaching cases	Homo sapiens	NCBITaxon	NCBITaxon:9606	chest	UBERON	UBERON:0001443	Image Selection	image with QID 697	PRES	CLOSED
MedPix open access radiology archive of case reports and teaching cases	Homo sapiens	NCBITaxon	NCBITaxon:9606	chest	UBERON	UBERON:0001443	Image Selection	image with QID 698	PRES	CLOSED
MedPix open access radiology archive of case reports and teaching cases	Homo sapiens	NCBITaxon	NCBITaxon:9606	chest	UBERON	UBERON:0001443	Image Selection	image with QID 699	MODALITY	CLOSED
MedPix open access radiology archive of case reports and teaching cases	Homo sapiens	NCBITaxon	NCBITaxon:9606	head	UBERON	UBERON:0000033	Image Selection	image with QID 700	ORGAN	OPEN
MedPix open access radiology archive of case reports and teaching cases	Homo sapiens	NCBITaxon	NCBITaxon:9606	chest	UBERON	UBERON:0001443	Image Selection	image with QID 701	OTHER	OPEN
MedPix open access radiology archive of case reports and teaching cases	Homo sapiens	NCBITaxon	NCBITaxon:9606	chest	UBERON	UBERON:0001443	Image Selection	image with QID 702	OTHER	OPEN
MedPix open access radiology archive of case reports and teaching cases	Homo sapiens	NCBITaxon	NCBITaxon:9606	chest	UBERON	UBERON:0001443	Image Selection	image with QID 703	MODALITY	CLOSED
MedPix open access radiology archive of case reports and teaching cases	Homo sapiens	NCBITaxon	NCBITaxon:9606	head	UBERON	UBERON:0000033	Image Selection	image with QID 704	PLANE	CLOSED
MedPix open access radiology archive of case reports and teaching cases	Homo sapiens	NCBITaxon	NCBITaxon:9606	chest	UBERON	UBERON:0001443	Image Selection	image with QID 705	ORGAN	OPEN
MedPix open access radiology archive of case reports and teaching cases	Homo sapiens	NCBITaxon	NCBITaxon:9606	chest	UBERON	UBERON:0001443	Image Selection	image with QID 706	MODALITY	OPEN
MedPix open access radiology archive of case reports and teaching cases	Homo sapiens	NCBITaxon	NCBITaxon:9606	head	UBERON	UBERON:0000033	Image Selection	image with QID 707	PRES	CLOSED
MedPix open access radiology archive of case reports and teaching cases	Homo sapiens	NCBITaxon	NCBITaxon:9606	head	UBERON	UBERON:0000033	Image Selection	image with QID 708	PRES	CLOSED
MedPix open access radiology archive of case reports and teaching cases	Homo sapiens	NCBITaxon	NCBITaxon:9606	chest	UBERON	UBERON:0001443	Image Selection	image with QID 709	ORGAN	CLOSED
MedPix open access radiology archive of case reports and teaching cases	Homo sapiens	NCBITaxon	NCBITaxon:9606	abdomen	UBERON	UBERON:0000916	Image Selection	image with QID 710	ORGAN	OPEN
MedPix open access radiology archive of case reports and teaching cases	Homo sapiens	NCBITaxon	NCBITaxon:9606	abdomen	UBERON	UBERON:0000916	Image Selection	image with QID 711	ORGAN	OPEN
MedPix open access radiology archive of case reports and teaching cases	Homo sapiens	NCBITaxon	NCBITaxon:9606	abdomen	UBERON	UBERON:0000916	Image Selection	image with QID 712	ATTRIB	CLOSED
MedPix open access radiology archive of case reports and teaching cases	Homo sapiens	NCBITaxon	NCBITaxon:9606	abdomen	UBERON	UBERON:0000916	Image Selection	image with QID 713	ATTRIB	CLOSED
MedPix open access radiology archive of case reports and teaching cases	Homo sapiens	NCBITaxon	NCBITaxon:9606	abdomen	UBERON	UBERON:0000916	Image Selection	image with QID 714	PRES	CLOSED
MedPix open access radiology archive of case reports and teaching cases	Homo sapiens	NCBITaxon	NCBITaxon:9606	abdomen	UBERON	UBERON:0000916	Image Selection	image with QID 715	PRES	CLOSED
MedPix open access radiology archive of case reports and teaching cases	Homo sapiens	NCBITaxon	NCBITaxon:9606	chest	UBERON	UBERON:0001443	Image Selection	image with QID 716	SIZE	CLOSED
MedPix open access radiology archive of case reports and teaching cases	Homo sapiens	NCBITaxon	NCBITaxon:9606	chest	UBERON	UBERON:0001443	Image Selection	image with QID 717	SIZE	CLOSED
MedPix open access radiology archive of case reports and teaching cases	Homo sapiens	NCBITaxon	NCBITaxon:9606	chest	UBERON	UBERON:0001443	Image Selection	image with QID 718	PLANE	OPEN
MedPix open access radiology archive of case reports and teaching cases	Homo sapiens	NCBITaxon	NCBITaxon:9606	abdomen	UBERON	UBERON:0000916	Image Selection	image with QID 719	PRES	CLOSED
MedPix open access radiology archive of case reports and teaching cases	Homo sapiens	NCBITaxon	NCBITaxon:9606	abdomen	UBERON	UBERON:0000916	Image Selection	image with QID 720	PRES	CLOSED
MedPix open access radiology archive of case reports and teaching cases	Homo sapiens	NCBITaxon	NCBITaxon:9606	head	UBERON	UBERON:0000033	Image Selection	image with QID 721	ATTRIB	OPEN
MedPix open access radiology archive of case reports and teaching cases	Homo sapiens	NCBITaxon	NCBITaxon:9606	head	UBERON	UBERON:0000033	Image Selection	image with QID 722	ATTRIB	OPEN
MedPix open access radiology archive of case reports and teaching cases	Homo sapiens	NCBITaxon	NCBITaxon:9606	chest	UBERON	UBERON:0001443	Image Selection	image with QID 723	POS	OPEN
MedPix open access radiology archive of case reports and teaching cases	Homo sapiens	NCBITaxon	NCBITaxon:9606	chest	UBERON	UBERON:0001443	Image Selection	image with QID 724	POS	OPEN
MedPix open access radiology archive of case reports and teaching cases	Homo sapiens	NCBITaxon	NCBITaxon:9606	abdomen	UBERON	UBERON:0000916	Image Selection	image with QID 725	SIZE	CLOSED
MedPix open access radiology archive of case reports and teaching cases	Homo sapiens	NCBITaxon	NCBITaxon:9606	abdomen	UBERON	UBERON:0000916	Image Selection	image with QID 726	SIZE	CLOSED
MedPix open access radiology archive of case reports and teaching cases	Homo sapiens	NCBITaxon	NCBITaxon:9606	chest	UBERON	UBERON:0001443	Image Selection	image with QID 727	PRES	CLOSED
MedPix open access radiology archive of case reports and teaching cases	Homo sapiens	NCBITaxon	NCBITaxon:9606	chest	UBERON	UBERON:0001443	Image Selection	image with QID 728	PRES	CLOSED
MedPix open access radiology archive of case reports and teaching cases	Homo sapiens	NCBITaxon	NCBITaxon:9606	abdomen	UBERON	UBERON:0000916	Image Selection	image with QID 729	SIZE	CLOSED
MedPix open access radiology archive of case reports and teaching cases	Homo sapiens	NCBITaxon	NCBITaxon:9606	abdomen	UBERON	UBERON:0000916	Image Selection	image with QID 730	SIZE	CLOSED
MedPix open access radiology archive of case reports and teaching cases	Homo sapiens	NCBITaxon	NCBITaxon:9606	chest	UBERON	UBERON:0001443	Image Selection	image with QID 731	ABN	OPEN
MedPix open access radiology archive of case reports and teaching cases	Homo sapiens	NCBITaxon	NCBITaxon:9606	chest	UBERON	UBERON:0001443	Image Selection	image with QID 732	ABN	OPEN
MedPix open access radiology archive of case reports and teaching cases	Homo sapiens	NCBITaxon	NCBITaxon:9606	abdomen	UBERON	UBERON:0000916	Image Selection	image with QID 733	PRES	CLOSED
MedPix open access radiology archive of case reports and teaching cases	Homo sapiens	NCBITaxon	NCBITaxon:9606	abdomen	UBERON	UBERON:0000916	Image Selection	image with QID 734	PRES	CLOSED
MedPix open access radiology archive of case reports and teaching cases	Homo sapiens	NCBITaxon	NCBITaxon:9606	chest	UBERON	UBERON:0001443	Image Selection	image with QID 735	PLANE	OPEN
MedPix open access radiology archive of case reports and teaching cases	Homo sapiens	NCBITaxon	NCBITaxon:9606	chest	UBERON	UBERON:0001443	Image Selection	image with QID 736	PRES	CLOSED
MedPix open access radiology archive of case reports and teaching cases	Homo sapiens	NCBITaxon	NCBITaxon:9606	chest	UBERON	UBERON:0001443	Image Selection	image with QID 737	PRES	CLOSED
MedPix open access radiology archive of case reports and teaching cases	Homo sapiens	NCBITaxon	NCBITaxon:9606	head	UBERON	UBERON:0000033	Image Selection	image with QID 738	ABN, POS	CLOSED
MedPix open access radiology archive of case reports and teaching cases	Homo sapiens	NCBITaxon	NCBITaxon:9606	head	UBERON	UBERON:0000033	Image Selection	image with QID 739	ABN, POS	CLOSED
MedPix open access radiology archive of case reports and teaching cases	Homo sapiens	NCBITaxon	NCBITaxon:9606	head	UBERON	UBERON:0000033	Image Selection	image with QID 740	OTHER	OPEN
MedPix open access radiology archive of case reports and teaching cases	Homo sapiens	NCBITaxon	NCBITaxon:9606	head	UBERON	UBERON:0000033	Image Selection	image with QID 741	OTHER	OPEN
MedPix open access radiology archive of case reports and teaching cases	Homo sapiens	NCBITaxon	NCBITaxon:9606	chest	UBERON	UBERON:0001443	Image Selection	image with QID 742	MODALITY	CLOSED
MedPix open access radiology archive of case reports and teaching cases	Homo sapiens	NCBITaxon	NCBITaxon:9606	chest	UBERON	UBERON:0001443	Image Selection	image with QID 743	ORGAN	CLOSED
MedPix open access radiology archive of case reports and teaching cases	Homo sapiens	NCBITaxon	NCBITaxon:9606	abdomen	UBERON	UBERON:0000916	Image Selection	image with QID 744	ABN	CLOSED
MedPix open access radiology archive of case reports and teaching cases	Homo sapiens	NCBITaxon	NCBITaxon:9606	abdomen	UBERON	UBERON:0000916	Image Selection	image with QID 745	ABN	CLOSED
MedPix open access radiology archive of case reports and teaching cases	Homo sapiens	NCBITaxon	NCBITaxon:9606	abdomen	UBERON	UBERON:0000916	Image Selection	image with QID 746	ATTRIB	OPEN
MedPix open access radiology archive of case reports and teaching cases	Homo sapiens	NCBITaxon	NCBITaxon:9606	abdomen	UBERON	UBERON:0000916	Image Selection	image with QID 747	ATTRIB	OPEN
MedPix open access radiology archive of case reports and teaching cases	Homo sapiens	NCBITaxon	NCBITaxon:9606	abdomen	UBERON	UBERON:0000916	Image Selection	image with QID 748	ABN	CLOSED
MedPix open access radiology archive of case reports and teaching cases	Homo sapiens	NCBITaxon	NCBITaxon:9606	abdomen	UBERON	UBERON:0000916	Image Selection	image with QID 749	ABN	CLOSED
MedPix open access radiology archive of case reports and teaching cases	Homo sapiens	NCBITaxon	NCBITaxon:9606	chest	UBERON	UBERON:0001443	Image Selection	image with QID 750	ABN	OPEN
MedPix open access radiology archive of case reports and teaching cases	Homo sapiens	NCBITaxon	NCBITaxon:9606	chest	UBERON	UBERON:0001443	Image Selection	image with QID 751	ABN	OPEN
MedPix open access radiology archive of case reports and teaching cases	Homo sapiens	NCBITaxon	NCBITaxon:9606	abdomen	UBERON	UBERON:0000916	Image Selection	image with QID 752	PRES	CLOSED
MedPix open access radiology archive of case reports and teaching cases	Homo sapiens	NCBITaxon	NCBITaxon:9606	abdomen	UBERON	UBERON:0000916	Image Selection	image with QID 753	PRES	CLOSED
MedPix open access radiology archive of case reports and teaching cases	Homo sapiens	NCBITaxon	NCBITaxon:9606	chest	UBERON	UBERON:0001443	Image Selection	image with QID 754	OTHER	CLOSED
MedPix open access radiology archive of case reports and teaching cases	Homo sapiens	NCBITaxon	NCBITaxon:9606	chest	UBERON	UBERON:0001443	Image Selection	image with QID 755	OTHER	CLOSED
MedPix open access radiology archive of case reports and teaching cases	Homo sapiens	NCBITaxon	NCBITaxon:9606	head	UBERON	UBERON:0000033	Image Selection	image with QID 756	PRES	CLOSED
MedPix open access radiology archive of case reports and teaching cases	Homo sapiens	NCBITaxon	NCBITaxon:9606	head	UBERON	UBERON:0000033	Image Selection	image with QID 757	PRES	CLOSED
MedPix open access radiology archive of case reports and teaching cases	Homo sapiens	NCBITaxon	NCBITaxon:9606	chest	UBERON	UBERON:0001443	Image Selection	image with QID 758	PRES	OPEN
MedPix open access radiology archive of case reports and teaching cases	Homo sapiens	NCBITaxon	NCBITaxon:9606	chest	UBERON	UBERON:0001443	Image Selection	image with QID 759	PRES	OPEN
MedPix open access radiology archive of case reports and teaching cases	Homo sapiens	NCBITaxon	NCBITaxon:9606	abdomen	UBERON	UBERON:0000916	Image Selection	image with QID 760	POS	OPEN
MedPix open access radiology archive of case reports and teaching cases	Homo sapiens	NCBITaxon	NCBITaxon:9606	abdomen	UBERON	UBERON:0000916	Image Selection	image with QID 761	POS	OPEN
MedPix open access radiology archive of case reports and teaching cases	Homo sapiens	NCBITaxon	NCBITaxon:9606	chest	UBERON	UBERON:0001443	Image Selection	image with QID 762	PLANE	OPEN
MedPix open access radiology archive of case reports and teaching cases	Homo sapiens	NCBITaxon	NCBITaxon:9606	head	UBERON	UBERON:0000033	Image Selection	image with QID 763	MODALITY	OPEN
MedPix open access radiology archive of case reports and teaching cases	Homo sapiens	NCBITaxon	NCBITaxon:9606	chest	UBERON	UBERON:0001443	Image Selection	image with QID 764	PRES	CLOSED
MedPix open access radiology archive of case reports and teaching cases	Homo sapiens	NCBITaxon	NCBITaxon:9606	chest	UBERON	UBERON:0001443	Image Selection	image with QID 765	PRES	CLOSED
MedPix open access radiology archive of case reports and teaching cases	Homo sapiens	NCBITaxon	NCBITaxon:9606	abdomen	UBERON	UBERON:0000916	Image Selection	image with QID 766	POS	OPEN
MedPix open access radiology archive of case reports and teaching cases	Homo sapiens	NCBITaxon	NCBITaxon:9606	chest	UBERON	UBERON:0001443	Image Selection	image with QID 767	SIZE	CLOSED
MedPix open access radiology archive of case reports and teaching cases	Homo sapiens	NCBITaxon	NCBITaxon:9606	head	UBERON	UBERON:0000033	Image Selection	image with QID 768	MODALITY	OPEN
MedPix open access radiology archive of case reports and teaching cases	Homo sapiens	NCBITaxon	NCBITaxon:9606	chest	UBERON	UBERON:0001443	Image Selection	image with QID 769	PRES	CLOSED
MedPix open access radiology archive of case reports and teaching cases	Homo sapiens	NCBITaxon	NCBITaxon:9606	abdomen	UBERON	UBERON:0000916	Image Selection	image with QID 770	PRES	CLOSED
MedPix open access radiology archive of case reports and teaching cases	Homo sapiens	NCBITaxon	NCBITaxon:9606	abdomen	UBERON	UBERON:0000916	Image Selection	image with QID 771	PRES	CLOSED
MedPix open access radiology archive of case reports and teaching cases	Homo sapiens	NCBITaxon	NCBITaxon:9606	abdomen	UBERON	UBERON:0000916	Image Selection	image with QID 772	POS	OPEN
MedPix open access radiology archive of case reports and teaching cases	Homo sapiens	NCBITaxon	NCBITaxon:9606	abdomen	UBERON	UBERON:0000916	Image Selection	image with QID 773	POS	OPEN
MedPix open access radiology archive of case reports and teaching cases	Homo sapiens	NCBITaxon	NCBITaxon:9606	chest	UBERON	UBERON:0001443	Image Selection	image with QID 774	POS	OPEN
MedPix open access radiology archive of case reports and teaching cases	Homo sapiens	NCBITaxon	NCBITaxon:9606	chest	UBERON	UBERON:0001443	Image Selection	image with QID 775	PLANE	CLOSED
MedPix open access radiology archive of case reports and teaching cases	Homo sapiens	NCBITaxon	NCBITaxon:9606	chest	UBERON	UBERON:0001443	Image Selection	image with QID 776	PRES	CLOSED
MedPix open access radiology archive of case reports and teaching cases	Homo sapiens	NCBITaxon	NCBITaxon:9606	head	UBERON	UBERON:0000033	Image Selection	image with QID 777	POS	OPEN
MedPix open access radiology archive of case reports and teaching cases	Homo sapiens	NCBITaxon	NCBITaxon:9606	abdomen	UBERON	UBERON:0000916	Image Selection	image with QID 778	OTHER	OPEN
MedPix open access radiology archive of case reports and teaching cases	Homo sapiens	NCBITaxon	NCBITaxon:9606	chest	UBERON	UBERON:0001443	Image Selection	image with QID 779	ORGAN	CLOSED
MedPix open access radiology archive of case reports and teaching cases	Homo sapiens	NCBITaxon	NCBITaxon:9606	head	UBERON	UBERON:0000033	Image Selection	image with QID 780	PRES	CLOSED
MedPix open access radiology archive of case reports and teaching cases	Homo sapiens	NCBITaxon	NCBITaxon:9606	abdomen	UBERON	UBERON:0000916	Image Selection	image with QID 781	ABN	CLOSED
MedPix open access radiology archive of case reports and teaching cases	Homo sapiens	NCBITaxon	NCBITaxon:9606	abdomen	UBERON	UBERON:0000916	Image Selection	image with QID 782	PRES	CLOSED
MedPix open access radiology archive of case reports and teaching cases	Homo sapiens	NCBITaxon	NCBITaxon:9606	chest	UBERON	UBERON:0001443	Image Selection	image with QID 783	SIZE	CLOSED
MedPix open access radiology archive of case reports and teaching cases	Homo sapiens	NCBITaxon	NCBITaxon:9606	head	UBERON	UBERON:0000033	Image Selection	image with QID 784	ATTRIB	OPEN
MedPix open access radiology archive of case reports and teaching cases	Homo sapiens	NCBITaxon	NCBITaxon:9606	head	UBERON	UBERON:0000033	Image Selection	image with QID 785	PRES	CLOSED
MedPix open access radiology archive of case reports and teaching cases	Homo sapiens	NCBITaxon	NCBITaxon:9606	head	UBERON	UBERON:0000033	Image Selection	image with QID 786	POS	OPEN
MedPix open access radiology archive of case reports and teaching cases	Homo sapiens	NCBITaxon	NCBITaxon:9606	chest	UBERON	UBERON:0001443	Image Selection	image with QID 787	PRES	CLOSED
MedPix open access radiology archive of case reports and teaching cases	Homo sapiens	NCBITaxon	NCBITaxon:9606	chest	UBERON	UBERON:0001443	Image Selection	image with QID 788	PLANE	CLOSED
MedPix open access radiology archive of case reports and teaching cases	Homo sapiens	NCBITaxon	NCBITaxon:9606	head	UBERON	UBERON:0000033	Image Selection	image with QID 789	POS	OPEN
MedPix open access radiology archive of case reports and teaching cases	Homo sapiens	NCBITaxon	NCBITaxon:9606	abdomen	UBERON	UBERON:0000916	Image Selection	image with QID 790	MODALITY	CLOSED
MedPix open access radiology archive of case reports and teaching cases	Homo sapiens	NCBITaxon	NCBITaxon:9606	chest	UBERON	UBERON:0001443	Image Selection	image with QID 791	PRES	CLOSED
MedPix open access radiology archive of case reports and teaching cases	Homo sapiens	NCBITaxon	NCBITaxon:9606	chest	UBERON	UBERON:0001443	Image Selection	image with QID 792	PRES	CLOSED
MedPix open access radiology archive of case reports and teaching cases	Homo sapiens	NCBITaxon	NCBITaxon:9606	abdomen	UBERON	UBERON:0000916	Image Selection	image with QID 793	PLANE	CLOSED
MedPix open access radiology archive of case reports and teaching cases	Homo sapiens	NCBITaxon	NCBITaxon:9606	chest	UBERON	UBERON:0001443	Image Selection	image with QID 794	POS	OPEN
MedPix open access radiology archive of case reports and teaching cases	Homo sapiens	NCBITaxon	NCBITaxon:9606	head	UBERON	UBERON:0000033	Image Selection	image with QID 795	ORGAN	CLOSED
MedPix open access radiology archive of case reports and teaching cases	Homo sapiens	NCBITaxon	NCBITaxon:9606	abdomen	UBERON	UBERON:0000916	Image Selection	image with QID 796	MODALITY	CLOSED
MedPix open access radiology archive of case reports and teaching cases	Homo sapiens	NCBITaxon	NCBITaxon:9606	chest	UBERON	UBERON:0001443	Image Selection	image with QID 797	PRES	CLOSED
MedPix open access radiology archive of case reports and teaching cases	Homo sapiens	NCBITaxon	NCBITaxon:9606	abdomen	UBERON	UBERON:0000916	Image Selection	image with QID 798	PRES	OPEN
MedPix open access radiology archive of case reports and teaching cases	Homo sapiens	NCBITaxon	NCBITaxon:9606	head	UBERON	UBERON:0000033	Image Selection	image with QID 799	PRES	CLOSED
MedPix open access radiology archive of case reports and teaching cases	Homo sapiens	NCBITaxon	NCBITaxon:9606	chest	UBERON	UBERON:0001443	Image Selection	image with QID 800	POS	OPEN
MedPix open access radiology archive of case reports and teaching cases	Homo sapiens	NCBITaxon	NCBITaxon:9606	head	UBERON	UBERON:0000033	Image Selection	image with QID 801	PLANE	OPEN
MedPix open access radiology archive of case reports and teaching cases	Homo sapiens	NCBITaxon	NCBITaxon:9606	chest	UBERON	UBERON:0001443	Image Selection	image with QID 802	MODALITY	OPEN
MedPix open access radiology archive of case reports and teaching cases	Homo sapiens	NCBITaxon	NCBITaxon:9606	abdomen	UBERON	UBERON:0000916	Image Selection	image with QID 803	PRES	OPEN
MedPix open access radiology archive of case reports and teaching cases	Homo sapiens	NCBITaxon	NCBITaxon:9606	chest	UBERON	UBERON:0001443	Image Selection	image with QID 804	MODALITY	CLOSED
MedPix open access radiology archive of case reports and teaching cases	Homo sapiens	NCBITaxon	NCBITaxon:9606	abdomen	UBERON	UBERON:0000916	Image Selection	image with QID 805	PRES	OPEN
MedPix open access radiology archive of case reports and teaching cases	Homo sapiens	NCBITaxon	NCBITaxon:9606	chest	UBERON	UBERON:0001443	Image Selection	image with QID 806	ORGAN	OPEN
MedPix open access radiology archive of case reports and teaching cases	Homo sapiens	NCBITaxon	NCBITaxon:9606	chest	UBERON	UBERON:0001443	Image Selection	image with QID 807	PRES	CLOSED
MedPix open access radiology archive of case reports and teaching cases	Homo sapiens	NCBITaxon	NCBITaxon:9606	chest	UBERON	UBERON:0001443	Image Selection	image with QID 808	PRES	CLOSED
MedPix open access radiology archive of case reports and teaching cases	Homo sapiens	NCBITaxon	NCBITaxon:9606	abdomen	UBERON	UBERON:0000916	Image Selection	image with QID 809	PRES	CLOSED
MedPix open access radiology archive of case reports and teaching cases	Homo sapiens	NCBITaxon	NCBITaxon:9606	abdomen	UBERON	UBERON:0000916	Image Selection	image with QID 810	ORGAN	OPEN
MedPix open access radiology archive of case reports and teaching cases	Homo sapiens	NCBITaxon	NCBITaxon:9606	chest	UBERON	UBERON:0001443	Image Selection	image with QID 811	MODALITY	OPEN
MedPix open access radiology archive of case reports and teaching cases	Homo sapiens	NCBITaxon	NCBITaxon:9606	abdomen	UBERON	UBERON:0000916	Image Selection	image with QID 812	PRES	OPEN
MedPix open access radiology archive of case reports and teaching cases	Homo sapiens	NCBITaxon	NCBITaxon:9606	abdomen	UBERON	UBERON:0000916	Image Selection	image with QID 813	MODALITY	CLOSED
MedPix open access radiology archive of case reports and teaching cases	Homo sapiens	NCBITaxon	NCBITaxon:9606	head	UBERON	UBERON:0000033	Image Selection	image with QID 814	MODALITY	CLOSED
MedPix open access radiology archive of case reports and teaching cases	Homo sapiens	NCBITaxon	NCBITaxon:9606	abdomen	UBERON	UBERON:0000916	Image Selection	image with QID 815	SIZE	CLOSED
MedPix open access radiology archive of case reports and teaching cases	Homo sapiens	NCBITaxon	NCBITaxon:9606	head	UBERON	UBERON:0000033	Image Selection	image with QID 816	MODALITY	OPEN
MedPix open access radiology archive of case reports and teaching cases	Homo sapiens	NCBITaxon	NCBITaxon:9606	abdomen	UBERON	UBERON:0000916	Image Selection	image with QID 817	PLANE	OPEN
MedPix open access radiology archive of case reports and teaching cases	Homo sapiens	NCBITaxon	NCBITaxon:9606	abdomen	UBERON	UBERON:0000916	Image Selection	image with QID 818	MODALITY	CLOSED
MedPix open access radiology archive of case reports and teaching cases	Homo sapiens	NCBITaxon	NCBITaxon:9606	head	UBERON	UBERON:0000033	Image Selection	image with QID 819	MODALITY	CLOSED
MedPix open access radiology archive of case reports and teaching cases	Homo sapiens	NCBITaxon	NCBITaxon:9606	head	UBERON	UBERON:0000033	Image Selection	image with QID 820	POS	OPEN
MedPix open access radiology archive of case reports and teaching cases	Homo sapiens	NCBITaxon	NCBITaxon:9606	abdomen	UBERON	UBERON:0000916	Image Selection	image with QID 821	POS	OPEN
MedPix open access radiology archive of case reports and teaching cases	Homo sapiens	NCBITaxon	NCBITaxon:9606	abdomen	UBERON	UBERON:0000916	Image Selection	image with QID 822	ABN	CLOSED
MedPix open access radiology archive of case reports and teaching cases	Homo sapiens	NCBITaxon	NCBITaxon:9606	abdomen	UBERON	UBERON:0000916	Image Selection	image with QID 823	MODALITY	CLOSED
MedPix open access radiology archive of case reports and teaching cases	Homo sapiens	NCBITaxon	NCBITaxon:9606	head	UBERON	UBERON:0000033	Image Selection	image with QID 824	PRES	CLOSED
MedPix open access radiology archive of case reports and teaching cases	Homo sapiens	NCBITaxon	NCBITaxon:9606	chest	UBERON	UBERON:0001443	Image Selection	image with QID 825	OTHER	OPEN
MedPix open access radiology archive of case reports and teaching cases	Homo sapiens	NCBITaxon	NCBITaxon:9606	chest	UBERON	UBERON:0001443	Image Selection	image with QID 826	PRES	CLOSED
MedPix open access radiology archive of case reports and teaching cases	Homo sapiens	NCBITaxon	NCBITaxon:9606	head	UBERON	UBERON:0000033	Image Selection	image with QID 827	POS	OPEN
MedPix open access radiology archive of case reports and teaching cases	Homo sapiens	NCBITaxon	NCBITaxon:9606	abdomen	UBERON	UBERON:0000916	Image Selection	image with QID 828	PRES	OPEN
MedPix open access radiology archive of case reports and teaching cases	Homo sapiens	NCBITaxon	NCBITaxon:9606	head	UBERON	UBERON:0000033	Image Selection	image with QID 829	MODALITY	CLOSED
MedPix open access radiology archive of case reports and teaching cases	Homo sapiens	NCBITaxon	NCBITaxon:9606	chest	UBERON	UBERON:0001443	Image Selection	image with QID 830	PRES	CLOSED
MedPix open access radiology archive of case reports and teaching cases	Homo sapiens	NCBITaxon	NCBITaxon:9606	head	UBERON	UBERON:0000033	Image Selection	image with QID 831	POS	OPEN
MedPix open access radiology archive of case reports and teaching cases	Homo sapiens	NCBITaxon	NCBITaxon:9606	chest	UBERON	UBERON:0001443	Image Selection	image with QID 832	PRES	CLOSED
MedPix open access radiology archive of case reports and teaching cases	Homo sapiens	NCBITaxon	NCBITaxon:9606	abdomen	UBERON	UBERON:0000916	Image Selection	image with QID 833	PRES	CLOSED
MedPix open access radiology archive of case reports and teaching cases	Homo sapiens	NCBITaxon	NCBITaxon:9606	abdomen	UBERON	UBERON:0000916	Image Selection	image with QID 834	PRES	CLOSED
MedPix open access radiology archive of case reports and teaching cases	Homo sapiens	NCBITaxon	NCBITaxon:9606	abdomen	UBERON	UBERON:0000916	Image Selection	image with QID 835	MODALITY	OPEN
MedPix open access radiology archive of case reports and teaching cases	Homo sapiens	NCBITaxon	NCBITaxon:9606	abdomen	UBERON	UBERON:0000916	Image Selection	image with QID 836	PRES	CLOSED
MedPix open access radiology archive of case reports and teaching cases	Homo sapiens	NCBITaxon	NCBITaxon:9606	abdomen	UBERON	UBERON:0000916	Image Selection	image with QID 837	PRES	OPEN
MedPix open access radiology archive of case reports and teaching cases	Homo sapiens	NCBITaxon	NCBITaxon:9606	abdomen	UBERON	UBERON:0000916	Image Selection	image with QID 838	PRES	OPEN
MedPix open access radiology archive of case reports and teaching cases	Homo sapiens	NCBITaxon	NCBITaxon:9606	abdomen	UBERON	UBERON:0000916	Image Selection	image with QID 839	PRES	CLOSED
MedPix open access radiology archive of case reports and teaching cases	Homo sapiens	NCBITaxon	NCBITaxon:9606	head	UBERON	UBERON:0000033	Image Selection	image with QID 840	PRES	CLOSED
MedPix open access radiology archive of case reports and teaching cases	Homo sapiens	NCBITaxon	NCBITaxon:9606	abdomen	UBERON	UBERON:0000916	Image Selection	image with QID 841	ORGAN	CLOSED
MedPix open access radiology archive of case reports and teaching cases	Homo sapiens	NCBITaxon	NCBITaxon:9606	chest	UBERON	UBERON:0001443	Image Selection	image with QID 842	POS	OPEN
MedPix open access radiology archive of case reports and teaching cases	Homo sapiens	NCBITaxon	NCBITaxon:9606	abdomen	UBERON	UBERON:0000916	Image Selection	image with QID 843	MODALITY	CLOSED
MedPix open access radiology archive of case reports and teaching cases	Homo sapiens	NCBITaxon	NCBITaxon:9606	chest	UBERON	UBERON:0001443	Image Selection	image with QID 844	PRES	CLOSED
MedPix open access radiology archive of case reports and teaching cases	Homo sapiens	NCBITaxon	NCBITaxon:9606	head	UBERON	UBERON:0000033	Image Selection	image with QID 845	POS	OPEN
MedPix open access radiology archive of case reports and teaching cases	Homo sapiens	NCBITaxon	NCBITaxon:9606	abdomen	UBERON	UBERON:0000916	Image Selection	image with QID 846	ORGAN	OPEN
MedPix open access radiology archive of case reports and teaching cases	Homo sapiens	NCBITaxon	NCBITaxon:9606	chest	UBERON	UBERON:0001443	Image Selection	image with QID 847	PRES	CLOSED
MedPix open access radiology archive of case reports and teaching cases	Homo sapiens	NCBITaxon	NCBITaxon:9606	head	UBERON	UBERON:0000033	Image Selection	image with QID 848	PRES	OPEN
MedPix open access radiology archive of case reports and teaching cases	Homo sapiens	NCBITaxon	NCBITaxon:9606	abdomen	UBERON	UBERON:0000916	Image Selection	image with QID 849	PLANE	CLOSED
MedPix open access radiology archive of case reports and teaching cases	Homo sapiens	NCBITaxon	NCBITaxon:9606	head	UBERON	UBERON:0000033	Image Selection	image with QID 850	POS	OPEN
MedPix open access radiology archive of case reports and teaching cases	Homo sapiens	NCBITaxon	NCBITaxon:9606	head	UBERON	UBERON:0000033	Image Selection	image with QID 851	PRES	OPEN
MedPix open access radiology archive of case reports and teaching cases	Homo sapiens	NCBITaxon	NCBITaxon:9606	abdomen	UBERON	UBERON:0000916	Image Selection	image with QID 852	ABN	CLOSED
MedPix open access radiology archive of case reports and teaching cases	Homo sapiens	NCBITaxon	NCBITaxon:9606	head	UBERON	UBERON:0000033	Image Selection	image with QID 853	POS	OPEN
MedPix open access radiology archive of case reports and teaching cases	Homo sapiens	NCBITaxon	NCBITaxon:9606	head	UBERON	UBERON:0000033	Image Selection	image with QID 854	POS	OPEN
MedPix open access radiology archive of case reports and teaching cases	Homo sapiens	NCBITaxon	NCBITaxon:9606	abdomen	UBERON	UBERON:0000916	Image Selection	image with QID 855	OTHER	OPEN
MedPix open access radiology archive of case reports and teaching cases	Homo sapiens	NCBITaxon	NCBITaxon:9606	abdomen	UBERON	UBERON:0000916	Image Selection	image with QID 856	OTHER	OPEN
MedPix open access radiology archive of case reports and teaching cases	Homo sapiens	NCBITaxon	NCBITaxon:9606	chest	UBERON	UBERON:0001443	Image Selection	image with QID 857	POS	OPEN
MedPix open access radiology archive of case reports and teaching cases	Homo sapiens	NCBITaxon	NCBITaxon:9606	chest	UBERON	UBERON:0001443	Image Selection	image with QID 858	POS	OPEN
MedPix open access radiology archive of case reports and teaching cases	Homo sapiens	NCBITaxon	NCBITaxon:9606	abdomen	UBERON	UBERON:0000916	Image Selection	image with QID 859	PRES	OPEN
MedPix open access radiology archive of case reports and teaching cases	Homo sapiens	NCBITaxon	NCBITaxon:9606	abdomen	UBERON	UBERON:0000916	Image Selection	image with QID 860	PRES	OPEN
MedPix open access radiology archive of case reports and teaching cases	Homo sapiens	NCBITaxon	NCBITaxon:9606	abdomen	UBERON	UBERON:0000916	Image Selection	image with QID 861	PLANE	CLOSED
MedPix open access radiology archive of case reports and teaching cases	Homo sapiens	NCBITaxon	NCBITaxon:9606	chest	UBERON	UBERON:0001443	Image Selection	image with QID 862	MODALITY	OPEN
MedPix open access radiology archive of case reports and teaching cases	Homo sapiens	NCBITaxon	NCBITaxon:9606	chest	UBERON	UBERON:0001443	Image Selection	image with QID 863	PRES	CLOSED
MedPix open access radiology archive of case reports and teaching cases	Homo sapiens	NCBITaxon	NCBITaxon:9606	chest	UBERON	UBERON:0001443	Image Selection	image with QID 864	PRES	CLOSED
MedPix open access radiology archive of case reports and teaching cases	Homo sapiens	NCBITaxon	NCBITaxon:9606	head	UBERON	UBERON:0000033	Image Selection	image with QID 865	POS	OPEN
MedPix open access radiology archive of case reports and teaching cases	Homo sapiens	NCBITaxon	NCBITaxon:9606	head	UBERON	UBERON:0000033	Image Selection	image with QID 866	POS	OPEN
MedPix open access radiology archive of case reports and teaching cases	Homo sapiens	NCBITaxon	NCBITaxon:9606	chest	UBERON	UBERON:0001443	Image Selection	image with QID 867	SIZE	CLOSED
MedPix open access radiology archive of case reports and teaching cases	Homo sapiens	NCBITaxon	NCBITaxon:9606	chest	UBERON	UBERON:0001443	Image Selection	image with QID 868	SIZE	CLOSED
MedPix open access radiology archive of case reports and teaching cases	Homo sapiens	NCBITaxon	NCBITaxon:9606	head	UBERON	UBERON:0000033	Image Selection	image with QID 869	MODALITY	CLOSED
MedPix open access radiology archive of case reports and teaching cases	Homo sapiens	NCBITaxon	NCBITaxon:9606	head	UBERON	UBERON:0000033	Image Selection	image with QID 870	ATTRIB	OPEN
MedPix open access radiology archive of case reports and teaching cases	Homo sapiens	NCBITaxon	NCBITaxon:9606	head	UBERON	UBERON:0000033	Image Selection	image with QID 871	ATTRIB	OPEN
MedPix open access radiology archive of case reports and teaching cases	Homo sapiens	NCBITaxon	NCBITaxon:9606	head	UBERON	UBERON:0000033	Image Selection	image with QID 872	ATTRIB	CLOSED
MedPix open access radiology archive of case reports and teaching cases	Homo sapiens	NCBITaxon	NCBITaxon:9606	head	UBERON	UBERON:0000033	Image Selection	image with QID 873	ATTRIB	CLOSED
MedPix open access radiology archive of case reports and teaching cases	Homo sapiens	NCBITaxon	NCBITaxon:9606	head	UBERON	UBERON:0000033	Image Selection	image with QID 874	POS	CLOSED
MedPix open access radiology archive of case reports and teaching cases	Homo sapiens	NCBITaxon	NCBITaxon:9606	head	UBERON	UBERON:0000033	Image Selection	image with QID 875	POS	OPEN
MedPix open access radiology archive of case reports and teaching cases	Homo sapiens	NCBITaxon	NCBITaxon:9606	head	UBERON	UBERON:0000033	Image Selection	image with QID 876	POS	CLOSED
MedPix open access radiology archive of case reports and teaching cases	Homo sapiens	NCBITaxon	NCBITaxon:9606	chest	UBERON	UBERON:0001443	Image Selection	image with QID 877	MODALITY	OPEN
MedPix open access radiology archive of case reports and teaching cases	Homo sapiens	NCBITaxon	NCBITaxon:9606	chest	UBERON	UBERON:0001443	Image Selection	image with QID 878	MODALITY	OPEN
MedPix open access radiology archive of case reports and teaching cases	Homo sapiens	NCBITaxon	NCBITaxon:9606	chest	UBERON	UBERON:0001443	Image Selection	image with QID 879	ABN	CLOSED
MedPix open access radiology archive of case reports and teaching cases	Homo sapiens	NCBITaxon	NCBITaxon:9606	chest	UBERON	UBERON:0001443	Image Selection	image with QID 880	ABN	CLOSED
MedPix open access radiology archive of case reports and teaching cases	Homo sapiens	NCBITaxon	NCBITaxon:9606	head	UBERON	UBERON:0000033	Image Selection	image with QID 881	POS	OPEN
MedPix open access radiology archive of case reports and teaching cases	Homo sapiens	NCBITaxon	NCBITaxon:9606	head	UBERON	UBERON:0000033	Image Selection	image with QID 882	POS	OPEN
MedPix open access radiology archive of case reports and teaching cases	Homo sapiens	NCBITaxon	NCBITaxon:9606	abdomen	UBERON	UBERON:0000916	Image Selection	image with QID 883	ABN	CLOSED
MedPix open access radiology archive of case reports and teaching cases	Homo sapiens	NCBITaxon	NCBITaxon:9606	head	UBERON	UBERON:0000033	Image Selection	image with QID 884	ATTRIB	CLOSED
MedPix open access radiology archive of case reports and teaching cases	Homo sapiens	NCBITaxon	NCBITaxon:9606	head	UBERON	UBERON:0000033	Image Selection	image with QID 885	ATTRIB	CLOSED
MedPix open access radiology archive of case reports and teaching cases	Homo sapiens	NCBITaxon	NCBITaxon:9606	head	UBERON	UBERON:0000033	Image Selection	image with QID 886	PLANE	OPEN
MedPix open access radiology archive of case reports and teaching cases	Homo sapiens	NCBITaxon	NCBITaxon:9606	head	UBERON	UBERON:0000033	Image Selection	image with QID 887	PRES	CLOSED
MedPix open access radiology archive of case reports and teaching cases	Homo sapiens	NCBITaxon	NCBITaxon:9606	head	UBERON	UBERON:0000033	Image Selection	image with QID 888	PRES	CLOSED
MedPix open access radiology archive of case reports and teaching cases	Homo sapiens	NCBITaxon	NCBITaxon:9606	head	UBERON	UBERON:0000033	Image Selection	image with QID 889	SIZE	OPEN
MedPix open access radiology archive of case reports and teaching cases	Homo sapiens	NCBITaxon	NCBITaxon:9606	head	UBERON	UBERON:0000033	Image Selection	image with QID 890	SIZE	OPEN
MedPix open access radiology archive of case reports and teaching cases	Homo sapiens	NCBITaxon	NCBITaxon:9606	abdomen	UBERON	UBERON:0000916	Image Selection	image with QID 891	OTHER	CLOSED
MedPix open access radiology archive of case reports and teaching cases	Homo sapiens	NCBITaxon	NCBITaxon:9606	chest	UBERON	UBERON:0001443	Image Selection	image with QID 892	PRES	CLOSED
MedPix open access radiology archive of case reports and teaching cases	Homo sapiens	NCBITaxon	NCBITaxon:9606	chest	UBERON	UBERON:0001443	Image Selection	image with QID 893	PRES	CLOSED
MedPix open access radiology archive of case reports and teaching cases	Homo sapiens	NCBITaxon	NCBITaxon:9606	chest	UBERON	UBERON:0001443	Image Selection	image with QID 894	POS	OPEN
MedPix open access radiology archive of case reports and teaching cases	Homo sapiens	NCBITaxon	NCBITaxon:9606	chest	UBERON	UBERON:0001443	Image Selection	image with QID 895	POS	OPEN
MedPix open access radiology archive of case reports and teaching cases	Homo sapiens	NCBITaxon	NCBITaxon:9606	chest	UBERON	UBERON:0001443	Image Selection	image with QID 896	POS	OPEN
MedPix open access radiology archive of case reports and teaching cases	Homo sapiens	NCBITaxon	NCBITaxon:9606	chest	UBERON	UBERON:0001443	Image Selection	image with QID 897	POS	OPEN
MedPix open access radiology archive of case reports and teaching cases	Homo sapiens	NCBITaxon	NCBITaxon:9606	head	UBERON	UBERON:0000033	Image Selection	image with QID 898	PRES	CLOSED
MedPix open access radiology archive of case reports and teaching cases	Homo sapiens	NCBITaxon	NCBITaxon:9606	head	UBERON	UBERON:0000033	Image Selection	image with QID 899	PRES	CLOSED
MedPix open access radiology archive of case reports and teaching cases	Homo sapiens	NCBITaxon	NCBITaxon:9606	head	UBERON	UBERON:0000033	Image Selection	image with QID 900	PRES	OPEN
MedPix open access radiology archive of case reports and teaching cases	Homo sapiens	NCBITaxon	NCBITaxon:9606	head	UBERON	UBERON:0000033	Image Selection	image with QID 901	PRES	OPEN
MedPix open access radiology archive of case reports and teaching cases	Homo sapiens	NCBITaxon	NCBITaxon:9606	abdomen	UBERON	UBERON:0000916	Image Selection	image with QID 902	OTHER	OPEN
MedPix open access radiology archive of case reports and teaching cases	Homo sapiens	NCBITaxon	NCBITaxon:9606	head	UBERON	UBERON:0000033	Image Selection	image with QID 903	MODALITY	OPEN
MedPix open access radiology archive of case reports and teaching cases	Homo sapiens	NCBITaxon	NCBITaxon:9606	head	UBERON	UBERON:0000033	Image Selection	image with QID 904	MODALITY	OPEN
MedPix open access radiology archive of case reports and teaching cases	Homo sapiens	NCBITaxon	NCBITaxon:9606	chest	UBERON	UBERON:0001443	Image Selection	image with QID 905	PLANE	OPEN
MedPix open access radiology archive of case reports and teaching cases	Homo sapiens	NCBITaxon	NCBITaxon:9606	chest	UBERON	UBERON:0001443	Image Selection	image with QID 906	PLANE	OPEN
MedPix open access radiology archive of case reports and teaching cases	Homo sapiens	NCBITaxon	NCBITaxon:9606	head	UBERON	UBERON:0000033	Image Selection	image with QID 907	SIZE	CLOSED
MedPix open access radiology archive of case reports and teaching cases	Homo sapiens	NCBITaxon	NCBITaxon:9606	head	UBERON	UBERON:0000033	Image Selection	image with QID 908	SIZE	CLOSED
MedPix open access radiology archive of case reports and teaching cases	Homo sapiens	NCBITaxon	NCBITaxon:9606	abdomen	UBERON	UBERON:0000916	Image Selection	image with QID 909	POS	OPEN
MedPix open access radiology archive of case reports and teaching cases	Homo sapiens	NCBITaxon	NCBITaxon:9606	abdomen	UBERON	UBERON:0000916	Image Selection	image with QID 910	POS	OPEN
MedPix open access radiology archive of case reports and teaching cases	Homo sapiens	NCBITaxon	NCBITaxon:9606	chest	UBERON	UBERON:0001443	Image Selection	image with QID 911	POS	OPEN
MedPix open access radiology archive of case reports and teaching cases	Homo sapiens	NCBITaxon	NCBITaxon:9606	chest	UBERON	UBERON:0001443	Image Selection	image with QID 912	POS	OPEN
MedPix open access radiology archive of case reports and teaching cases	Homo sapiens	NCBITaxon	NCBITaxon:9606	head	UBERON	UBERON:0000033	Image Selection	image with QID 913	PRES	CLOSED
MedPix open access radiology archive of case reports and teaching cases	Homo sapiens	NCBITaxon	NCBITaxon:9606	head	UBERON	UBERON:0000033	Image Selection	image with QID 914	PRES	CLOSED
MedPix open access radiology archive of case reports and teaching cases	Homo sapiens	NCBITaxon	NCBITaxon:9606	abdomen	UBERON	UBERON:0000916	Image Selection	image with QID 915	MODALITY	CLOSED
MedPix open access radiology archive of case reports and teaching cases	Homo sapiens	NCBITaxon	NCBITaxon:9606	head	UBERON	UBERON:0000033	Image Selection	image with QID 916	POS	OPEN
MedPix open access radiology archive of case reports and teaching cases	Homo sapiens	NCBITaxon	NCBITaxon:9606	head	UBERON	UBERON:0000033	Image Selection	image with QID 917	POS	OPEN
MedPix open access radiology archive of case reports and teaching cases	Homo sapiens	NCBITaxon	NCBITaxon:9606	head	UBERON	UBERON:0000033	Image Selection	image with QID 918	POS	OPEN
MedPix open access radiology archive of case reports and teaching cases	Homo sapiens	NCBITaxon	NCBITaxon:9606	head	UBERON	UBERON:0000033	Image Selection	image with QID 919	POS	OPEN
MedPix open access radiology archive of case reports and teaching cases	Homo sapiens	NCBITaxon	NCBITaxon:9606	head	UBERON	UBERON:0000033	Image Selection	image with QID 920	POS	OPEN
MedPix open access radiology archive of case reports and teaching cases	Homo sapiens	NCBITaxon	NCBITaxon:9606	head	UBERON	UBERON:0000033	Image Selection	image with QID 921	POS	OPEN
MedPix open access radiology archive of case reports and teaching cases	Homo sapiens	NCBITaxon	NCBITaxon:9606	chest	UBERON	UBERON:0001443	Image Selection	image with QID 922	ORGAN	OPEN
MedPix open access radiology archive of case reports and teaching cases	Homo sapiens	NCBITaxon	NCBITaxon:9606	chest	UBERON	UBERON:0001443	Image Selection	image with QID 923	PRES	CLOSED
MedPix open access radiology archive of case reports and teaching cases	Homo sapiens	NCBITaxon	NCBITaxon:9606	chest	UBERON	UBERON:0001443	Image Selection	image with QID 924	PRES	CLOSED
MedPix open access radiology archive of case reports and teaching cases	Homo sapiens	NCBITaxon	NCBITaxon:9606	head	UBERON	UBERON:0000033	Image Selection	image with QID 925	POS	OPEN
MedPix open access radiology archive of case reports and teaching cases	Homo sapiens	NCBITaxon	NCBITaxon:9606	head	UBERON	UBERON:0000033	Image Selection	image with QID 926	POS	OPEN
MedPix open access radiology archive of case reports and teaching cases	Homo sapiens	NCBITaxon	NCBITaxon:9606	head	UBERON	UBERON:0000033	Image Selection	image with QID 927	POS	CLOSED
MedPix open access radiology archive of case reports and teaching cases	Homo sapiens	NCBITaxon	NCBITaxon:9606	head	UBERON	UBERON:0000033	Image Selection	image with QID 928	POS	CLOSED
MedPix open access radiology archive of case reports and teaching cases	Homo sapiens	NCBITaxon	NCBITaxon:9606	head	UBERON	UBERON:0000033	Image Selection	image with QID 929	ABN	CLOSED
MedPix open access radiology archive of case reports and teaching cases	Homo sapiens	NCBITaxon	NCBITaxon:9606	head	UBERON	UBERON:0000033	Image Selection	image with QID 930	ABN	CLOSED
MedPix open access radiology archive of case reports and teaching cases	Homo sapiens	NCBITaxon	NCBITaxon:9606	head	UBERON	UBERON:0000033	Image Selection	image with QID 931	OTHER	OPEN
MedPix open access radiology archive of case reports and teaching cases	Homo sapiens	NCBITaxon	NCBITaxon:9606	chest	UBERON	UBERON:0001443	Image Selection	image with QID 932	PLANE	CLOSED
MedPix open access radiology archive of case reports and teaching cases	Homo sapiens	NCBITaxon	NCBITaxon:9606	head	UBERON	UBERON:0000033	Image Selection	image with QID 933	PLANE	CLOSED
MedPix open access radiology archive of case reports and teaching cases	Homo sapiens	NCBITaxon	NCBITaxon:9606	head	UBERON	UBERON:0000033	Image Selection	image with QID 934	OTHER	OPEN
MedPix open access radiology archive of case reports and teaching cases	Homo sapiens	NCBITaxon	NCBITaxon:9606	head	UBERON	UBERON:0000033	Image Selection	image with QID 935	PRES	OPEN
MedPix open access radiology archive of case reports and teaching cases	Homo sapiens	NCBITaxon	NCBITaxon:9606	head	UBERON	UBERON:0000033	Image Selection	image with QID 936	PRES	OPEN
MedPix open access radiology archive of case reports and teaching cases	Homo sapiens	NCBITaxon	NCBITaxon:9606	head	UBERON	UBERON:0000033	Image Selection	image with QID 937	ABN	CLOSED
MedPix open access radiology archive of case reports and teaching cases	Homo sapiens	NCBITaxon	NCBITaxon:9606	head	UBERON	UBERON:0000033	Image Selection	image with QID 938	ABN	CLOSED
MedPix open access radiology archive of case reports and teaching cases	Homo sapiens	NCBITaxon	NCBITaxon:9606	abdomen	UBERON	UBERON:0000916	Image Selection	image with QID 939	OTHER	OPEN
MedPix open access radiology archive of case reports and teaching cases	Homo sapiens	NCBITaxon	NCBITaxon:9606	abdomen	UBERON	UBERON:0000916	Image Selection	image with QID 940	PLANE	OPEN
MedPix open access radiology archive of case reports and teaching cases	Homo sapiens	NCBITaxon	NCBITaxon:9606	abdomen	UBERON	UBERON:0000916	Image Selection	image with QID 941	PLANE	OPEN
MedPix open access radiology archive of case reports and teaching cases	Homo sapiens	NCBITaxon	NCBITaxon:9606	head	UBERON	UBERON:0000033	Image Selection	image with QID 942	POS	OPEN
MedPix open access radiology archive of case reports and teaching cases	Homo sapiens	NCBITaxon	NCBITaxon:9606	head	UBERON	UBERON:0000033	Image Selection	image with QID 943	POS	OPEN
MedPix open access radiology archive of case reports and teaching cases	Homo sapiens	NCBITaxon	NCBITaxon:9606	chest	UBERON	UBERON:0001443	Image Selection	image with QID 944	PRES	CLOSED
MedPix open access radiology archive of case reports and teaching cases	Homo sapiens	NCBITaxon	NCBITaxon:9606	chest	UBERON	UBERON:0001443	Image Selection	image with QID 945	PRES	CLOSED
MedPix open access radiology archive of case reports and teaching cases	Homo sapiens	NCBITaxon	NCBITaxon:9606	head	UBERON	UBERON:0000033	Image Selection	image with QID 946	POS	OPEN
MedPix open access radiology archive of case reports and teaching cases	Homo sapiens	NCBITaxon	NCBITaxon:9606	head	UBERON	UBERON:0000033	Image Selection	image with QID 947	POS	OPEN
MedPix open access radiology archive of case reports and teaching cases	Homo sapiens	NCBITaxon	NCBITaxon:9606	chest	UBERON	UBERON:0001443	Image Selection	image with QID 948	SIZE	CLOSED
MedPix open access radiology archive of case reports and teaching cases	Homo sapiens	NCBITaxon	NCBITaxon:9606	chest	UBERON	UBERON:0001443	Image Selection	image with QID 949	SIZE	CLOSED
MedPix open access radiology archive of case reports and teaching cases	Homo sapiens	NCBITaxon	NCBITaxon:9606	chest	UBERON	UBERON:0001443	Image Selection	image with QID 950	MODALITY	OPEN
MedPix open access radiology archive of case reports and teaching cases	Homo sapiens	NCBITaxon	NCBITaxon:9606	chest	UBERON	UBERON:0001443	Image Selection	image with QID 951	MODALITY	OPEN
MedPix open access radiology archive of case reports and teaching cases	Homo sapiens	NCBITaxon	NCBITaxon:9606	chest	UBERON	UBERON:0001443	Image Selection	image with QID 952	PRES	OPEN
MedPix open access radiology archive of case reports and teaching cases	Homo sapiens	NCBITaxon	NCBITaxon:9606	chest	UBERON	UBERON:0001443	Image Selection	image with QID 953	PRES	OPEN
MedPix open access radiology archive of case reports and teaching cases	Homo sapiens	NCBITaxon	NCBITaxon:9606	head	UBERON	UBERON:0000033	Image Selection	image with QID 954	PRES	CLOSED
MedPix open access radiology archive of case reports and teaching cases	Homo sapiens	NCBITaxon	NCBITaxon:9606	head	UBERON	UBERON:0000033	Image Selection	image with QID 955	PRES	CLOSED
MedPix open access radiology archive of case reports and teaching cases	Homo sapiens	NCBITaxon	NCBITaxon:9606	head	UBERON	UBERON:0000033	Image Selection	image with QID 956	PRES	CLOSED
MedPix open access radiology archive of case reports and teaching cases	Homo sapiens	NCBITaxon	NCBITaxon:9606	head	UBERON	UBERON:0000033	Image Selection	image with QID 957	PRES	CLOSED
MedPix open access radiology archive of case reports and teaching cases	Homo sapiens	NCBITaxon	NCBITaxon:9606	chest	UBERON	UBERON:0001443	Image Selection	image with QID 958	PRES	OPEN
MedPix open access radiology archive of case reports and teaching cases	Homo sapiens	NCBITaxon	NCBITaxon:9606	chest	UBERON	UBERON:0001443	Image Selection	image with QID 959	PRES	OPEN
MedPix open access radiology archive of case reports and teaching cases	Homo sapiens	NCBITaxon	NCBITaxon:9606	head	UBERON	UBERON:0000033	Image Selection	image with QID 960	MODALITY	CLOSED
MedPix open access radiology archive of case reports and teaching cases	Homo sapiens	NCBITaxon	NCBITaxon:9606	head	UBERON	UBERON:0000033	Image Selection	image with QID 961	PRES	OPEN
MedPix open access radiology archive of case reports and teaching cases	Homo sapiens	NCBITaxon	NCBITaxon:9606	head	UBERON	UBERON:0000033	Image Selection	image with QID 962	PRES	OPEN
MedPix open access radiology archive of case reports and teaching cases	Homo sapiens	NCBITaxon	NCBITaxon:9606	head	UBERON	UBERON:0000033	Image Selection	image with QID 963	MODALITY	OPEN
MedPix open access radiology archive of case reports and teaching cases	Homo sapiens	NCBITaxon	NCBITaxon:9606	head	UBERON	UBERON:0000033	Image Selection	image with QID 964	POS	OPEN
MedPix open access radiology archive of case reports and teaching cases	Homo sapiens	NCBITaxon	NCBITaxon:9606	head	UBERON	UBERON:0000033	Image Selection	image with QID 965	POS	OPEN
MedPix open access radiology archive of case reports and teaching cases	Homo sapiens	NCBITaxon	NCBITaxon:9606	head	UBERON	UBERON:0000033	Image Selection	image with QID 966	PLANE	OPEN
MedPix open access radiology archive of case reports and teaching cases	Homo sapiens	NCBITaxon	NCBITaxon:9606	head	UBERON	UBERON:0000033	Image Selection	image with QID 967	PLANE	OPEN
MedPix open access radiology archive of case reports and teaching cases	Homo sapiens	NCBITaxon	NCBITaxon:9606	chest	UBERON	UBERON:0001443	Image Selection	image with QID 968	PLANE	OPEN
MedPix open access radiology archive of case reports and teaching cases	Homo sapiens	NCBITaxon	NCBITaxon:9606	head	UBERON	UBERON:0000033	Image Selection	image with QID 969	PLANE	CLOSED
MedPix open access radiology archive of case reports and teaching cases	Homo sapiens	NCBITaxon	NCBITaxon:9606	abdomen	UBERON	UBERON:0000916	Image Selection	image with QID 970	MODALITY	OPEN
MedPix open access radiology archive of case reports and teaching cases	Homo sapiens	NCBITaxon	NCBITaxon:9606	abdomen	UBERON	UBERON:0000916	Image Selection	image with QID 971	MODALITY	OPEN
MedPix open access radiology archive of case reports and teaching cases	Homo sapiens	NCBITaxon	NCBITaxon:9606	chest	UBERON	UBERON:0001443	Image Selection	image with QID 972	PRES	CLOSED
MedPix open access radiology archive of case reports and teaching cases	Homo sapiens	NCBITaxon	NCBITaxon:9606	chest	UBERON	UBERON:0001443	Image Selection	image with QID 973	PRES	CLOSED
MedPix open access radiology archive of case reports and teaching cases	Homo sapiens	NCBITaxon	NCBITaxon:9606	chest	UBERON	UBERON:0001443	Image Selection	image with QID 974	POS	OPEN
MedPix open access radiology archive of case reports and teaching cases	Homo sapiens	NCBITaxon	NCBITaxon:9606	chest	UBERON	UBERON:0001443	Image Selection	image with QID 975	POS	OPEN
MedPix open access radiology archive of case reports and teaching cases	Homo sapiens	NCBITaxon	NCBITaxon:9606	chest	UBERON	UBERON:0001443	Image Selection	image with QID 976	SIZE	OPEN
MedPix open access radiology archive of case reports and teaching cases	Homo sapiens	NCBITaxon	NCBITaxon:9606	chest	UBERON	UBERON:0001443	Image Selection	image with QID 977	SIZE	OPEN
MedPix open access radiology archive of case reports and teaching cases	Homo sapiens	NCBITaxon	NCBITaxon:9606	chest	UBERON	UBERON:0001443	Image Selection	image with QID 978	PRES, ATTRIB	CLOSED
MedPix open access radiology archive of case reports and teaching cases	Homo sapiens	NCBITaxon	NCBITaxon:9606	chest	UBERON	UBERON:0001443	Image Selection	image with QID 979	PRES, ATTRIB	CLOSED
MedPix open access radiology archive of case reports and teaching cases	Homo sapiens	NCBITaxon	NCBITaxon:9606	head	UBERON	UBERON:0000033	Image Selection	image with QID 980	POS	OPEN
MedPix open access radiology archive of case reports and teaching cases	Homo sapiens	NCBITaxon	NCBITaxon:9606	head	UBERON	UBERON:0000033	Image Selection	image with QID 981	POS	OPEN
MedPix open access radiology archive of case reports and teaching cases	Homo sapiens	NCBITaxon	NCBITaxon:9606	chest	UBERON	UBERON:0001443	Image Selection	image with QID 982	OTHER	CLOSED
MedPix open access radiology archive of case reports and teaching cases	Homo sapiens	NCBITaxon	NCBITaxon:9606	chest	UBERON	UBERON:0001443	Image Selection	image with QID 983	OTHER	OPEN
MedPix open access radiology archive of case reports and teaching cases	Homo sapiens	NCBITaxon	NCBITaxon:9606	head	UBERON	UBERON:0000033	Image Selection	image with QID 984	MODALITY	OPEN
MedPix open access radiology archive of case reports and teaching cases	Homo sapiens	NCBITaxon	NCBITaxon:9606	head	UBERON	UBERON:0000033	Image Selection	image with QID 985	MODALITY	OPEN
MedPix open access radiology archive of case reports and teaching cases	Homo sapiens	NCBITaxon	NCBITaxon:9606	abdomen	UBERON	UBERON:0000916	Image Selection	image with QID 986	PRES	OPEN
MedPix open access radiology archive of case reports and teaching cases	Homo sapiens	NCBITaxon	NCBITaxon:9606	abdomen	UBERON	UBERON:0000916	Image Selection	image with QID 987	PRES	OPEN
MedPix open access radiology archive of case reports and teaching cases	Homo sapiens	NCBITaxon	NCBITaxon:9606	chest	UBERON	UBERON:0001443	Image Selection	image with QID 988	SIZE	CLOSED
MedPix open access radiology archive of case reports and teaching cases	Homo sapiens	NCBITaxon	NCBITaxon:9606	chest	UBERON	UBERON:0001443	Image Selection	image with QID 989	SIZE	CLOSED
MedPix open access radiology archive of case reports and teaching cases	Homo sapiens	NCBITaxon	NCBITaxon:9606	head	UBERON	UBERON:0000033	Image Selection	image with QID 990	ORGAN	OPEN
MedPix open access radiology archive of case reports and teaching cases	Homo sapiens	NCBITaxon	NCBITaxon:9606	head	UBERON	UBERON:0000033	Image Selection	image with QID 991	ORGAN	OPEN
MedPix open access radiology archive of case reports and teaching cases	Homo sapiens	NCBITaxon	NCBITaxon:9606	chest	UBERON	UBERON:0001443	Image Selection	image with QID 992	ORGAN	CLOSED
MedPix open access radiology archive of case reports and teaching cases	Homo sapiens	NCBITaxon	NCBITaxon:9606	head	UBERON	UBERON:0000033	Image Selection	image with QID 993	ORGAN	OPEN
MedPix open access radiology archive of case reports and teaching cases	Homo sapiens	NCBITaxon	NCBITaxon:9606	head	UBERON	UBERON:0000033	Image Selection	image with QID 994	PRES	CLOSED
MedPix open access radiology archive of case reports and teaching cases	Homo sapiens	NCBITaxon	NCBITaxon:9606	head	UBERON	UBERON:0000033	Image Selection	image with QID 995	PRES	CLOSED
MedPix open access radiology archive of case reports and teaching cases	Homo sapiens	NCBITaxon	NCBITaxon:9606	head	UBERON	UBERON:0000033	Image Selection	image with QID 996	PRES	OPEN
MedPix open access radiology archive of case reports and teaching cases	Homo sapiens	NCBITaxon	NCBITaxon:9606	head	UBERON	UBERON:0000033	Image Selection	image with QID 997	PRES	OPEN
MedPix open access radiology archive of case reports and teaching cases	Homo sapiens	NCBITaxon	NCBITaxon:9606	head	UBERON	UBERON:0000033	Image Selection	image with QID 998	ABN	OPEN
MedPix open access radiology archive of case reports and teaching cases	Homo sapiens	NCBITaxon	NCBITaxon:9606	head	UBERON	UBERON:0000033	Image Selection	image with QID 999	ABN	OPEN
MedPix open access radiology archive of case reports and teaching cases	Homo sapiens	NCBITaxon	NCBITaxon:9606	head	UBERON	UBERON:0000033	Image Selection	image with QID 1000	PLANE	CLOSED
MedPix open access radiology archive of case reports and teaching cases	Homo sapiens	NCBITaxon	NCBITaxon:9606	abdomen	UBERON	UBERON:0000916	Image Selection	image with QID 1001	PRES	CLOSED
MedPix open access radiology archive of case reports and teaching cases	Homo sapiens	NCBITaxon	NCBITaxon:9606	abdomen	UBERON	UBERON:0000916	Image Selection	image with QID 1002	PRES	CLOSED
MedPix open access radiology archive of case reports and teaching cases	Homo sapiens	NCBITaxon	NCBITaxon:9606	head	UBERON	UBERON:0000033	Image Selection	image with QID 1003	MODALITY	OPEN
MedPix open access radiology archive of case reports and teaching cases	Homo sapiens	NCBITaxon	NCBITaxon:9606	head	UBERON	UBERON:0000033	Image Selection	image with QID 1004	MODALITY	OPEN
MedPix open access radiology archive of case reports and teaching cases	Homo sapiens	NCBITaxon	NCBITaxon:9606	chest	UBERON	UBERON:0001443	Image Selection	image with QID 1005	MODALITY	OPEN
MedPix open access radiology archive of case reports and teaching cases	Homo sapiens	NCBITaxon	NCBITaxon:9606	chest	UBERON	UBERON:0001443	Image Selection	image with QID 1006	MODALITY	OPEN
MedPix open access radiology archive of case reports and teaching cases	Homo sapiens	NCBITaxon	NCBITaxon:9606	head	UBERON	UBERON:0000033	Image Selection	image with QID 1007	PRES	OPEN
MedPix open access radiology archive of case reports and teaching cases	Homo sapiens	NCBITaxon	NCBITaxon:9606	head	UBERON	UBERON:0000033	Image Selection	image with QID 1008	PRES	OPEN
MedPix open access radiology archive of case reports and teaching cases	Homo sapiens	NCBITaxon	NCBITaxon:9606	head	UBERON	UBERON:0000033	Image Selection	image with QID 1009	MODALITY	OPEN
MedPix open access radiology archive of case reports and teaching cases	Homo sapiens	NCBITaxon	NCBITaxon:9606	head	UBERON	UBERON:0000033	Image Selection	image with QID 1010	MODALITY	OPEN
MedPix open access radiology archive of case reports and teaching cases	Homo sapiens	NCBITaxon	NCBITaxon:9606	chest	UBERON	UBERON:0001443	Image Selection	image with QID 1011	MODALITY	CLOSED
MedPix open access radiology archive of case reports and teaching cases	Homo sapiens	NCBITaxon	NCBITaxon:9606	abdomen	UBERON	UBERON:0000916	Image Selection	image with QID 1012	MODALITY	CLOSED
MedPix open access radiology archive of case reports and teaching cases	Homo sapiens	NCBITaxon	NCBITaxon:9606	abdomen	UBERON	UBERON:0000916	Image Selection	image with QID 1013	MODALITY	CLOSED
MedPix open access radiology archive of case reports and teaching cases	Homo sapiens	NCBITaxon	NCBITaxon:9606	abdomen	UBERON	UBERON:0000916	Image Selection	image with QID 1014	MODALITY	CLOSED
MedPix open access radiology archive of case reports and teaching cases	Homo sapiens	NCBITaxon	NCBITaxon:9606	abdomen	UBERON	UBERON:0000916	Image Selection	image with QID 1015	MODALITY	CLOSED
MedPix open access radiology archive of case reports and teaching cases	Homo sapiens	NCBITaxon	NCBITaxon:9606	abdomen	UBERON	UBERON:0000916	Image Selection	image with QID 1016	PRES	CLOSED
MedPix open access radiology archive of case reports and teaching cases	Homo sapiens	NCBITaxon	NCBITaxon:9606	abdomen	UBERON	UBERON:0000916	Image Selection	image with QID 1017	PRES	CLOSED
MedPix open access radiology archive of case reports and teaching cases	Homo sapiens	NCBITaxon	NCBITaxon:9606	head	UBERON	UBERON:0000033	Image Selection	image with QID 1018	COLOR	CLOSED
MedPix open access radiology archive of case reports and teaching cases	Homo sapiens	NCBITaxon	NCBITaxon:9606	head	UBERON	UBERON:0000033	Image Selection	image with QID 1019	COLOR	CLOSED
MedPix open access radiology archive of case reports and teaching cases	Homo sapiens	NCBITaxon	NCBITaxon:9606	head	UBERON	UBERON:0000033	Image Selection	image with QID 1020	MODALITY	CLOSED
MedPix open access radiology archive of case reports and teaching cases	Homo sapiens	NCBITaxon	NCBITaxon:9606	head	UBERON	UBERON:0000033	Image Selection	image with QID 1021	POS	OPEN
MedPix open access radiology archive of case reports and teaching cases	Homo sapiens	NCBITaxon	NCBITaxon:9606	head	UBERON	UBERON:0000033	Image Selection	image with QID 1022	POS	OPEN
MedPix open access radiology archive of case reports and teaching cases	Homo sapiens	NCBITaxon	NCBITaxon:9606	abdomen	UBERON	UBERON:0000916	Image Selection	image with QID 1023	ATTRIB	CLOSED
MedPix open access radiology archive of case reports and teaching cases	Homo sapiens	NCBITaxon	NCBITaxon:9606	abdomen	UBERON	UBERON:0000916	Image Selection	image with QID 1024	ATTRIB	CLOSED
MedPix open access radiology archive of case reports and teaching cases	Homo sapiens	NCBITaxon	NCBITaxon:9606	chest	UBERON	UBERON:0001443	Image Selection	image with QID 1025	PRES	CLOSED
MedPix open access radiology archive of case reports and teaching cases	Homo sapiens	NCBITaxon	NCBITaxon:9606	chest	UBERON	UBERON:0001443	Image Selection	image with QID 1026	PRES	CLOSED
MedPix open access radiology archive of case reports and teaching cases	Homo sapiens	NCBITaxon	NCBITaxon:9606	head	UBERON	UBERON:0000033	Image Selection	image with QID 1027	ABN	OPEN
MedPix open access radiology archive of case reports and teaching cases	Homo sapiens	NCBITaxon	NCBITaxon:9606	head	UBERON	UBERON:0000033	Image Selection	image with QID 1028	ABN	OPEN
MedPix open access radiology archive of case reports and teaching cases	Homo sapiens	NCBITaxon	NCBITaxon:9606	head	UBERON	UBERON:0000033	Image Selection	image with QID 1029	MODALITY	CLOSED
MedPix open access radiology archive of case reports and teaching cases	Homo sapiens	NCBITaxon	NCBITaxon:9606	head	UBERON	UBERON:0000033	Image Selection	image with QID 1030	POS	OPEN
MedPix open access radiology archive of case reports and teaching cases	Homo sapiens	NCBITaxon	NCBITaxon:9606	head	UBERON	UBERON:0000033	Image Selection	image with QID 1031	POS	OPEN
MedPix open access radiology archive of case reports and teaching cases	Homo sapiens	NCBITaxon	NCBITaxon:9606	head	UBERON	UBERON:0000033	Image Selection	image with QID 1032	ORGAN	OPEN
MedPix open access radiology archive of case reports and teaching cases	Homo sapiens	NCBITaxon	NCBITaxon:9606	head	UBERON	UBERON:0000033	Image Selection	image with QID 1033	ORGAN	OPEN
MedPix open access radiology archive of case reports and teaching cases	Homo sapiens	NCBITaxon	NCBITaxon:9606	head	UBERON	UBERON:0000033	Image Selection	image with QID 1034	MODALITY	OPEN
MedPix open access radiology archive of case reports and teaching cases	Homo sapiens	NCBITaxon	NCBITaxon:9606	head	UBERON	UBERON:0000033	Image Selection	image with QID 1035	MODALITY	OPEN
MedPix open access radiology archive of case reports and teaching cases	Homo sapiens	NCBITaxon	NCBITaxon:9606	head	UBERON	UBERON:0000033	Image Selection	image with QID 1036	PRES	CLOSED
MedPix open access radiology archive of case reports and teaching cases	Homo sapiens	NCBITaxon	NCBITaxon:9606	head	UBERON	UBERON:0000033	Image Selection	image with QID 1037	PRES	CLOSED
MedPix open access radiology archive of case reports and teaching cases	Homo sapiens	NCBITaxon	NCBITaxon:9606	head	UBERON	UBERON:0000033	Image Selection	image with QID 1038	POS	OPEN
MedPix open access radiology archive of case reports and teaching cases	Homo sapiens	NCBITaxon	NCBITaxon:9606	head	UBERON	UBERON:0000033	Image Selection	image with QID 1039	POS	OPEN
MedPix open access radiology archive of case reports and teaching cases	Homo sapiens	NCBITaxon	NCBITaxon:9606	chest	UBERON	UBERON:0001443	Image Selection	image with QID 1040	SIZE	CLOSED
MedPix open access radiology archive of case reports and teaching cases	Homo sapiens	NCBITaxon	NCBITaxon:9606	chest	UBERON	UBERON:0001443	Image Selection	image with QID 1041	SIZE	CLOSED
MedPix open access radiology archive of case reports and teaching cases	Homo sapiens	NCBITaxon	NCBITaxon:9606	head	UBERON	UBERON:0000033	Image Selection	image with QID 1042	PLANE	OPEN
MedPix open access radiology archive of case reports and teaching cases	Homo sapiens	NCBITaxon	NCBITaxon:9606	abdomen	UBERON	UBERON:0000916	Image Selection	image with QID 1043	PRES	OPEN
MedPix open access radiology archive of case reports and teaching cases	Homo sapiens	NCBITaxon	NCBITaxon:9606	abdomen	UBERON	UBERON:0000916	Image Selection	image with QID 1044	PRES	OPEN
MedPix open access radiology archive of case reports and teaching cases	Homo sapiens	NCBITaxon	NCBITaxon:9606	chest	UBERON	UBERON:0001443	Image Selection	image with QID 1045	SIZE	CLOSED
MedPix open access radiology archive of case reports and teaching cases	Homo sapiens	NCBITaxon	NCBITaxon:9606	chest	UBERON	UBERON:0001443	Image Selection	image with QID 1046	SIZE	CLOSED
MedPix open access radiology archive of case reports and teaching cases	Homo sapiens	NCBITaxon	NCBITaxon:9606	chest	UBERON	UBERON:0001443	Image Selection	image with QID 1047	MODALITY	OPEN
MedPix open access radiology archive of case reports and teaching cases	Homo sapiens	NCBITaxon	NCBITaxon:9606	chest	UBERON	UBERON:0001443	Image Selection	image with QID 1048	MODALITY	OPEN
MedPix open access radiology archive of case reports and teaching cases	Homo sapiens	NCBITaxon	NCBITaxon:9606	head	UBERON	UBERON:0000033	Image Selection	image with QID 1049	PRES	CLOSED
MedPix open access radiology archive of case reports and teaching cases	Homo sapiens	NCBITaxon	NCBITaxon:9606	head	UBERON	UBERON:0000033	Image Selection	image with QID 1050	PRES	CLOSED
MedPix open access radiology archive of case reports and teaching cases	Homo sapiens	NCBITaxon	NCBITaxon:9606	chest	UBERON	UBERON:0001443	Image Selection	image with QID 1051	ORGAN	OPEN
MedPix open access radiology archive of case reports and teaching cases	Homo sapiens	NCBITaxon	NCBITaxon:9606	abdomen	UBERON	UBERON:0000916	Image Selection	image with QID 1052	OTHER	OPEN
MedPix open access radiology archive of case reports and teaching cases	Homo sapiens	NCBITaxon	NCBITaxon:9606	abdomen	UBERON	UBERON:0000916	Image Selection	image with QID 1053	OTHER	OPEN
MedPix open access radiology archive of case reports and teaching cases	Homo sapiens	NCBITaxon	NCBITaxon:9606	head	UBERON	UBERON:0000033	Image Selection	image with QID 1054	MODALITY	OPEN
MedPix open access radiology archive of case reports and teaching cases	Homo sapiens	NCBITaxon	NCBITaxon:9606	head	UBERON	UBERON:0000033	Image Selection	image with QID 1055	MODALITY	OPEN
MedPix open access radiology archive of case reports and teaching cases	Homo sapiens	NCBITaxon	NCBITaxon:9606	chest	UBERON	UBERON:0001443	Image Selection	image with QID 1056	POS	OPEN
MedPix open access radiology archive of case reports and teaching cases	Homo sapiens	NCBITaxon	NCBITaxon:9606	chest	UBERON	UBERON:0001443	Image Selection	image with QID 1057	POS	OPEN
MedPix open access radiology archive of case reports and teaching cases	Homo sapiens	NCBITaxon	NCBITaxon:9606	head	UBERON	UBERON:0000033	Image Selection	image with QID 1058	PRES	CLOSED
MedPix open access radiology archive of case reports and teaching cases	Homo sapiens	NCBITaxon	NCBITaxon:9606	head	UBERON	UBERON:0000033	Image Selection	image with QID 1059	PRES	CLOSED
MedPix open access radiology archive of case reports and teaching cases	Homo sapiens	NCBITaxon	NCBITaxon:9606	head	UBERON	UBERON:0000033	Image Selection	image with QID 1060	OTHER	OPEN
MedPix open access radiology archive of case reports and teaching cases	Homo sapiens	NCBITaxon	NCBITaxon:9606	head	UBERON	UBERON:0000033	Image Selection	image with QID 1061	OTHER	OPEN
MedPix open access radiology archive of case reports and teaching cases	Homo sapiens	NCBITaxon	NCBITaxon:9606	chest	UBERON	UBERON:0001443	Image Selection	image with QID 1062	SIZE	CLOSED
MedPix open access radiology archive of case reports and teaching cases	Homo sapiens	NCBITaxon	NCBITaxon:9606	chest	UBERON	UBERON:0001443	Image Selection	image with QID 1063	SIZE	CLOSED
MedPix open access radiology archive of case reports and teaching cases	Homo sapiens	NCBITaxon	NCBITaxon:9606	head	UBERON	UBERON:0000033	Image Selection	image with QID 1064	PLANE	OPEN
MedPix open access radiology archive of case reports and teaching cases	Homo sapiens	NCBITaxon	NCBITaxon:9606	head	UBERON	UBERON:0000033	Image Selection	image with QID 1065	MODALITY	OPEN
MedPix open access radiology archive of case reports and teaching cases	Homo sapiens	NCBITaxon	NCBITaxon:9606	head	UBERON	UBERON:0000033	Image Selection	image with QID 1066	PRES	OPEN
MedPix open access radiology archive of case reports and teaching cases	Homo sapiens	NCBITaxon	NCBITaxon:9606	head	UBERON	UBERON:0000033	Image Selection	image with QID 1067	PRES	OPEN
MedPix open access radiology archive of case reports and teaching cases	Homo sapiens	NCBITaxon	NCBITaxon:9606	head	UBERON	UBERON:0000033	Image Selection	image with QID 1068	ORGAN	OPEN
MedPix open access radiology archive of case reports and teaching cases	Homo sapiens	NCBITaxon	NCBITaxon:9606	abdomen	UBERON	UBERON:0000916	Image Selection	image with QID 1069	MODALITY	OPEN
MedPix open access radiology archive of case reports and teaching cases	Homo sapiens	NCBITaxon	NCBITaxon:9606	abdomen	UBERON	UBERON:0000916	Image Selection	image with QID 1070	MODALITY	OPEN
MedPix open access radiology archive of case reports and teaching cases	Homo sapiens	NCBITaxon	NCBITaxon:9606	chest	UBERON	UBERON:0001443	Image Selection	image with QID 1071	PLANE	CLOSED
MedPix open access radiology archive of case reports and teaching cases	Homo sapiens	NCBITaxon	NCBITaxon:9606	chest	UBERON	UBERON:0001443	Image Selection	image with QID 1072	POS	OPEN
MedPix open access radiology archive of case reports and teaching cases	Homo sapiens	NCBITaxon	NCBITaxon:9606	chest	UBERON	UBERON:0001443	Image Selection	image with QID 1073	POS	OPEN
MedPix open access radiology archive of case reports and teaching cases	Homo sapiens	NCBITaxon	NCBITaxon:9606	chest	UBERON	UBERON:0001443	Image Selection	image with QID 1074	PRES	CLOSED
MedPix open access radiology archive of case reports and teaching cases	Homo sapiens	NCBITaxon	NCBITaxon:9606	chest	UBERON	UBERON:0001443	Image Selection	image with QID 1075	PRES	CLOSED
MedPix open access radiology archive of case reports and teaching cases	Homo sapiens	NCBITaxon	NCBITaxon:9606	chest	UBERON	UBERON:0001443	Image Selection	image with QID 1076	POS	OPEN
MedPix open access radiology archive of case reports and teaching cases	Homo sapiens	NCBITaxon	NCBITaxon:9606	chest	UBERON	UBERON:0001443	Image Selection	image with QID 1077	POS	OPEN
MedPix open access radiology archive of case reports and teaching cases	Homo sapiens	NCBITaxon	NCBITaxon:9606	chest	UBERON	UBERON:0001443	Image Selection	image with QID 1078	POS	OPEN
MedPix open access radiology archive of case reports and teaching cases	Homo sapiens	NCBITaxon	NCBITaxon:9606	chest	UBERON	UBERON:0001443	Image Selection	image with QID 1079	POS	OPEN
MedPix open access radiology archive of case reports and teaching cases	Homo sapiens	NCBITaxon	NCBITaxon:9606	abdomen	UBERON	UBERON:0000916	Image Selection	image with QID 1080	PRES	CLOSED
MedPix open access radiology archive of case reports and teaching cases	Homo sapiens	NCBITaxon	NCBITaxon:9606	abdomen	UBERON	UBERON:0000916	Image Selection	image with QID 1081	PRES	CLOSED
MedPix open access radiology archive of case reports and teaching cases	Homo sapiens	NCBITaxon	NCBITaxon:9606	head	UBERON	UBERON:0000033	Image Selection	image with QID 1082	ORGAN	CLOSED
MedPix open access radiology archive of case reports and teaching cases	Homo sapiens	NCBITaxon	NCBITaxon:9606	chest	UBERON	UBERON:0001443	Image Selection	image with QID 1083	MODALITY	OPEN
MedPix open access radiology archive of case reports and teaching cases	Homo sapiens	NCBITaxon	NCBITaxon:9606	head	UBERON	UBERON:0000033	Image Selection	image with QID 1084	POS	OPEN
MedPix open access radiology archive of case reports and teaching cases	Homo sapiens	NCBITaxon	NCBITaxon:9606	head	UBERON	UBERON:0000033	Image Selection	image with QID 1085	PRES	OPEN
MedPix open access radiology archive of case reports and teaching cases	Homo sapiens	NCBITaxon	NCBITaxon:9606	head	UBERON	UBERON:0000033	Image Selection	image with QID 1086	MODALITY	CLOSED
MedPix open access radiology archive of case reports and teaching cases	Homo sapiens	NCBITaxon	NCBITaxon:9606	head	UBERON	UBERON:0000033	Image Selection	image with QID 1087	MODALITY	CLOSED
MedPix open access radiology archive of case reports and teaching cases	Homo sapiens	NCBITaxon	NCBITaxon:9606	chest	UBERON	UBERON:0001443	Image Selection	image with QID 1088	POS	CLOSED
MedPix open access radiology archive of case reports and teaching cases	Homo sapiens	NCBITaxon	NCBITaxon:9606	chest	UBERON	UBERON:0001443	Image Selection	image with QID 1089	POS	CLOSED
MedPix open access radiology archive of case reports and teaching cases	Homo sapiens	NCBITaxon	NCBITaxon:9606	chest	UBERON	UBERON:0001443	Image Selection	image with QID 1090	POS	CLOSED
MedPix open access radiology archive of case reports and teaching cases	Homo sapiens	NCBITaxon	NCBITaxon:9606	chest	UBERON	UBERON:0001443	Image Selection	image with QID 1091	POS	CLOSED
MedPix open access radiology archive of case reports and teaching cases	Homo sapiens	NCBITaxon	NCBITaxon:9606	abdomen	UBERON	UBERON:0000916	Image Selection	image with QID 1092	COLOR	CLOSED
MedPix open access radiology archive of case reports and teaching cases	Homo sapiens	NCBITaxon	NCBITaxon:9606	abdomen	UBERON	UBERON:0000916	Image Selection	image with QID 1093	COLOR	CLOSED
MedPix open access radiology archive of case reports and teaching cases	Homo sapiens	NCBITaxon	NCBITaxon:9606	head	UBERON	UBERON:0000033	Image Selection	image with QID 1094	POS	OPEN
MedPix open access radiology archive of case reports and teaching cases	Homo sapiens	NCBITaxon	NCBITaxon:9606	head	UBERON	UBERON:0000033	Image Selection	image with QID 1095	POS	OPEN
MedPix open access radiology archive of case reports and teaching cases	Homo sapiens	NCBITaxon	NCBITaxon:9606	head	UBERON	UBERON:0000033	Image Selection	image with QID 1096	SIZE	CLOSED
MedPix open access radiology archive of case reports and teaching cases	Homo sapiens	NCBITaxon	NCBITaxon:9606	head	UBERON	UBERON:0000033	Image Selection	image with QID 1097	SIZE	CLOSED
MedPix open access radiology archive of case reports and teaching cases	Homo sapiens	NCBITaxon	NCBITaxon:9606	abdomen	UBERON	UBERON:0000916	Image Selection	image with QID 1098	PRES	CLOSED
MedPix open access radiology archive of case reports and teaching cases	Homo sapiens	NCBITaxon	NCBITaxon:9606	abdomen	UBERON	UBERON:0000916	Image Selection	image with QID 1099	PRES	CLOSED
MedPix open access radiology archive of case reports and teaching cases	Homo sapiens	NCBITaxon	NCBITaxon:9606	abdomen	UBERON	UBERON:0000916	Image Selection	image with QID 1100	POS	CLOSED
MedPix open access radiology archive of case reports and teaching cases	Homo sapiens	NCBITaxon	NCBITaxon:9606	abdomen	UBERON	UBERON:0000916	Image Selection	image with QID 1101	POS	CLOSED
MedPix open access radiology archive of case reports and teaching cases	Homo sapiens	NCBITaxon	NCBITaxon:9606	head	UBERON	UBERON:0000033	Image Selection	image with QID 1102	SIZE	CLOSED
MedPix open access radiology archive of case reports and teaching cases	Homo sapiens	NCBITaxon	NCBITaxon:9606	head	UBERON	UBERON:0000033	Image Selection	image with QID 1103	SIZE	CLOSED
MedPix open access radiology archive of case reports and teaching cases	Homo sapiens	NCBITaxon	NCBITaxon:9606	abdomen	UBERON	UBERON:0000916	Image Selection	image with QID 1104	OTHER	OPEN
MedPix open access radiology archive of case reports and teaching cases	Homo sapiens	NCBITaxon	NCBITaxon:9606	chest	UBERON	UBERON:0001443	Image Selection	image with QID 1105	PLANE	CLOSED
MedPix open access radiology archive of case reports and teaching cases	Homo sapiens	NCBITaxon	NCBITaxon:9606	chest	UBERON	UBERON:0001443	Image Selection	image with QID 1106	PRES	CLOSED
MedPix open access radiology archive of case reports and teaching cases	Homo sapiens	NCBITaxon	NCBITaxon:9606	chest	UBERON	UBERON:0001443	Image Selection	image with QID 1107	PRES	CLOSED
MedPix open access radiology archive of case reports and teaching cases	Homo sapiens	NCBITaxon	NCBITaxon:9606	chest	UBERON	UBERON:0001443	Image Selection	image with QID 1108	PLANE	CLOSED
MedPix open access radiology archive of case reports and teaching cases	Homo sapiens	NCBITaxon	NCBITaxon:9606	head	UBERON	UBERON:0000033	Image Selection	image with QID 1109	PRES	CLOSED
MedPix open access radiology archive of case reports and teaching cases	Homo sapiens	NCBITaxon	NCBITaxon:9606	head	UBERON	UBERON:0000033	Image Selection	image with QID 1110	PRES	CLOSED
MedPix open access radiology archive of case reports and teaching cases	Homo sapiens	NCBITaxon	NCBITaxon:9606	abdomen	UBERON	UBERON:0000916	Image Selection	image with QID 1111	PRES	OPEN
MedPix open access radiology archive of case reports and teaching cases	Homo sapiens	NCBITaxon	NCBITaxon:9606	abdomen	UBERON	UBERON:0000916	Image Selection	image with QID 1112	PRES	CLOSED
MedPix open access radiology archive of case reports and teaching cases	Homo sapiens	NCBITaxon	NCBITaxon:9606	abdomen	UBERON	UBERON:0000916	Image Selection	image with QID 1113	PRES	OPEN
MedPix open access radiology archive of case reports and teaching cases	Homo sapiens	NCBITaxon	NCBITaxon:9606	abdomen	UBERON	UBERON:0000916	Image Selection	image with QID 1114	PRES	OPEN
MedPix open access radiology archive of case reports and teaching cases	Homo sapiens	NCBITaxon	NCBITaxon:9606	head	UBERON	UBERON:0000033	Image Selection	image with QID 1115	POS	OPEN
MedPix open access radiology archive of case reports and teaching cases	Homo sapiens	NCBITaxon	NCBITaxon:9606	head	UBERON	UBERON:0000033	Image Selection	image with QID 1116	POS	OPEN
MedPix open access radiology archive of case reports and teaching cases	Homo sapiens	NCBITaxon	NCBITaxon:9606	chest	UBERON	UBERON:0001443	Image Selection	image with QID 1117	PRES	CLOSED
MedPix open access radiology archive of case reports and teaching cases	Homo sapiens	NCBITaxon	NCBITaxon:9606	chest	UBERON	UBERON:0001443	Image Selection	image with QID 1118	PRES	CLOSED
MedPix open access radiology archive of case reports and teaching cases	Homo sapiens	NCBITaxon	NCBITaxon:9606	chest	UBERON	UBERON:0001443	Image Selection	image with QID 1119	PRES	CLOSED
MedPix open access radiology archive of case reports and teaching cases	Homo sapiens	NCBITaxon	NCBITaxon:9606	chest	UBERON	UBERON:0001443	Image Selection	image with QID 1120	PRES	CLOSED
MedPix open access radiology archive of case reports and teaching cases	Homo sapiens	NCBITaxon	NCBITaxon:9606	chest	UBERON	UBERON:0001443	Image Selection	image with QID 1121	OTHER	CLOSED
MedPix open access radiology archive of case reports and teaching cases	Homo sapiens	NCBITaxon	NCBITaxon:9606	chest	UBERON	UBERON:0001443	Image Selection	image with QID 1122	OTHER	OPEN
MedPix open access radiology archive of case reports and teaching cases	Homo sapiens	NCBITaxon	NCBITaxon:9606	abdomen	UBERON	UBERON:0000916	Image Selection	image with QID 1123	PRES	CLOSED
MedPix open access radiology archive of case reports and teaching cases	Homo sapiens	NCBITaxon	NCBITaxon:9606	abdomen	UBERON	UBERON:0000916	Image Selection	image with QID 1124	PRES	CLOSED
MedPix open access radiology archive of case reports and teaching cases	Homo sapiens	NCBITaxon	NCBITaxon:9606	chest	UBERON	UBERON:0001443	Image Selection	image with QID 1125	OTHER	OPEN
MedPix open access radiology archive of case reports and teaching cases	Homo sapiens	NCBITaxon	NCBITaxon:9606	chest	UBERON	UBERON:0001443	Image Selection	image with QID 1126	SIZE	CLOSED
MedPix open access radiology archive of case reports and teaching cases	Homo sapiens	NCBITaxon	NCBITaxon:9606	chest	UBERON	UBERON:0001443	Image Selection	image with QID 1127	SIZE	CLOSED
MedPix open access radiology archive of case reports and teaching cases	Homo sapiens	NCBITaxon	NCBITaxon:9606	chest	UBERON	UBERON:0001443	Image Selection	image with QID 1128	PRES	CLOSED
MedPix open access radiology archive of case reports and teaching cases	Homo sapiens	NCBITaxon	NCBITaxon:9606	chest	UBERON	UBERON:0001443	Image Selection	image with QID 1129	PRES	CLOSED
MedPix open access radiology archive of case reports and teaching cases	Homo sapiens	NCBITaxon	NCBITaxon:9606	chest	UBERON	UBERON:0001443	Image Selection	image with QID 1130	ABN	CLOSED
MedPix open access radiology archive of case reports and teaching cases	Homo sapiens	NCBITaxon	NCBITaxon:9606	chest	UBERON	UBERON:0001443	Image Selection	image with QID 1131	PRES	CLOSED
MedPix open access radiology archive of case reports and teaching cases	Homo sapiens	NCBITaxon	NCBITaxon:9606	chest	UBERON	UBERON:0001443	Image Selection	image with QID 1132	OTHER	CLOSED
MedPix open access radiology archive of case reports and teaching cases	Homo sapiens	NCBITaxon	NCBITaxon:9606	chest	UBERON	UBERON:0001443	Image Selection	image with QID 1133	OTHER	OPEN
MedPix open access radiology archive of case reports and teaching cases	Homo sapiens	NCBITaxon	NCBITaxon:9606	abdomen	UBERON	UBERON:0000916	Image Selection	image with QID 1134	SIZE	CLOSED
MedPix open access radiology archive of case reports and teaching cases	Homo sapiens	NCBITaxon	NCBITaxon:9606	abdomen	UBERON	UBERON:0000916	Image Selection	image with QID 1135	SIZE	CLOSED
MedPix open access radiology archive of case reports and teaching cases	Homo sapiens	NCBITaxon	NCBITaxon:9606	chest	UBERON	UBERON:0001443	Image Selection	image with QID 1136	OTHER	OPEN
MedPix open access radiology archive of case reports and teaching cases	Homo sapiens	NCBITaxon	NCBITaxon:9606	abdomen	UBERON	UBERON:0000916	Image Selection	image with QID 1137	PRES	CLOSED
MedPix open access radiology archive of case reports and teaching cases	Homo sapiens	NCBITaxon	NCBITaxon:9606	abdomen	UBERON	UBERON:0000916	Image Selection	image with QID 1138	PRES	CLOSED
MedPix open access radiology archive of case reports and teaching cases	Homo sapiens	NCBITaxon	NCBITaxon:9606	head	UBERON	UBERON:0000033	Image Selection	image with QID 1139	COLOR	CLOSED
MedPix open access radiology archive of case reports and teaching cases	Homo sapiens	NCBITaxon	NCBITaxon:9606	head	UBERON	UBERON:0000033	Image Selection	image with QID 1140	COLOR	CLOSED
MedPix open access radiology archive of case reports and teaching cases	Homo sapiens	NCBITaxon	NCBITaxon:9606	chest	UBERON	UBERON:0001443	Image Selection	image with QID 1141	PRES	CLOSED
MedPix open access radiology archive of case reports and teaching cases	Homo sapiens	NCBITaxon	NCBITaxon:9606	chest	UBERON	UBERON:0001443	Image Selection	image with QID 1142	PRES	CLOSED
MedPix open access radiology archive of case reports and teaching cases	Homo sapiens	NCBITaxon	NCBITaxon:9606	chest	UBERON	UBERON:0001443	Image Selection	image with QID 1143	PRES	CLOSED
MedPix open access radiology archive of case reports and teaching cases	Homo sapiens	NCBITaxon	NCBITaxon:9606	chest	UBERON	UBERON:0001443	Image Selection	image with QID 1144	ORGAN	OPEN
MedPix open access radiology archive of case reports and teaching cases	Homo sapiens	NCBITaxon	NCBITaxon:9606	chest	UBERON	UBERON:0001443	Image Selection	image with QID 1145	PRES	CLOSED
MedPix open access radiology archive of case reports and teaching cases	Homo sapiens	NCBITaxon	NCBITaxon:9606	chest	UBERON	UBERON:0001443	Image Selection	image with QID 1146	PRES	CLOSED
MedPix open access radiology archive of case reports and teaching cases	Homo sapiens	NCBITaxon	NCBITaxon:9606	chest	UBERON	UBERON:0001443	Image Selection	image with QID 1147	OTHER	CLOSED
MedPix open access radiology archive of case reports and teaching cases	Homo sapiens	NCBITaxon	NCBITaxon:9606	abdomen	UBERON	UBERON:0000916	Image Selection	image with QID 1148	PRES	OPEN
MedPix open access radiology archive of case reports and teaching cases	Homo sapiens	NCBITaxon	NCBITaxon:9606	abdomen	UBERON	UBERON:0000916	Image Selection	image with QID 1149	PRES	OPEN
MedPix open access radiology archive of case reports and teaching cases	Homo sapiens	NCBITaxon	NCBITaxon:9606	abdomen	UBERON	UBERON:0000916	Image Selection	image with QID 1150	OTHER	CLOSED
MedPix open access radiology archive of case reports and teaching cases	Homo sapiens	NCBITaxon	NCBITaxon:9606	abdomen	UBERON	UBERON:0000916	Image Selection	image with QID 1151	PRES	OPEN
MedPix open access radiology archive of case reports and teaching cases	Homo sapiens	NCBITaxon	NCBITaxon:9606	abdomen	UBERON	UBERON:0000916	Image Selection	image with QID 1152	PRES	OPEN
MedPix open access radiology archive of case reports and teaching cases	Homo sapiens	NCBITaxon	NCBITaxon:9606	head	UBERON	UBERON:0000033	Image Selection	image with QID 1153	SIZE	CLOSED
MedPix open access radiology archive of case reports and teaching cases	Homo sapiens	NCBITaxon	NCBITaxon:9606	head	UBERON	UBERON:0000033	Image Selection	image with QID 1154	SIZE	CLOSED
MedPix open access radiology archive of case reports and teaching cases	Homo sapiens	NCBITaxon	NCBITaxon:9606	chest	UBERON	UBERON:0001443	Image Selection	image with QID 1155	PRES	OPEN
MedPix open access radiology archive of case reports and teaching cases	Homo sapiens	NCBITaxon	NCBITaxon:9606	chest	UBERON	UBERON:0001443	Image Selection	image with QID 1156	PRES	OPEN
MedPix open access radiology archive of case reports and teaching cases	Homo sapiens	NCBITaxon	NCBITaxon:9606	abdomen	UBERON	UBERON:0000916	Image Selection	image with QID 1157	PRES	CLOSED
MedPix open access radiology archive of case reports and teaching cases	Homo sapiens	NCBITaxon	NCBITaxon:9606	abdomen	UBERON	UBERON:0000916	Image Selection	image with QID 1158	PRES	CLOSED
MedPix open access radiology archive of case reports and teaching cases	Homo sapiens	NCBITaxon	NCBITaxon:9606	head	UBERON	UBERON:0000033	Image Selection	image with QID 1159	POS	OPEN
MedPix open access radiology archive of case reports and teaching cases	Homo sapiens	NCBITaxon	NCBITaxon:9606	head	UBERON	UBERON:0000033	Image Selection	image with QID 1160	POS	OPEN
MedPix open access radiology archive of case reports and teaching cases	Homo sapiens	NCBITaxon	NCBITaxon:9606	head	UBERON	UBERON:0000033	Image Selection	image with QID 1161	PRES	OPEN
MedPix open access radiology archive of case reports and teaching cases	Homo sapiens	NCBITaxon	NCBITaxon:9606	head	UBERON	UBERON:0000033	Image Selection	image with QID 1162	PRES	OPEN
MedPix open access radiology archive of case reports and teaching cases	Homo sapiens	NCBITaxon	NCBITaxon:9606	abdomen	UBERON	UBERON:0000916	Image Selection	image with QID 1163	POS	CLOSED
MedPix open access radiology archive of case reports and teaching cases	Homo sapiens	NCBITaxon	NCBITaxon:9606	abdomen	UBERON	UBERON:0000916	Image Selection	image with QID 1164	POS	CLOSED
MedPix open access radiology archive of case reports and teaching cases	Homo sapiens	NCBITaxon	NCBITaxon:9606	head	UBERON	UBERON:0000033	Image Selection	image with QID 1165	PRES	OPEN
MedPix open access radiology archive of case reports and teaching cases	Homo sapiens	NCBITaxon	NCBITaxon:9606	head	UBERON	UBERON:0000033	Image Selection	image with QID 1166	PRES	OPEN
MedPix open access radiology archive of case reports and teaching cases	Homo sapiens	NCBITaxon	NCBITaxon:9606	abdomen	UBERON	UBERON:0000916	Image Selection	image with QID 1167	PRES	OPEN
MedPix open access radiology archive of case reports and teaching cases	Homo sapiens	NCBITaxon	NCBITaxon:9606	abdomen	UBERON	UBERON:0000916	Image Selection	image with QID 1168	PRES	OPEN
MedPix open access radiology archive of case reports and teaching cases	Homo sapiens	NCBITaxon	NCBITaxon:9606	chest	UBERON	UBERON:0001443	Image Selection	image with QID 1169	OTHER	OPEN
MedPix open access radiology archive of case reports and teaching cases	Homo sapiens	NCBITaxon	NCBITaxon:9606	chest	UBERON	UBERON:0001443	Image Selection	image with QID 1170	PRES	CLOSED
MedPix open access radiology archive of case reports and teaching cases	Homo sapiens	NCBITaxon	NCBITaxon:9606	chest	UBERON	UBERON:0001443	Image Selection	image with QID 1171	PRES	CLOSED
MedPix open access radiology archive of case reports and teaching cases	Homo sapiens	NCBITaxon	NCBITaxon:9606	head	UBERON	UBERON:0000033	Image Selection	image with QID 1172	PRES	OPEN
MedPix open access radiology archive of case reports and teaching cases	Homo sapiens	NCBITaxon	NCBITaxon:9606	head	UBERON	UBERON:0000033	Image Selection	image with QID 1173	PRES	OPEN
MedPix open access radiology archive of case reports and teaching cases	Homo sapiens	NCBITaxon	NCBITaxon:9606	abdomen	UBERON	UBERON:0000916	Image Selection	image with QID 1174	OTHER	OPEN
MedPix open access radiology archive of case reports and teaching cases	Homo sapiens	NCBITaxon	NCBITaxon:9606	head	UBERON	UBERON:0000033	Image Selection	image with QID 1175	POS	OPEN
MedPix open access radiology archive of case reports and teaching cases	Homo sapiens	NCBITaxon	NCBITaxon:9606	head	UBERON	UBERON:0000033	Image Selection	image with QID 1176	POS	OPEN
MedPix open access radiology archive of case reports and teaching cases	Homo sapiens	NCBITaxon	NCBITaxon:9606	chest	UBERON	UBERON:0001443	Image Selection	image with QID 1177	OTHER	CLOSED
MedPix open access radiology archive of case reports and teaching cases	Homo sapiens	NCBITaxon	NCBITaxon:9606	head	UBERON	UBERON:0000033	Image Selection	image with QID 1178	POS	OPEN
MedPix open access radiology archive of case reports and teaching cases	Homo sapiens	NCBITaxon	NCBITaxon:9606	head	UBERON	UBERON:0000033	Image Selection	image with QID 1179	POS	OPEN
MedPix open access radiology archive of case reports and teaching cases	Homo sapiens	NCBITaxon	NCBITaxon:9606	abdomen	UBERON	UBERON:0000916	Image Selection	image with QID 1180	COLOR	CLOSED
MedPix open access radiology archive of case reports and teaching cases	Homo sapiens	NCBITaxon	NCBITaxon:9606	abdomen	UBERON	UBERON:0000916	Image Selection	image with QID 1181	COLOR	CLOSED
MedPix open access radiology archive of case reports and teaching cases	Homo sapiens	NCBITaxon	NCBITaxon:9606	chest	UBERON	UBERON:0001443	Image Selection	image with QID 1182	OTHER	OPEN
MedPix open access radiology archive of case reports and teaching cases	Homo sapiens	NCBITaxon	NCBITaxon:9606	abdomen	UBERON	UBERON:0000916	Image Selection	image with QID 1183	MODALITY	CLOSED
MedPix open access radiology archive of case reports and teaching cases	Homo sapiens	NCBITaxon	NCBITaxon:9606	chest	UBERON	UBERON:0001443	Image Selection	image with QID 1184	ATTRIB	CLOSED
MedPix open access radiology archive of case reports and teaching cases	Homo sapiens	NCBITaxon	NCBITaxon:9606	chest	UBERON	UBERON:0001443	Image Selection	image with QID 1185	ATTRIB	CLOSED
MedPix open access radiology archive of case reports and teaching cases	Homo sapiens	NCBITaxon	NCBITaxon:9606	abdomen	UBERON	UBERON:0000916	Image Selection	image with QID 1186	PRES	CLOSED
MedPix open access radiology archive of case reports and teaching cases	Homo sapiens	NCBITaxon	NCBITaxon:9606	abdomen	UBERON	UBERON:0000916	Image Selection	image with QID 1187	PRES	CLOSED
MedPix open access radiology archive of case reports and teaching cases	Homo sapiens	NCBITaxon	NCBITaxon:9606	abdomen	UBERON	UBERON:0000916	Image Selection	image with QID 1188	POS	OPEN
MedPix open access radiology archive of case reports and teaching cases	Homo sapiens	NCBITaxon	NCBITaxon:9606	abdomen	UBERON	UBERON:0000916	Image Selection	image with QID 1189	POS	OPEN
MedPix open access radiology archive of case reports and teaching cases	Homo sapiens	NCBITaxon	NCBITaxon:9606	head	UBERON	UBERON:0000033	Image Selection	image with QID 1190	PRES	CLOSED
MedPix open access radiology archive of case reports and teaching cases	Homo sapiens	NCBITaxon	NCBITaxon:9606	head	UBERON	UBERON:0000033	Image Selection	image with QID 1191	PRES	CLOSED
MedPix open access radiology archive of case reports and teaching cases	Homo sapiens	NCBITaxon	NCBITaxon:9606	head	UBERON	UBERON:0000033	Image Selection	image with QID 1192	PRES	CLOSED
MedPix open access radiology archive of case reports and teaching cases	Homo sapiens	NCBITaxon	NCBITaxon:9606	head	UBERON	UBERON:0000033	Image Selection	image with QID 1193	PRES	CLOSED
MedPix open access radiology archive of case reports and teaching cases	Homo sapiens	NCBITaxon	NCBITaxon:9606	abdomen	UBERON	UBERON:0000916	Image Selection	image with QID 1194	PLANE	CLOSED
MedPix open access radiology archive of case reports and teaching cases	Homo sapiens	NCBITaxon	NCBITaxon:9606	abdomen	UBERON	UBERON:0000916	Image Selection	image with QID 1195	PRES	CLOSED
MedPix open access radiology archive of case reports and teaching cases	Homo sapiens	NCBITaxon	NCBITaxon:9606	abdomen	UBERON	UBERON:0000916	Image Selection	image with QID 1196	PRES	OPEN
MedPix open access radiology archive of case reports and teaching cases	Homo sapiens	NCBITaxon	NCBITaxon:9606	chest	UBERON	UBERON:0001443	Image Selection	image with QID 1197	SIZE	CLOSED
MedPix open access radiology archive of case reports and teaching cases	Homo sapiens	NCBITaxon	NCBITaxon:9606	chest	UBERON	UBERON:0001443	Image Selection	image with QID 1198	SIZE	CLOSED
MedPix open access radiology archive of case reports and teaching cases	Homo sapiens	NCBITaxon	NCBITaxon:9606	head	UBERON	UBERON:0000033	Image Selection	image with QID 1199	PRES	CLOSED
MedPix open access radiology archive of case reports and teaching cases	Homo sapiens	NCBITaxon	NCBITaxon:9606	head	UBERON	UBERON:0000033	Image Selection	image with QID 1200	PRES	CLOSED
MedPix open access radiology archive of case reports and teaching cases	Homo sapiens	NCBITaxon	NCBITaxon:9606	abdomen	UBERON	UBERON:0000916	Image Selection	image with QID 1201	PRES	OPEN
MedPix open access radiology archive of case reports and teaching cases	Homo sapiens	NCBITaxon	NCBITaxon:9606	abdomen	UBERON	UBERON:0000916	Image Selection	image with QID 1202	PRES	OPEN
MedPix open access radiology archive of case reports and teaching cases	Homo sapiens	NCBITaxon	NCBITaxon:9606	chest	UBERON	UBERON:0001443	Image Selection	image with QID 1203	OTHER	CLOSED
MedPix open access radiology archive of case reports and teaching cases	Homo sapiens	NCBITaxon	NCBITaxon:9606	abdomen	UBERON	UBERON:0000916	Image Selection	image with QID 1204	PRES	CLOSED
MedPix open access radiology archive of case reports and teaching cases	Homo sapiens	NCBITaxon	NCBITaxon:9606	abdomen	UBERON	UBERON:0000916	Image Selection	image with QID 1205	PRES	CLOSED
MedPix open access radiology archive of case reports and teaching cases	Homo sapiens	NCBITaxon	NCBITaxon:9606	head	UBERON	UBERON:0000033	Image Selection	image with QID 1206	POS	CLOSED
MedPix open access radiology archive of case reports and teaching cases	Homo sapiens	NCBITaxon	NCBITaxon:9606	head	UBERON	UBERON:0000033	Image Selection	image with QID 1207	POS	OPEN
MedPix open access radiology archive of case reports and teaching cases	Homo sapiens	NCBITaxon	NCBITaxon:9606	chest	UBERON	UBERON:0001443	Image Selection	image with QID 1208	SIZE	CLOSED
MedPix open access radiology archive of case reports and teaching cases	Homo sapiens	NCBITaxon	NCBITaxon:9606	chest	UBERON	UBERON:0001443	Image Selection	image with QID 1209	SIZE	CLOSED
MedPix open access radiology archive of case reports and teaching cases	Homo sapiens	NCBITaxon	NCBITaxon:9606	chest	UBERON	UBERON:0001443	Image Selection	image with QID 1210	PRES	CLOSED
MedPix open access radiology archive of case reports and teaching cases	Homo sapiens	NCBITaxon	NCBITaxon:9606	chest	UBERON	UBERON:0001443	Image Selection	image with QID 1211	PRES	CLOSED
MedPix open access radiology archive of case reports and teaching cases	Homo sapiens	NCBITaxon	NCBITaxon:9606	abdomen	UBERON	UBERON:0000916	Image Selection	image with QID 1212	PRES	OPEN
MedPix open access radiology archive of case reports and teaching cases	Homo sapiens	NCBITaxon	NCBITaxon:9606	abdomen	UBERON	UBERON:0000916	Image Selection	image with QID 1213	PRES	OPEN
MedPix open access radiology archive of case reports and teaching cases	Homo sapiens	NCBITaxon	NCBITaxon:9606	head	UBERON	UBERON:0000033	Image Selection	image with QID 1214	PRES	CLOSED
MedPix open access radiology archive of case reports and teaching cases	Homo sapiens	NCBITaxon	NCBITaxon:9606	head	UBERON	UBERON:0000033	Image Selection	image with QID 1215	PRES	CLOSED
MedPix open access radiology archive of case reports and teaching cases	Homo sapiens	NCBITaxon	NCBITaxon:9606	head	UBERON	UBERON:0000033	Image Selection	image with QID 1216	PRES	CLOSED
MedPix open access radiology archive of case reports and teaching cases	Homo sapiens	NCBITaxon	NCBITaxon:9606	head	UBERON	UBERON:0000033	Image Selection	image with QID 1217	PRES	CLOSED
MedPix open access radiology archive of case reports and teaching cases	Homo sapiens	NCBITaxon	NCBITaxon:9606	head	UBERON	UBERON:0000033	Image Selection	image with QID 1218	SIZE	CLOSED
MedPix open access radiology archive of case reports and teaching cases	Homo sapiens	NCBITaxon	NCBITaxon:9606	head	UBERON	UBERON:0000033	Image Selection	image with QID 1219	SIZE	CLOSED
MedPix open access radiology archive of case reports and teaching cases	Homo sapiens	NCBITaxon	NCBITaxon:9606	chest	UBERON	UBERON:0001443	Image Selection	image with QID 1220	PRES	CLOSED
MedPix open access radiology archive of case reports and teaching cases	Homo sapiens	NCBITaxon	NCBITaxon:9606	chest	UBERON	UBERON:0001443	Image Selection	image with QID 1221	PRES	CLOSED
MedPix open access radiology archive of case reports and teaching cases	Homo sapiens	NCBITaxon	NCBITaxon:9606	head	UBERON	UBERON:0000033	Image Selection	image with QID 1222	PRES	CLOSED
MedPix open access radiology archive of case reports and teaching cases	Homo sapiens	NCBITaxon	NCBITaxon:9606	head	UBERON	UBERON:0000033	Image Selection	image with QID 1223	PRES	CLOSED
MedPix open access radiology archive of case reports and teaching cases	Homo sapiens	NCBITaxon	NCBITaxon:9606	chest	UBERON	UBERON:0001443	Image Selection	image with QID 1224	OTHER	OPEN
MedPix open access radiology archive of case reports and teaching cases	Homo sapiens	NCBITaxon	NCBITaxon:9606	abdomen	UBERON	UBERON:0000916	Image Selection	image with QID 1225	OTHER	OPEN
MedPix open access radiology archive of case reports and teaching cases	Homo sapiens	NCBITaxon	NCBITaxon:9606	chest	UBERON	UBERON:0001443	Image Selection	image with QID 1226	PRES	CLOSED
MedPix open access radiology archive of case reports and teaching cases	Homo sapiens	NCBITaxon	NCBITaxon:9606	chest	UBERON	UBERON:0001443	Image Selection	image with QID 1227	PRES	CLOSED
MedPix open access radiology archive of case reports and teaching cases	Homo sapiens	NCBITaxon	NCBITaxon:9606	chest	UBERON	UBERON:0001443	Image Selection	image with QID 1228	PRES	CLOSED
MedPix open access radiology archive of case reports and teaching cases	Homo sapiens	NCBITaxon	NCBITaxon:9606	chest	UBERON	UBERON:0001443	Image Selection	image with QID 1229	PRES	CLOSED
MedPix open access radiology archive of case reports and teaching cases	Homo sapiens	NCBITaxon	NCBITaxon:9606	abdomen	UBERON	UBERON:0000916	Image Selection	image with QID 1230	PRES	CLOSED
MedPix open access radiology archive of case reports and teaching cases	Homo sapiens	NCBITaxon	NCBITaxon:9606	abdomen	UBERON	UBERON:0000916	Image Selection	image with QID 1231	PRES	CLOSED
MedPix open access radiology archive of case reports and teaching cases	Homo sapiens	NCBITaxon	NCBITaxon:9606	abdomen	UBERON	UBERON:0000916	Image Selection	image with QID 1232	PRES	OPEN
MedPix open access radiology archive of case reports and teaching cases	Homo sapiens	NCBITaxon	NCBITaxon:9606	abdomen	UBERON	UBERON:0000916	Image Selection	image with QID 1233	PRES	OPEN
MedPix open access radiology archive of case reports and teaching cases	Homo sapiens	NCBITaxon	NCBITaxon:9606	chest	UBERON	UBERON:0001443	Image Selection	image with QID 1234	PRES	CLOSED
MedPix open access radiology archive of case reports and teaching cases	Homo sapiens	NCBITaxon	NCBITaxon:9606	chest	UBERON	UBERON:0001443	Image Selection	image with QID 1235	PRES	CLOSED
MedPix open access radiology archive of case reports and teaching cases	Homo sapiens	NCBITaxon	NCBITaxon:9606	chest	UBERON	UBERON:0001443	Image Selection	image with QID 1236	ATTRIB	CLOSED
MedPix open access radiology archive of case reports and teaching cases	Homo sapiens	NCBITaxon	NCBITaxon:9606	chest	UBERON	UBERON:0001443	Image Selection	image with QID 1237	ATTRIB	CLOSED
MedPix open access radiology archive of case reports and teaching cases	Homo sapiens	NCBITaxon	NCBITaxon:9606	abdomen	UBERON	UBERON:0000916	Image Selection	image with QID 1238	PLANE	CLOSED
MedPix open access radiology archive of case reports and teaching cases	Homo sapiens	NCBITaxon	NCBITaxon:9606	chest	UBERON	UBERON:0001443	Image Selection	image with QID 1239	PRES	CLOSED
MedPix open access radiology archive of case reports and teaching cases	Homo sapiens	NCBITaxon	NCBITaxon:9606	chest	UBERON	UBERON:0001443	Image Selection	image with QID 1240	PRES	CLOSED
MedPix open access radiology archive of case reports and teaching cases	Homo sapiens	NCBITaxon	NCBITaxon:9606	head	UBERON	UBERON:0000033	Image Selection	image with QID 1241	ABN	CLOSED
MedPix open access radiology archive of case reports and teaching cases	Homo sapiens	NCBITaxon	NCBITaxon:9606	head	UBERON	UBERON:0000033	Image Selection	image with QID 1242	ABN	CLOSED
MedPix open access radiology archive of case reports and teaching cases	Homo sapiens	NCBITaxon	NCBITaxon:9606	head	UBERON	UBERON:0000033	Image Selection	image with QID 1243	ABN	CLOSED
MedPix open access radiology archive of case reports and teaching cases	Homo sapiens	NCBITaxon	NCBITaxon:9606	head	UBERON	UBERON:0000033	Image Selection	image with QID 1244	PRES	CLOSED
MedPix open access radiology archive of case reports and teaching cases	Homo sapiens	NCBITaxon	NCBITaxon:9606	abdomen	UBERON	UBERON:0000916	Image Selection	image with QID 1245	ATTRIB	OPEN
MedPix open access radiology archive of case reports and teaching cases	Homo sapiens	NCBITaxon	NCBITaxon:9606	abdomen	UBERON	UBERON:0000916	Image Selection	image with QID 1246	ATTRIB	OPEN
MedPix open access radiology archive of case reports and teaching cases	Homo sapiens	NCBITaxon	NCBITaxon:9606	chest	UBERON	UBERON:0001443	Image Selection	image with QID 1247	MODALITY	CLOSED
MedPix open access radiology archive of case reports and teaching cases	Homo sapiens	NCBITaxon	NCBITaxon:9606	chest	UBERON	UBERON:0001443	Image Selection	image with QID 1248	ATTRIB	OPEN
MedPix open access radiology archive of case reports and teaching cases	Homo sapiens	NCBITaxon	NCBITaxon:9606	chest	UBERON	UBERON:0001443	Image Selection	image with QID 1249	ATTRIB	OPEN
MedPix open access radiology archive of case reports and teaching cases	Homo sapiens	NCBITaxon	NCBITaxon:9606	head	UBERON	UBERON:0000033	Image Selection	image with QID 1250	POS	OPEN
MedPix open access radiology archive of case reports and teaching cases	Homo sapiens	NCBITaxon	NCBITaxon:9606	head	UBERON	UBERON:0000033	Image Selection	image with QID 1251	POS	OPEN
MedPix open access radiology archive of case reports and teaching cases	Homo sapiens	NCBITaxon	NCBITaxon:9606	abdomen	UBERON	UBERON:0000916	Image Selection	image with QID 1252	ATTRIB	CLOSED
MedPix open access radiology archive of case reports and teaching cases	Homo sapiens	NCBITaxon	NCBITaxon:9606	abdomen	UBERON	UBERON:0000916	Image Selection	image with QID 1253	ATTRIB	CLOSED
MedPix open access radiology archive of case reports and teaching cases	Homo sapiens	NCBITaxon	NCBITaxon:9606	head	UBERON	UBERON:0000033	Image Selection	image with QID 1254	PRES	CLOSED
MedPix open access radiology archive of case reports and teaching cases	Homo sapiens	NCBITaxon	NCBITaxon:9606	head	UBERON	UBERON:0000033	Image Selection	image with QID 1255	SIZE	CLOSED
MedPix open access radiology archive of case reports and teaching cases	Homo sapiens	NCBITaxon	NCBITaxon:9606	chest	UBERON	UBERON:0001443	Image Selection	image with QID 1256	PRES	CLOSED
MedPix open access radiology archive of case reports and teaching cases	Homo sapiens	NCBITaxon	NCBITaxon:9606	head	UBERON	UBERON:0000033	Image Selection	image with QID 1257	ORGAN	OPEN
MedPix open access radiology archive of case reports and teaching cases	Homo sapiens	NCBITaxon	NCBITaxon:9606	head	UBERON	UBERON:0000033	Image Selection	image with QID 1258	ATTRIB	OPEN
MedPix open access radiology archive of case reports and teaching cases	Homo sapiens	NCBITaxon	NCBITaxon:9606	head	UBERON	UBERON:0000033	Image Selection	image with QID 1259	PRES	OPEN
MedPix open access radiology archive of case reports and teaching cases	Homo sapiens	NCBITaxon	NCBITaxon:9606	chest	UBERON	UBERON:0001443	Image Selection	image with QID 1260	POS	OPEN
MedPix open access radiology archive of case reports and teaching cases	Homo sapiens	NCBITaxon	NCBITaxon:9606	chest	UBERON	UBERON:0001443	Image Selection	image with QID 1261	POS	OPEN
MedPix open access radiology archive of case reports and teaching cases	Homo sapiens	NCBITaxon	NCBITaxon:9606	chest	UBERON	UBERON:0001443	Image Selection	image with QID 1262	POS	OPEN
MedPix open access radiology archive of case reports and teaching cases	Homo sapiens	NCBITaxon	NCBITaxon:9606	chest	UBERON	UBERON:0001443	Image Selection	image with QID 1263	POS	OPEN
MedPix open access radiology archive of case reports and teaching cases	Homo sapiens	NCBITaxon	NCBITaxon:9606	head	UBERON	UBERON:0000033	Image Selection	image with QID 1264	PLANE	OPEN
MedPix open access radiology archive of case reports and teaching cases	Homo sapiens	NCBITaxon	NCBITaxon:9606	head	UBERON	UBERON:0000033	Image Selection	image with QID 1265	ORGAN	OPEN
MedPix open access radiology archive of case reports and teaching cases	Homo sapiens	NCBITaxon	NCBITaxon:9606	head	UBERON	UBERON:0000033	Image Selection	image with QID 1266	PRES	CLOSED
MedPix open access radiology archive of case reports and teaching cases	Homo sapiens	NCBITaxon	NCBITaxon:9606	head	UBERON	UBERON:0000033	Image Selection	image with QID 1267	PRES	CLOSED
MedPix open access radiology archive of case reports and teaching cases	Homo sapiens	NCBITaxon	NCBITaxon:9606	abdomen	UBERON	UBERON:0000916	Image Selection	image with QID 1268	ABN	CLOSED
MedPix open access radiology archive of case reports and teaching cases	Homo sapiens	NCBITaxon	NCBITaxon:9606	abdomen	UBERON	UBERON:0000916	Image Selection	image with QID 1269	ABN	CLOSED
MedPix open access radiology archive of case reports and teaching cases	Homo sapiens	NCBITaxon	NCBITaxon:9606	head	UBERON	UBERON:0000033	Image Selection	image with QID 1270	OTHER	OPEN
MedPix open access radiology archive of case reports and teaching cases	Homo sapiens	NCBITaxon	NCBITaxon:9606	head	UBERON	UBERON:0000033	Image Selection	image with QID 1271	OTHER	OPEN
MedPix open access radiology archive of case reports and teaching cases	Homo sapiens	NCBITaxon	NCBITaxon:9606	chest	UBERON	UBERON:0001443	Image Selection	image with QID 1272	ABN	CLOSED
MedPix open access radiology archive of case reports and teaching cases	Homo sapiens	NCBITaxon	NCBITaxon:9606	chest	UBERON	UBERON:0001443	Image Selection	image with QID 1273	ABN	CLOSED
MedPix open access radiology archive of case reports and teaching cases	Homo sapiens	NCBITaxon	NCBITaxon:9606	abdomen	UBERON	UBERON:0000916	Image Selection	image with QID 1274	OTHER	OPEN
MedPix open access radiology archive of case reports and teaching cases	Homo sapiens	NCBITaxon	NCBITaxon:9606	abdomen	UBERON	UBERON:0000916	Image Selection	image with QID 1275	POS	OPEN
MedPix open access radiology archive of case reports and teaching cases	Homo sapiens	NCBITaxon	NCBITaxon:9606	abdomen	UBERON	UBERON:0000916	Image Selection	image with QID 1276	POS	OPEN
MedPix open access radiology archive of case reports and teaching cases	Homo sapiens	NCBITaxon	NCBITaxon:9606	head	UBERON	UBERON:0000033	Image Selection	image with QID 1277	ABN	OPEN
MedPix open access radiology archive of case reports and teaching cases	Homo sapiens	NCBITaxon	NCBITaxon:9606	head	UBERON	UBERON:0000033	Image Selection	image with QID 1278	ABN	OPEN
MedPix open access radiology archive of case reports and teaching cases	Homo sapiens	NCBITaxon	NCBITaxon:9606	chest	UBERON	UBERON:0001443	Image Selection	image with QID 1279	PRES	CLOSED
MedPix open access radiology archive of case reports and teaching cases	Homo sapiens	NCBITaxon	NCBITaxon:9606	chest	UBERON	UBERON:0001443	Image Selection	image with QID 1280	PRES	CLOSED
MedPix open access radiology archive of case reports and teaching cases	Homo sapiens	NCBITaxon	NCBITaxon:9606	chest	UBERON	UBERON:0001443	Image Selection	image with QID 1281	PRES	CLOSED
MedPix open access radiology archive of case reports and teaching cases	Homo sapiens	NCBITaxon	NCBITaxon:9606	chest	UBERON	UBERON:0001443	Image Selection	image with QID 1282	PRES	CLOSED
MedPix open access radiology archive of case reports and teaching cases	Homo sapiens	NCBITaxon	NCBITaxon:9606	chest	UBERON	UBERON:0001443	Image Selection	image with QID 1283	SIZE	CLOSED
MedPix open access radiology archive of case reports and teaching cases	Homo sapiens	NCBITaxon	NCBITaxon:9606	chest	UBERON	UBERON:0001443	Image Selection	image with QID 1284	SIZE	CLOSED
MedPix open access radiology archive of case reports and teaching cases	Homo sapiens	NCBITaxon	NCBITaxon:9606	chest	UBERON	UBERON:0001443	Image Selection	image with QID 1285	ABN	CLOSED
MedPix open access radiology archive of case reports and teaching cases	Homo sapiens	NCBITaxon	NCBITaxon:9606	chest	UBERON	UBERON:0001443	Image Selection	image with QID 1286	POS	OPEN
MedPix open access radiology archive of case reports and teaching cases	Homo sapiens	NCBITaxon	NCBITaxon:9606	chest	UBERON	UBERON:0001443	Image Selection	image with QID 1287	POS	OPEN
MedPix open access radiology archive of case reports and teaching cases	Homo sapiens	NCBITaxon	NCBITaxon:9606	chest	UBERON	UBERON:0001443	Image Selection	image with QID 1288	ABN	OPEN
MedPix open access radiology archive of case reports and teaching cases	Homo sapiens	NCBITaxon	NCBITaxon:9606	chest	UBERON	UBERON:0001443	Image Selection	image with QID 1289	ABN	OPEN
MedPix open access radiology archive of case reports and teaching cases	Homo sapiens	NCBITaxon	NCBITaxon:9606	chest	UBERON	UBERON:0001443	Image Selection	image with QID 1290	ABN	CLOSED
MedPix open access radiology archive of case reports and teaching cases	Homo sapiens	NCBITaxon	NCBITaxon:9606	chest	UBERON	UBERON:0001443	Image Selection	image with QID 1291	ABN	CLOSED
MedPix open access radiology archive of case reports and teaching cases	Homo sapiens	NCBITaxon	NCBITaxon:9606	chest	UBERON	UBERON:0001443	Image Selection	image with QID 1292	ABN	CLOSED
MedPix open access radiology archive of case reports and teaching cases	Homo sapiens	NCBITaxon	NCBITaxon:9606	chest	UBERON	UBERON:0001443	Image Selection	image with QID 1293	ABN	CLOSED
MedPix open access radiology archive of case reports and teaching cases	Homo sapiens	NCBITaxon	NCBITaxon:9606	head	UBERON	UBERON:0000033	Image Selection	image with QID 1294	OTHER	CLOSED
MedPix open access radiology archive of case reports and teaching cases	Homo sapiens	NCBITaxon	NCBITaxon:9606	head	UBERON	UBERON:0000033	Image Selection	image with QID 1295	OTHER	CLOSED
MedPix open access radiology archive of case reports and teaching cases	Homo sapiens	NCBITaxon	NCBITaxon:9606	head	UBERON	UBERON:0000033	Image Selection	image with QID 1296	MODALITY	OPEN
MedPix open access radiology archive of case reports and teaching cases	Homo sapiens	NCBITaxon	NCBITaxon:9606	abdomen	UBERON	UBERON:0000916	Image Selection	image with QID 1297	PRES	CLOSED
MedPix open access radiology archive of case reports and teaching cases	Homo sapiens	NCBITaxon	NCBITaxon:9606	abdomen	UBERON	UBERON:0000916	Image Selection	image with QID 1298	PRES	CLOSED
MedPix open access radiology archive of case reports and teaching cases	Homo sapiens	NCBITaxon	NCBITaxon:9606	abdomen	UBERON	UBERON:0000916	Image Selection	image with QID 1299	ABN	OPEN
MedPix open access radiology archive of case reports and teaching cases	Homo sapiens	NCBITaxon	NCBITaxon:9606	abdomen	UBERON	UBERON:0000916	Image Selection	image with QID 1300	ABN	OPEN
MedPix open access radiology archive of case reports and teaching cases	Homo sapiens	NCBITaxon	NCBITaxon:9606	chest	UBERON	UBERON:0001443	Image Selection	image with QID 1301	PRES	CLOSED
MedPix open access radiology archive of case reports and teaching cases	Homo sapiens	NCBITaxon	NCBITaxon:9606	chest	UBERON	UBERON:0001443	Image Selection	image with QID 1302	PRES	CLOSED
MedPix open access radiology archive of case reports and teaching cases	Homo sapiens	NCBITaxon	NCBITaxon:9606	head	UBERON	UBERON:0000033	Image Selection	image with QID 1303	POS	OPEN
MedPix open access radiology archive of case reports and teaching cases	Homo sapiens	NCBITaxon	NCBITaxon:9606	head	UBERON	UBERON:0000033	Image Selection	image with QID 1304	POS	OPEN
MedPix open access radiology archive of case reports and teaching cases	Homo sapiens	NCBITaxon	NCBITaxon:9606	head	UBERON	UBERON:0000033	Image Selection	image with QID 1305	PLANE	CLOSED
MedPix open access radiology archive of case reports and teaching cases	Homo sapiens	NCBITaxon	NCBITaxon:9606	chest	UBERON	UBERON:0001443	Image Selection	image with QID 1306	PRES	CLOSED
MedPix open access radiology archive of case reports and teaching cases	Homo sapiens	NCBITaxon	NCBITaxon:9606	chest	UBERON	UBERON:0001443	Image Selection	image with QID 1307	PRES	CLOSED
MedPix open access radiology archive of case reports and teaching cases	Homo sapiens	NCBITaxon	NCBITaxon:9606	head	UBERON	UBERON:0000033	Image Selection	image with QID 1308	POS	CLOSED
MedPix open access radiology archive of case reports and teaching cases	Homo sapiens	NCBITaxon	NCBITaxon:9606	head	UBERON	UBERON:0000033	Image Selection	image with QID 1309	POS	OPEN
MedPix open access radiology archive of case reports and teaching cases	Homo sapiens	NCBITaxon	NCBITaxon:9606	head	UBERON	UBERON:0000033	Image Selection	image with QID 1310	MODALITY	OPEN
MedPix open access radiology archive of case reports and teaching cases	Homo sapiens	NCBITaxon	NCBITaxon:9606	head	UBERON	UBERON:0000033	Image Selection	image with QID 1311	PRES	CLOSED
MedPix open access radiology archive of case reports and teaching cases	Homo sapiens	NCBITaxon	NCBITaxon:9606	abdomen	UBERON	UBERON:0000916	Image Selection	image with QID 1312	POS	OPEN
MedPix open access radiology archive of case reports and teaching cases	Homo sapiens	NCBITaxon	NCBITaxon:9606	abdomen	UBERON	UBERON:0000916	Image Selection	image with QID 1313	POS	OPEN
MedPix open access radiology archive of case reports and teaching cases	Homo sapiens	NCBITaxon	NCBITaxon:9606	chest	UBERON	UBERON:0001443	Image Selection	image with QID 1314	PLANE	OPEN
MedPix open access radiology archive of case reports and teaching cases	Homo sapiens	NCBITaxon	NCBITaxon:9606	head	UBERON	UBERON:0000033	Image Selection	image with QID 1315	ATTRIB	OPEN
MedPix open access radiology archive of case reports and teaching cases	Homo sapiens	NCBITaxon	NCBITaxon:9606	head	UBERON	UBERON:0000033	Image Selection	image with QID 1316	ATTRIB	OPEN
MedPix open access radiology archive of case reports and teaching cases	Homo sapiens	NCBITaxon	NCBITaxon:9606	chest	UBERON	UBERON:0001443	Image Selection	image with QID 1317	PLANE	OPEN
MedPix open access radiology archive of case reports and teaching cases	Homo sapiens	NCBITaxon	NCBITaxon:9606	head	UBERON	UBERON:0000033	Image Selection	image with QID 1318	COLOR	CLOSED
MedPix open access radiology archive of case reports and teaching cases	Homo sapiens	NCBITaxon	NCBITaxon:9606	head	UBERON	UBERON:0000033	Image Selection	image with QID 1319	COLOR	OPEN
MedPix open access radiology archive of case reports and teaching cases	Homo sapiens	NCBITaxon	NCBITaxon:9606	abdomen	UBERON	UBERON:0000916	Image Selection	image with QID 1320	PRES	OPEN
MedPix open access radiology archive of case reports and teaching cases	Homo sapiens	NCBITaxon	NCBITaxon:9606	chest	UBERON	UBERON:0001443	Image Selection	image with QID 1321	MODALITY	CLOSED
MedPix open access radiology archive of case reports and teaching cases	Homo sapiens	NCBITaxon	NCBITaxon:9606	abdomen	UBERON	UBERON:0000916	Image Selection	image with QID 1322	ATTRIB	CLOSED
MedPix open access radiology archive of case reports and teaching cases	Homo sapiens	NCBITaxon	NCBITaxon:9606	abdomen	UBERON	UBERON:0000916	Image Selection	image with QID 1323	ATTRIB	CLOSED
MedPix open access radiology archive of case reports and teaching cases	Homo sapiens	NCBITaxon	NCBITaxon:9606	abdomen	UBERON	UBERON:0000916	Image Selection	image with QID 1324	ABN	CLOSED
MedPix open access radiology archive of case reports and teaching cases	Homo sapiens	NCBITaxon	NCBITaxon:9606	abdomen	UBERON	UBERON:0000916	Image Selection	image with QID 1325	ABN	CLOSED
MedPix open access radiology archive of case reports and teaching cases	Homo sapiens	NCBITaxon	NCBITaxon:9606	head	UBERON	UBERON:0000033	Image Selection	image with QID 1326	ABN	CLOSED
MedPix open access radiology archive of case reports and teaching cases	Homo sapiens	NCBITaxon	NCBITaxon:9606	head	UBERON	UBERON:0000033	Image Selection	image with QID 1327	ABN	CLOSED
MedPix open access radiology archive of case reports and teaching cases	Homo sapiens	NCBITaxon	NCBITaxon:9606	abdomen	UBERON	UBERON:0000916	Image Selection	image with QID 1328	PRES	CLOSED
MedPix open access radiology archive of case reports and teaching cases	Homo sapiens	NCBITaxon	NCBITaxon:9606	abdomen	UBERON	UBERON:0000916	Image Selection	image with QID 1329	PRES	CLOSED
MedPix open access radiology archive of case reports and teaching cases	Homo sapiens	NCBITaxon	NCBITaxon:9606	abdomen	UBERON	UBERON:0000916	Image Selection	image with QID 1330	ABN	OPEN
MedPix open access radiology archive of case reports and teaching cases	Homo sapiens	NCBITaxon	NCBITaxon:9606	abdomen	UBERON	UBERON:0000916	Image Selection	image with QID 1331	ABN	OPEN
MedPix open access radiology archive of case reports and teaching cases	Homo sapiens	NCBITaxon	NCBITaxon:9606	head	UBERON	UBERON:0000033	Image Selection	image with QID 1332	PLANE	CLOSED
MedPix open access radiology archive of case reports and teaching cases	Homo sapiens	NCBITaxon	NCBITaxon:9606	chest	UBERON	UBERON:0001443	Image Selection	image with QID 1333	ATTRIB	OPEN
MedPix open access radiology archive of case reports and teaching cases	Homo sapiens	NCBITaxon	NCBITaxon:9606	chest	UBERON	UBERON:0001443	Image Selection	image with QID 1334	ATTRIB	OPEN
MedPix open access radiology archive of case reports and teaching cases	Homo sapiens	NCBITaxon	NCBITaxon:9606	abdomen	UBERON	UBERON:0000916	Image Selection	image with QID 1335	POS	OPEN
MedPix open access radiology archive of case reports and teaching cases	Homo sapiens	NCBITaxon	NCBITaxon:9606	abdomen	UBERON	UBERON:0000916	Image Selection	image with QID 1336	POS	OPEN
MedPix open access radiology archive of case reports and teaching cases	Homo sapiens	NCBITaxon	NCBITaxon:9606	head	UBERON	UBERON:0000033	Image Selection	image with QID 1337	MODALITY	CLOSED
MedPix open access radiology archive of case reports and teaching cases	Homo sapiens	NCBITaxon	NCBITaxon:9606	abdomen	UBERON	UBERON:0000916	Image Selection	image with QID 1338	PRES	CLOSED
MedPix open access radiology archive of case reports and teaching cases	Homo sapiens	NCBITaxon	NCBITaxon:9606	abdomen	UBERON	UBERON:0000916	Image Selection	image with QID 1339	PRES	CLOSED
MedPix open access radiology archive of case reports and teaching cases	Homo sapiens	NCBITaxon	NCBITaxon:9606	abdomen	UBERON	UBERON:0000916	Image Selection	image with QID 1340	PRES	CLOSED
MedPix open access radiology archive of case reports and teaching cases	Homo sapiens	NCBITaxon	NCBITaxon:9606	abdomen	UBERON	UBERON:0000916	Image Selection	image with QID 1341	PRES	CLOSED
MedPix open access radiology archive of case reports and teaching cases	Homo sapiens	NCBITaxon	NCBITaxon:9606	abdomen	UBERON	UBERON:0000916	Image Selection	image with QID 1342	PRES	CLOSED
MedPix open access radiology archive of case reports and teaching cases	Homo sapiens	NCBITaxon	NCBITaxon:9606	chest	UBERON	UBERON:0001443	Image Selection	image with QID 1343	PRES	OPEN
MedPix open access radiology archive of case reports and teaching cases	Homo sapiens	NCBITaxon	NCBITaxon:9606	chest	UBERON	UBERON:0001443	Image Selection	image with QID 1344	PRES	OPEN
MedPix open access radiology archive of case reports and teaching cases	Homo sapiens	NCBITaxon	NCBITaxon:9606	abdomen	UBERON	UBERON:0000916	Image Selection	image with QID 1345	PLANE	OPEN
MedPix open access radiology archive of case reports and teaching cases	Homo sapiens	NCBITaxon	NCBITaxon:9606	head	UBERON	UBERON:0000033	Image Selection	image with QID 1346	POS	OPEN
MedPix open access radiology archive of case reports and teaching cases	Homo sapiens	NCBITaxon	NCBITaxon:9606	head	UBERON	UBERON:0000033	Image Selection	image with QID 1347	POS	OPEN
MedPix open access radiology archive of case reports and teaching cases	Homo sapiens	NCBITaxon	NCBITaxon:9606	abdomen	UBERON	UBERON:0000916	Image Selection	image with QID 1348	PRES	CLOSED
MedPix open access radiology archive of case reports and teaching cases	Homo sapiens	NCBITaxon	NCBITaxon:9606	abdomen	UBERON	UBERON:0000916	Image Selection	image with QID 1349	PRES	CLOSED
MedPix open access radiology archive of case reports and teaching cases	Homo sapiens	NCBITaxon	NCBITaxon:9606	chest	UBERON	UBERON:0001443	Image Selection	image with QID 1350	MODALITY	CLOSED
MedPix open access radiology archive of case reports and teaching cases	Homo sapiens	NCBITaxon	NCBITaxon:9606	chest	UBERON	UBERON:0001443	Image Selection	image with QID 1351	MODALITY	OPEN
MedPix open access radiology archive of case reports and teaching cases	Homo sapiens	NCBITaxon	NCBITaxon:9606	head	UBERON	UBERON:0000033	Image Selection	image with QID 1352	OTHER	OPEN
MedPix open access radiology archive of case reports and teaching cases	Homo sapiens	NCBITaxon	NCBITaxon:9606	head	UBERON	UBERON:0000033	Image Selection	image with QID 1353	POS	OPEN
MedPix open access radiology archive of case reports and teaching cases	Homo sapiens	NCBITaxon	NCBITaxon:9606	chest	UBERON	UBERON:0001443	Image Selection	image with QID 1354	SIZE	CLOSED
MedPix open access radiology archive of case reports and teaching cases	Homo sapiens	NCBITaxon	NCBITaxon:9606	chest	UBERON	UBERON:0001443	Image Selection	image with QID 1355	SIZE	CLOSED
MedPix open access radiology archive of case reports and teaching cases	Homo sapiens	NCBITaxon	NCBITaxon:9606	head	UBERON	UBERON:0000033	Image Selection	image with QID 1356	POS	OPEN
MedPix open access radiology archive of case reports and teaching cases	Homo sapiens	NCBITaxon	NCBITaxon:9606	head	UBERON	UBERON:0000033	Image Selection	image with QID 1357	POS	OPEN
MedPix open access radiology archive of case reports and teaching cases	Homo sapiens	NCBITaxon	NCBITaxon:9606	abdomen	UBERON	UBERON:0000916	Image Selection	image with QID 1358	PRES	OPEN
MedPix open access radiology archive of case reports and teaching cases	Homo sapiens	NCBITaxon	NCBITaxon:9606	abdomen	UBERON	UBERON:0000916	Image Selection	image with QID 1359	PRES	CLOSED
MedPix open access radiology archive of case reports and teaching cases	Homo sapiens	NCBITaxon	NCBITaxon:9606	head	UBERON	UBERON:0000033	Image Selection	image with QID 1360	MODALITY	OPEN
MedPix open access radiology archive of case reports and teaching cases	Homo sapiens	NCBITaxon	NCBITaxon:9606	head	UBERON	UBERON:0000033	Image Selection	image with QID 1361	MODALITY	OPEN
MedPix open access radiology archive of case reports and teaching cases	Homo sapiens	NCBITaxon	NCBITaxon:9606	chest	UBERON	UBERON:0001443	Image Selection	image with QID 1362	PRES	CLOSED
MedPix open access radiology archive of case reports and teaching cases	Homo sapiens	NCBITaxon	NCBITaxon:9606	chest	UBERON	UBERON:0001443	Image Selection	image with QID 1363	PRES	CLOSED
MedPix open access radiology archive of case reports and teaching cases	Homo sapiens	NCBITaxon	NCBITaxon:9606	abdomen	UBERON	UBERON:0000916	Image Selection	image with QID 1364	PLANE	CLOSED
MedPix open access radiology archive of case reports and teaching cases	Homo sapiens	NCBITaxon	NCBITaxon:9606	chest	UBERON	UBERON:0001443	Image Selection	image with QID 1365	PRES	CLOSED
MedPix open access radiology archive of case reports and teaching cases	Homo sapiens	NCBITaxon	NCBITaxon:9606	chest	UBERON	UBERON:0001443	Image Selection	image with QID 1366	PRES	CLOSED
MedPix open access radiology archive of case reports and teaching cases	Homo sapiens	NCBITaxon	NCBITaxon:9606	abdomen	UBERON	UBERON:0000916	Image Selection	image with QID 1367	MODALITY	OPEN
MedPix open access radiology archive of case reports and teaching cases	Homo sapiens	NCBITaxon	NCBITaxon:9606	abdomen	UBERON	UBERON:0000916	Image Selection	image with QID 1368	MODALITY	OPEN
MedPix open access radiology archive of case reports and teaching cases	Homo sapiens	NCBITaxon	NCBITaxon:9606	abdomen	UBERON	UBERON:0000916	Image Selection	image with QID 1369	PRES	CLOSED
MedPix open access radiology archive of case reports and teaching cases	Homo sapiens	NCBITaxon	NCBITaxon:9606	abdomen	UBERON	UBERON:0000916	Image Selection	image with QID 1370	PRES	CLOSED
MedPix open access radiology archive of case reports and teaching cases	Homo sapiens	NCBITaxon	NCBITaxon:9606	chest	UBERON	UBERON:0001443	Image Selection	image with QID 1371	PRES	CLOSED
MedPix open access radiology archive of case reports and teaching cases	Homo sapiens	NCBITaxon	NCBITaxon:9606	chest	UBERON	UBERON:0001443	Image Selection	image with QID 1372	PRES	CLOSED
MedPix open access radiology archive of case reports and teaching cases	Homo sapiens	NCBITaxon	NCBITaxon:9606	head	UBERON	UBERON:0000033	Image Selection	image with QID 1373	ABN	OPEN
MedPix open access radiology archive of case reports and teaching cases	Homo sapiens	NCBITaxon	NCBITaxon:9606	head	UBERON	UBERON:0000033	Image Selection	image with QID 1374	ABN	OPEN
MedPix open access radiology archive of case reports and teaching cases	Homo sapiens	NCBITaxon	NCBITaxon:9606	chest	UBERON	UBERON:0001443	Image Selection	image with QID 1375	ABN	CLOSED
MedPix open access radiology archive of case reports and teaching cases	Homo sapiens	NCBITaxon	NCBITaxon:9606	chest	UBERON	UBERON:0001443	Image Selection	image with QID 1376	ABN	CLOSED
MedPix open access radiology archive of case reports and teaching cases	Homo sapiens	NCBITaxon	NCBITaxon:9606	abdomen	UBERON	UBERON:0000916	Image Selection	image with QID 1377	PLANE	CLOSED
MedPix open access radiology archive of case reports and teaching cases	Homo sapiens	NCBITaxon	NCBITaxon:9606	abdomen	UBERON	UBERON:0000916	Image Selection	image with QID 1378	SIZE	CLOSED
MedPix open access radiology archive of case reports and teaching cases	Homo sapiens	NCBITaxon	NCBITaxon:9606	abdomen	UBERON	UBERON:0000916	Image Selection	image with QID 1379	SIZE	CLOSED
MedPix open access radiology archive of case reports and teaching cases	Homo sapiens	NCBITaxon	NCBITaxon:9606	chest	UBERON	UBERON:0001443	Image Selection	image with QID 1380	MODALITY	OPEN
MedPix open access radiology archive of case reports and teaching cases	Homo sapiens	NCBITaxon	NCBITaxon:9606	chest	UBERON	UBERON:0001443	Image Selection	image with QID 1381	MODALITY	OPEN
MedPix open access radiology archive of case reports and teaching cases	Homo sapiens	NCBITaxon	NCBITaxon:9606	abdomen	UBERON	UBERON:0000916	Image Selection	image with QID 1382	PRES	CLOSED
MedPix open access radiology archive of case reports and teaching cases	Homo sapiens	NCBITaxon	NCBITaxon:9606	abdomen	UBERON	UBERON:0000916	Image Selection	image with QID 1383	PRES	CLOSED
MedPix open access radiology archive of case reports and teaching cases	Homo sapiens	NCBITaxon	NCBITaxon:9606	head	UBERON	UBERON:0000033	Image Selection	image with QID 1384	ABN	OPEN
MedPix open access radiology archive of case reports and teaching cases	Homo sapiens	NCBITaxon	NCBITaxon:9606	head	UBERON	UBERON:0000033	Image Selection	image with QID 1385	ABN	OPEN
MedPix open access radiology archive of case reports and teaching cases	Homo sapiens	NCBITaxon	NCBITaxon:9606	head	UBERON	UBERON:0000033	Image Selection	image with QID 1386	POS	OPEN
MedPix open access radiology archive of case reports and teaching cases	Homo sapiens	NCBITaxon	NCBITaxon:9606	head	UBERON	UBERON:0000033	Image Selection	image with QID 1387	POS	OPEN
MedPix open access radiology archive of case reports and teaching cases	Homo sapiens	NCBITaxon	NCBITaxon:9606	abdomen	UBERON	UBERON:0000916	Image Selection	image with QID 1388	PRES	CLOSED
MedPix open access radiology archive of case reports and teaching cases	Homo sapiens	NCBITaxon	NCBITaxon:9606	abdomen	UBERON	UBERON:0000916	Image Selection	image with QID 1389	PRES	CLOSED
MedPix open access radiology archive of case reports and teaching cases	Homo sapiens	NCBITaxon	NCBITaxon:9606	abdomen	UBERON	UBERON:0000916	Image Selection	image with QID 1390	PRES	OPEN
MedPix open access radiology archive of case reports and teaching cases	Homo sapiens	NCBITaxon	NCBITaxon:9606	abdomen	UBERON	UBERON:0000916	Image Selection	image with QID 1391	PRES	OPEN
MedPix open access radiology archive of case reports and teaching cases	Homo sapiens	NCBITaxon	NCBITaxon:9606	head	UBERON	UBERON:0000033	Image Selection	image with QID 1392	MODALITY	OPEN
MedPix open access radiology archive of case reports and teaching cases	Homo sapiens	NCBITaxon	NCBITaxon:9606	head	UBERON	UBERON:0000033	Image Selection	image with QID 1393	MODALITY	OPEN
MedPix open access radiology archive of case reports and teaching cases	Homo sapiens	NCBITaxon	NCBITaxon:9606	chest	UBERON	UBERON:0001443	Image Selection	image with QID 1394	PRES	CLOSED
MedPix open access radiology archive of case reports and teaching cases	Homo sapiens	NCBITaxon	NCBITaxon:9606	chest	UBERON	UBERON:0001443	Image Selection	image with QID 1395	PRES	CLOSED
MedPix open access radiology archive of case reports and teaching cases	Homo sapiens	NCBITaxon	NCBITaxon:9606	head	UBERON	UBERON:0000033	Image Selection	image with QID 1396	PLANE	OPEN
MedPix open access radiology archive of case reports and teaching cases	Homo sapiens	NCBITaxon	NCBITaxon:9606	head	UBERON	UBERON:0000033	Image Selection	image with QID 1397	PLANE	OPEN
MedPix open access radiology archive of case reports and teaching cases	Homo sapiens	NCBITaxon	NCBITaxon:9606	chest	UBERON	UBERON:0001443	Image Selection	image with QID 1398	SIZE	CLOSED
MedPix open access radiology archive of case reports and teaching cases	Homo sapiens	NCBITaxon	NCBITaxon:9606	chest	UBERON	UBERON:0001443	Image Selection	image with QID 1399	SIZE	CLOSED
MedPix open access radiology archive of case reports and teaching cases	Homo sapiens	NCBITaxon	NCBITaxon:9606	abdomen	UBERON	UBERON:0000916	Image Selection	image with QID 1400	POS	OPEN
MedPix open access radiology archive of case reports and teaching cases	Homo sapiens	NCBITaxon	NCBITaxon:9606	abdomen	UBERON	UBERON:0000916	Image Selection	image with QID 1401	POS	OPEN
MedPix open access radiology archive of case reports and teaching cases	Homo sapiens	NCBITaxon	NCBITaxon:9606	abdomen	UBERON	UBERON:0000916	Image Selection	image with QID 1402	MODALITY	OPEN
MedPix open access radiology archive of case reports and teaching cases	Homo sapiens	NCBITaxon	NCBITaxon:9606	head	UBERON	UBERON:0000033	Image Selection	image with QID 1403	PRES	OPEN
MedPix open access radiology archive of case reports and teaching cases	Homo sapiens	NCBITaxon	NCBITaxon:9606	head	UBERON	UBERON:0000033	Image Selection	image with QID 1404	PRES	OPEN
MedPix open access radiology archive of case reports and teaching cases	Homo sapiens	NCBITaxon	NCBITaxon:9606	abdomen	UBERON	UBERON:0000916	Image Selection	image with QID 1405	PRES	CLOSED
MedPix open access radiology archive of case reports and teaching cases	Homo sapiens	NCBITaxon	NCBITaxon:9606	head	UBERON	UBERON:0000033	Image Selection	image with QID 1406	ORGAN	OPEN
MedPix open access radiology archive of case reports and teaching cases	Homo sapiens	NCBITaxon	NCBITaxon:9606	head	UBERON	UBERON:0000033	Image Selection	image with QID 1407	PRES	OPEN
MedPix open access radiology archive of case reports and teaching cases	Homo sapiens	NCBITaxon	NCBITaxon:9606	abdomen	UBERON	UBERON:0000916	Image Selection	image with QID 1408	ABN	OPEN
MedPix open access radiology archive of case reports and teaching cases	Homo sapiens	NCBITaxon	NCBITaxon:9606	abdomen	UBERON	UBERON:0000916	Image Selection	image with QID 1409	PRES	OPEN
MedPix open access radiology archive of case reports and teaching cases	Homo sapiens	NCBITaxon	NCBITaxon:9606	abdomen	UBERON	UBERON:0000916	Image Selection	image with QID 1410	MODALITY	OPEN
MedPix open access radiology archive of case reports and teaching cases	Homo sapiens	NCBITaxon	NCBITaxon:9606	abdomen	UBERON	UBERON:0000916	Image Selection	image with QID 1411	MODALITY	CLOSED
MedPix open access radiology archive of case reports and teaching cases	Homo sapiens	NCBITaxon	NCBITaxon:9606	abdomen	UBERON	UBERON:0000916	Image Selection	image with QID 1412	PRES	CLOSED
MedPix open access radiology archive of case reports and teaching cases	Homo sapiens	NCBITaxon	NCBITaxon:9606	abdomen	UBERON	UBERON:0000916	Image Selection	image with QID 1413	PRES	OPEN
MedPix open access radiology archive of case reports and teaching cases	Homo sapiens	NCBITaxon	NCBITaxon:9606	head	UBERON	UBERON:0000033	Image Selection	image with QID 1414	MODALITY	OPEN
MedPix open access radiology archive of case reports and teaching cases	Homo sapiens	NCBITaxon	NCBITaxon:9606	head	UBERON	UBERON:0000033	Image Selection	image with QID 1415	MODALITY	OPEN
MedPix open access radiology archive of case reports and teaching cases	Homo sapiens	NCBITaxon	NCBITaxon:9606	head	UBERON	UBERON:0000033	Image Selection	image with QID 1416	PLANE	OPEN
MedPix open access radiology archive of case reports and teaching cases	Homo sapiens	NCBITaxon	NCBITaxon:9606	head	UBERON	UBERON:0000033	Image Selection	image with QID 1417	PLANE	OPEN
MedPix open access radiology archive of case reports and teaching cases	Homo sapiens	NCBITaxon	NCBITaxon:9606	head	UBERON	UBERON:0000033	Image Selection	image with QID 1418	MODALITY	CLOSED
MedPix open access radiology archive of case reports and teaching cases	Homo sapiens	NCBITaxon	NCBITaxon:9606	head	UBERON	UBERON:0000033	Image Selection	image with QID 1419	MODALITY	CLOSED
MedPix open access radiology archive of case reports and teaching cases	Homo sapiens	NCBITaxon	NCBITaxon:9606	abdomen	UBERON	UBERON:0000916	Image Selection	image with QID 1420	ABN	OPEN
MedPix open access radiology archive of case reports and teaching cases	Homo sapiens	NCBITaxon	NCBITaxon:9606	abdomen	UBERON	UBERON:0000916	Image Selection	image with QID 1421	ABN	OPEN
MedPix open access radiology archive of case reports and teaching cases	Homo sapiens	NCBITaxon	NCBITaxon:9606	abdomen	UBERON	UBERON:0000916	Image Selection	image with QID 1422	PRES	CLOSED
MedPix open access radiology archive of case reports and teaching cases	Homo sapiens	NCBITaxon	NCBITaxon:9606	abdomen	UBERON	UBERON:0000916	Image Selection	image with QID 1423	ABN	OPEN
MedPix open access radiology archive of case reports and teaching cases	Homo sapiens	NCBITaxon	NCBITaxon:9606	abdomen	UBERON	UBERON:0000916	Image Selection	image with QID 1424	ABN	OPEN
MedPix open access radiology archive of case reports and teaching cases	Homo sapiens	NCBITaxon	NCBITaxon:9606	abdomen	UBERON	UBERON:0000916	Image Selection	image with QID 1425	PLANE	OPEN
MedPix open access radiology archive of case reports and teaching cases	Homo sapiens	NCBITaxon	NCBITaxon:9606	head	UBERON	UBERON:0000033	Image Selection	image with QID 1426	MODALITY	OPEN
MedPix open access radiology archive of case reports and teaching cases	Homo sapiens	NCBITaxon	NCBITaxon:9606	head	UBERON	UBERON:0000033	Image Selection	image with QID 1427	MODALITY	OPEN
MedPix open access radiology archive of case reports and teaching cases	Homo sapiens	NCBITaxon	NCBITaxon:9606	abdomen	UBERON	UBERON:0000916	Image Selection	image with QID 1428	ATTRIB	CLOSED
MedPix open access radiology archive of case reports and teaching cases	Homo sapiens	NCBITaxon	NCBITaxon:9606	abdomen	UBERON	UBERON:0000916	Image Selection	image with QID 1429	ATTRIB	CLOSED
MedPix open access radiology archive of case reports and teaching cases	Homo sapiens	NCBITaxon	NCBITaxon:9606	abdomen	UBERON	UBERON:0000916	Image Selection	image with QID 1430	ATTRIB	CLOSED
MedPix open access radiology archive of case reports and teaching cases	Homo sapiens	NCBITaxon	NCBITaxon:9606	abdomen	UBERON	UBERON:0000916	Image Selection	image with QID 1431	ATTRIB	CLOSED
MedPix open access radiology archive of case reports and teaching cases	Homo sapiens	NCBITaxon	NCBITaxon:9606	abdomen	UBERON	UBERON:0000916	Image Selection	image with QID 1432	ATTRIB	CLOSED
MedPix open access radiology archive of case reports and teaching cases	Homo sapiens	NCBITaxon	NCBITaxon:9606	abdomen	UBERON	UBERON:0000916	Image Selection	image with QID 1433	ATTRIB	CLOSED
MedPix open access radiology archive of case reports and teaching cases	Homo sapiens	NCBITaxon	NCBITaxon:9606	chest	UBERON	UBERON:0001443	Image Selection	image with QID 1434	PRES	OPEN
MedPix open access radiology archive of case reports and teaching cases	Homo sapiens	NCBITaxon	NCBITaxon:9606	chest	UBERON	UBERON:0001443	Image Selection	image with QID 1435	PRES	OPEN
MedPix open access radiology archive of case reports and teaching cases	Homo sapiens	NCBITaxon	NCBITaxon:9606	head	UBERON	UBERON:0000033	Image Selection	image with QID 1436	PLANE	OPEN
MedPix open access radiology archive of case reports and teaching cases	Homo sapiens	NCBITaxon	NCBITaxon:9606	head	UBERON	UBERON:0000033	Image Selection	image with QID 1437	PLANE	OPEN
MedPix open access radiology archive of case reports and teaching cases	Homo sapiens	NCBITaxon	NCBITaxon:9606	chest	UBERON	UBERON:0001443	Image Selection	image with QID 1438	PLANE	CLOSED
MedPix open access radiology archive of case reports and teaching cases	Homo sapiens	NCBITaxon	NCBITaxon:9606	chest	UBERON	UBERON:0001443	Image Selection	image with QID 1439	MODALITY	OPEN
MedPix open access radiology archive of case reports and teaching cases	Homo sapiens	NCBITaxon	NCBITaxon:9606	abdomen	UBERON	UBERON:0000916	Image Selection	image with QID 1440	PLANE	CLOSED
MedPix open access radiology archive of case reports and teaching cases	Homo sapiens	NCBITaxon	NCBITaxon:9606	abdomen	UBERON	UBERON:0000916	Image Selection	image with QID 1441	MODALITY	CLOSED
MedPix open access radiology archive of case reports and teaching cases	Homo sapiens	NCBITaxon	NCBITaxon:9606	abdomen	UBERON	UBERON:0000916	Image Selection	image with QID 1442	POS	OPEN
MedPix open access radiology archive of case reports and teaching cases	Homo sapiens	NCBITaxon	NCBITaxon:9606	abdomen	UBERON	UBERON:0000916	Image Selection	image with QID 1443	POS	OPEN
MedPix open access radiology archive of case reports and teaching cases	Homo sapiens	NCBITaxon	NCBITaxon:9606	head	UBERON	UBERON:0000033	Image Selection	image with QID 1444	POS	OPEN
MedPix open access radiology archive of case reports and teaching cases	Homo sapiens	NCBITaxon	NCBITaxon:9606	head	UBERON	UBERON:0000033	Image Selection	image with QID 1445	POS	OPEN
MedPix open access radiology archive of case reports and teaching cases	Homo sapiens	NCBITaxon	NCBITaxon:9606	abdomen	UBERON	UBERON:0000916	Image Selection	image with QID 1446	PRES	CLOSED
MedPix open access radiology archive of case reports and teaching cases	Homo sapiens	NCBITaxon	NCBITaxon:9606	abdomen	UBERON	UBERON:0000916	Image Selection	image with QID 1447	PRES	CLOSED
MedPix open access radiology archive of case reports and teaching cases	Homo sapiens	NCBITaxon	NCBITaxon:9606	abdomen	UBERON	UBERON:0000916	Image Selection	image with QID 1448	ABN	OPEN
MedPix open access radiology archive of case reports and teaching cases	Homo sapiens	NCBITaxon	NCBITaxon:9606	abdomen	UBERON	UBERON:0000916	Image Selection	image with QID 1449	ABN	OPEN
MedPix open access radiology archive of case reports and teaching cases	Homo sapiens	NCBITaxon	NCBITaxon:9606	abdomen	UBERON	UBERON:0000916	Image Selection	image with QID 1450	POS	OPEN
MedPix open access radiology archive of case reports and teaching cases	Homo sapiens	NCBITaxon	NCBITaxon:9606	abdomen	UBERON	UBERON:0000916	Image Selection	image with QID 1451	MODALITY	CLOSED
MedPix open access radiology archive of case reports and teaching cases	Homo sapiens	NCBITaxon	NCBITaxon:9606	abdomen	UBERON	UBERON:0000916	Image Selection	image with QID 1452	PRES	CLOSED
MedPix open access radiology archive of case reports and teaching cases	Homo sapiens	NCBITaxon	NCBITaxon:9606	abdomen	UBERON	UBERON:0000916	Image Selection	image with QID 1453	PRES	CLOSED
MedPix open access radiology archive of case reports and teaching cases	Homo sapiens	NCBITaxon	NCBITaxon:9606	head	UBERON	UBERON:0000033	Image Selection	image with QID 1454	MODALITY	OPEN
MedPix open access radiology archive of case reports and teaching cases	Homo sapiens	NCBITaxon	NCBITaxon:9606	head	UBERON	UBERON:0000033	Image Selection	image with QID 1455	MODALITY	OPEN
MedPix open access radiology archive of case reports and teaching cases	Homo sapiens	NCBITaxon	NCBITaxon:9606	abdomen	UBERON	UBERON:0000916	Image Selection	image with QID 1456	PRES	CLOSED
MedPix open access radiology archive of case reports and teaching cases	Homo sapiens	NCBITaxon	NCBITaxon:9606	abdomen	UBERON	UBERON:0000916	Image Selection	image with QID 1457	PRES	CLOSED
MedPix open access radiology archive of case reports and teaching cases	Homo sapiens	NCBITaxon	NCBITaxon:9606	abdomen	UBERON	UBERON:0000916	Image Selection	image with QID 1458	PRES	OPEN
MedPix open access radiology archive of case reports and teaching cases	Homo sapiens	NCBITaxon	NCBITaxon:9606	abdomen	UBERON	UBERON:0000916	Image Selection	image with QID 1459	PRES	OPEN
MedPix open access radiology archive of case reports and teaching cases	Homo sapiens	NCBITaxon	NCBITaxon:9606	head	UBERON	UBERON:0000033	Image Selection	image with QID 1460	PRES	OPEN
MedPix open access radiology archive of case reports and teaching cases	Homo sapiens	NCBITaxon	NCBITaxon:9606	head	UBERON	UBERON:0000033	Image Selection	image with QID 1461	PRES	OPEN
MedPix open access radiology archive of case reports and teaching cases	Homo sapiens	NCBITaxon	NCBITaxon:9606	chest	UBERON	UBERON:0001443	Image Selection	image with QID 1462	PRES	OPEN
MedPix open access radiology archive of case reports and teaching cases	Homo sapiens	NCBITaxon	NCBITaxon:9606	abdomen	UBERON	UBERON:0000916	Image Selection	image with QID 1463	ABN	CLOSED
MedPix open access radiology archive of case reports and teaching cases	Homo sapiens	NCBITaxon	NCBITaxon:9606	abdomen	UBERON	UBERON:0000916	Image Selection	image with QID 1464	ABN	CLOSED
MedPix open access radiology archive of case reports and teaching cases	Homo sapiens	NCBITaxon	NCBITaxon:9606	chest	UBERON	UBERON:0001443	Image Selection	image with QID 1465	OTHER	OPEN
MedPix open access radiology archive of case reports and teaching cases	Homo sapiens	NCBITaxon	NCBITaxon:9606	chest	UBERON	UBERON:0001443	Image Selection	image with QID 1466	OTHER	OPEN
MedPix open access radiology archive of case reports and teaching cases	Homo sapiens	NCBITaxon	NCBITaxon:9606	abdomen	UBERON	UBERON:0000916	Image Selection	image with QID 1467	PRES	OPEN
MedPix open access radiology archive of case reports and teaching cases	Homo sapiens	NCBITaxon	NCBITaxon:9606	abdomen	UBERON	UBERON:0000916	Image Selection	image with QID 1468	PRES	CLOSED
MedPix open access radiology archive of case reports and teaching cases	Homo sapiens	NCBITaxon	NCBITaxon:9606	abdomen	UBERON	UBERON:0000916	Image Selection	image with QID 1469	PRES	CLOSED
MedPix open access radiology archive of case reports and teaching cases	Homo sapiens	NCBITaxon	NCBITaxon:9606	chest	UBERON	UBERON:0001443	Image Selection	image with QID 1470	PRES	CLOSED
MedPix open access radiology archive of case reports and teaching cases	Homo sapiens	NCBITaxon	NCBITaxon:9606	chest	UBERON	UBERON:0001443	Image Selection	image with QID 1471	OTHER	CLOSED
MedPix open access radiology archive of case reports and teaching cases	Homo sapiens	NCBITaxon	NCBITaxon:9606	abdomen	UBERON	UBERON:0000916	Image Selection	image with QID 1472	PRES	CLOSED
MedPix open access radiology archive of case reports and teaching cases	Homo sapiens	NCBITaxon	NCBITaxon:9606	abdomen	UBERON	UBERON:0000916	Image Selection	image with QID 1473	PLANE	OPEN
MedPix open access radiology archive of case reports and teaching cases	Homo sapiens	NCBITaxon	NCBITaxon:9606	chest	UBERON	UBERON:0001443	Image Selection	image with QID 1474	ORGAN	OPEN
MedPix open access radiology archive of case reports and teaching cases	Homo sapiens	NCBITaxon	NCBITaxon:9606	head	UBERON	UBERON:0000033	Image Selection	image with QID 1475	ATTRIB	CLOSED
MedPix open access radiology archive of case reports and teaching cases	Homo sapiens	NCBITaxon	NCBITaxon:9606	chest	UBERON	UBERON:0001443	Image Selection	image with QID 1476	SIZE	CLOSED
MedPix open access radiology archive of case reports and teaching cases	Homo sapiens	NCBITaxon	NCBITaxon:9606	chest	UBERON	UBERON:0001443	Image Selection	image with QID 1477	ABN	CLOSED
MedPix open access radiology archive of case reports and teaching cases	Homo sapiens	NCBITaxon	NCBITaxon:9606	chest	UBERON	UBERON:0001443	Image Selection	image with QID 1478	PRES	CLOSED
MedPix open access radiology archive of case reports and teaching cases	Homo sapiens	NCBITaxon	NCBITaxon:9606	head	UBERON	UBERON:0000033	Image Selection	image with QID 1479	PRES	CLOSED
MedPix open access radiology archive of case reports and teaching cases	Homo sapiens	NCBITaxon	NCBITaxon:9606	abdomen	UBERON	UBERON:0000916	Image Selection	image with QID 1480	MODALITY	OPEN
MedPix open access radiology archive of case reports and teaching cases	Homo sapiens	NCBITaxon	NCBITaxon:9606	chest	UBERON	UBERON:0001443	Image Selection	image with QID 1481	PRES	CLOSED
MedPix open access radiology archive of case reports and teaching cases	Homo sapiens	NCBITaxon	NCBITaxon:9606	chest	UBERON	UBERON:0001443	Image Selection	image with QID 1482	PRES	CLOSED
MedPix open access radiology archive of case reports and teaching cases	Homo sapiens	NCBITaxon	NCBITaxon:9606	abdomen	UBERON	UBERON:0000916	Image Selection	image with QID 1483	MODALITY	CLOSED
MedPix open access radiology archive of case reports and teaching cases	Homo sapiens	NCBITaxon	NCBITaxon:9606	abdomen	UBERON	UBERON:0000916	Image Selection	image with QID 1484	PRES	CLOSED
MedPix open access radiology archive of case reports and teaching cases	Homo sapiens	NCBITaxon	NCBITaxon:9606	chest	UBERON	UBERON:0001443	Image Selection	image with QID 1485	SIZE	CLOSED
MedPix open access radiology archive of case reports and teaching cases	Homo sapiens	NCBITaxon	NCBITaxon:9606	abdomen	UBERON	UBERON:0000916	Image Selection	image with QID 1486	SIZE	CLOSED
MedPix open access radiology archive of case reports and teaching cases	Homo sapiens	NCBITaxon	NCBITaxon:9606	abdomen	UBERON	UBERON:0000916	Image Selection	image with QID 1487	MODALITY	CLOSED
MedPix open access radiology archive of case reports and teaching cases	Homo sapiens	NCBITaxon	NCBITaxon:9606	head	UBERON	UBERON:0000033	Image Selection	image with QID 1488	POS	OPEN
MedPix open access radiology archive of case reports and teaching cases	Homo sapiens	NCBITaxon	NCBITaxon:9606	head	UBERON	UBERON:0000033	Image Selection	image with QID 1489	PRES	CLOSED
MedPix open access radiology archive of case reports and teaching cases	Homo sapiens	NCBITaxon	NCBITaxon:9606	abdomen	UBERON	UBERON:0000916	Image Selection	image with QID 1490	PRES	CLOSED
MedPix open access radiology archive of case reports and teaching cases	Homo sapiens	NCBITaxon	NCBITaxon:9606	chest	UBERON	UBERON:0001443	Image Selection	image with QID 1491	PRES	CLOSED
MedPix open access radiology archive of case reports and teaching cases	Homo sapiens	NCBITaxon	NCBITaxon:9606	head	UBERON	UBERON:0000033	Image Selection	image with QID 1492	COLOR	CLOSED
MedPix open access radiology archive of case reports and teaching cases	Homo sapiens	NCBITaxon	NCBITaxon:9606	head	UBERON	UBERON:0000033	Image Selection	image with QID 1493	PRES	CLOSED
MedPix open access radiology archive of case reports and teaching cases	Homo sapiens	NCBITaxon	NCBITaxon:9606	abdomen	UBERON	UBERON:0000916	Image Selection	image with QID 1494	PRES	CLOSED
MedPix open access radiology archive of case reports and teaching cases	Homo sapiens	NCBITaxon	NCBITaxon:9606	head	UBERON	UBERON:0000033	Image Selection	image with QID 1495	POS	OPEN
MedPix open access radiology archive of case reports and teaching cases	Homo sapiens	NCBITaxon	NCBITaxon:9606	chest	UBERON	UBERON:0001443	Image Selection	image with QID 1496	POS	OPEN
MedPix open access radiology archive of case reports and teaching cases	Homo sapiens	NCBITaxon	NCBITaxon:9606	abdomen	UBERON	UBERON:0000916	Image Selection	image with QID 1497	ABN	CLOSED
MedPix open access radiology archive of case reports and teaching cases	Homo sapiens	NCBITaxon	NCBITaxon:9606	abdomen	UBERON	UBERON:0000916	Image Selection	image with QID 1498	MODALITY	CLOSED
MedPix open access radiology archive of case reports and teaching cases	Homo sapiens	NCBITaxon	NCBITaxon:9606	abdomen	UBERON	UBERON:0000916	Image Selection	image with QID 1499	PRES	CLOSED
MedPix open access radiology archive of case reports and teaching cases	Homo sapiens	NCBITaxon	NCBITaxon:9606	head	UBERON	UBERON:0000033	Image Selection	image with QID 1500	COLOR	OPEN
MedPix open access radiology archive of case reports and teaching cases	Homo sapiens	NCBITaxon	NCBITaxon:9606	head	UBERON	UBERON:0000033	Image Selection	image with QID 1501	PRES	CLOSED
MedPix open access radiology archive of case reports and teaching cases	Homo sapiens	NCBITaxon	NCBITaxon:9606	head	UBERON	UBERON:0000033	Image Selection	image with QID 1502	COLOR	CLOSED
MedPix open access radiology archive of case reports and teaching cases	Homo sapiens	NCBITaxon	NCBITaxon:9606	head	UBERON	UBERON:0000033	Image Selection	image with QID 1503	POS	OPEN
MedPix open access radiology archive of case reports and teaching cases	Homo sapiens	NCBITaxon	NCBITaxon:9606	chest	UBERON	UBERON:0001443	Image Selection	image with QID 1504	ABN	CLOSED
MedPix open access radiology archive of case reports and teaching cases	Homo sapiens	NCBITaxon	NCBITaxon:9606	chest	UBERON	UBERON:0001443	Image Selection	image with QID 1505	PRES	CLOSED
MedPix open access radiology archive of case reports and teaching cases	Homo sapiens	NCBITaxon	NCBITaxon:9606	head	UBERON	UBERON:0000033	Image Selection	image with QID 1506	COLOR	CLOSED
MedPix open access radiology archive of case reports and teaching cases	Homo sapiens	NCBITaxon	NCBITaxon:9606	chest	UBERON	UBERON:0001443	Image Selection	image with QID 1507	PRES	CLOSED
MedPix open access radiology archive of case reports and teaching cases	Homo sapiens	NCBITaxon	NCBITaxon:9606	abdomen	UBERON	UBERON:0000916	Image Selection	image with QID 1508	POS	OPEN
MedPix open access radiology archive of case reports and teaching cases	Homo sapiens	NCBITaxon	NCBITaxon:9606	abdomen	UBERON	UBERON:0000916	Image Selection	image with QID 1509	PRES	CLOSED
MedPix open access radiology archive of case reports and teaching cases	Homo sapiens	NCBITaxon	NCBITaxon:9606	chest	UBERON	UBERON:0001443	Image Selection	image with QID 1510	MODALITY	OPEN
MedPix open access radiology archive of case reports and teaching cases	Homo sapiens	NCBITaxon	NCBITaxon:9606	abdomen	UBERON	UBERON:0000916	Image Selection	image with QID 1511	COUNT	OPEN
MedPix open access radiology archive of case reports and teaching cases	Homo sapiens	NCBITaxon	NCBITaxon:9606	head	UBERON	UBERON:0000033	Image Selection	image with QID 1512	OTHER	OPEN
MedPix open access radiology archive of case reports and teaching cases	Homo sapiens	NCBITaxon	NCBITaxon:9606	chest	UBERON	UBERON:0001443	Image Selection	image with QID 1513	OTHER	OPEN
MedPix open access radiology archive of case reports and teaching cases	Homo sapiens	NCBITaxon	NCBITaxon:9606	abdomen	UBERON	UBERON:0000916	Image Selection	image with QID 1514	SIZE	OPEN
MedPix open access radiology archive of case reports and teaching cases	Homo sapiens	NCBITaxon	NCBITaxon:9606	chest	UBERON	UBERON:0001443	Image Selection	image with QID 1515	PRES	CLOSED
MedPix open access radiology archive of case reports and teaching cases	Homo sapiens	NCBITaxon	NCBITaxon:9606	chest	UBERON	UBERON:0001443	Image Selection	image with QID 1516	PRES	CLOSED
MedPix open access radiology archive of case reports and teaching cases	Homo sapiens	NCBITaxon	NCBITaxon:9606	head	UBERON	UBERON:0000033	Image Selection	image with QID 1517	PRES	CLOSED
MedPix open access radiology archive of case reports and teaching cases	Homo sapiens	NCBITaxon	NCBITaxon:9606	head	UBERON	UBERON:0000033	Image Selection	image with QID 1518	PRES	OPEN
MedPix open access radiology archive of case reports and teaching cases	Homo sapiens	NCBITaxon	NCBITaxon:9606	abdomen	UBERON	UBERON:0000916	Image Selection	image with QID 1519	ABN	CLOSED
MedPix open access radiology archive of case reports and teaching cases	Homo sapiens	NCBITaxon	NCBITaxon:9606	abdomen	UBERON	UBERON:0000916	Image Selection	image with QID 1520	SIZE	CLOSED
MedPix open access radiology archive of case reports and teaching cases	Homo sapiens	NCBITaxon	NCBITaxon:9606	chest	UBERON	UBERON:0001443	Image Selection	image with QID 1521	PRES	CLOSED
MedPix open access radiology archive of case reports and teaching cases	Homo sapiens	NCBITaxon	NCBITaxon:9606	abdomen	UBERON	UBERON:0000916	Image Selection	image with QID 1522	POS	CLOSED
MedPix open access radiology archive of case reports and teaching cases	Homo sapiens	NCBITaxon	NCBITaxon:9606	chest	UBERON	UBERON:0001443	Image Selection	image with QID 1523	PRES, POS	OPEN
MedPix open access radiology archive of case reports and teaching cases	Homo sapiens	NCBITaxon	NCBITaxon:9606	head	UBERON	UBERON:0000033	Image Selection	image with QID 1524	ABN	CLOSED
MedPix open access radiology archive of case reports and teaching cases	Homo sapiens	NCBITaxon	NCBITaxon:9606	chest	UBERON	UBERON:0001443	Image Selection	image with QID 1525	PRES, POS	OPEN
MedPix open access radiology archive of case reports and teaching cases	Homo sapiens	NCBITaxon	NCBITaxon:9606	abdomen	UBERON	UBERON:0000916	Image Selection	image with QID 1526	OTHER	OPEN
MedPix open access radiology archive of case reports and teaching cases	Homo sapiens	NCBITaxon	NCBITaxon:9606	chest	UBERON	UBERON:0001443	Image Selection	image with QID 1527	PRES	CLOSED
MedPix open access radiology archive of case reports and teaching cases	Homo sapiens	NCBITaxon	NCBITaxon:9606	abdomen	UBERON	UBERON:0000916	Image Selection	image with QID 1528	PRES	CLOSED
MedPix open access radiology archive of case reports and teaching cases	Homo sapiens	NCBITaxon	NCBITaxon:9606	head	UBERON	UBERON:0000033	Image Selection	image with QID 1529	SIZE	OPEN
MedPix open access radiology archive of case reports and teaching cases	Homo sapiens	NCBITaxon	NCBITaxon:9606	head	UBERON	UBERON:0000033	Image Selection	image with QID 1530	PRES	CLOSED
MedPix open access radiology archive of case reports and teaching cases	Homo sapiens	NCBITaxon	NCBITaxon:9606	abdomen	UBERON	UBERON:0000916	Image Selection	image with QID 1531	POS	OPEN
MedPix open access radiology archive of case reports and teaching cases	Homo sapiens	NCBITaxon	NCBITaxon:9606	head	UBERON	UBERON:0000033	Image Selection	image with QID 1532	PRES	CLOSED
MedPix open access radiology archive of case reports and teaching cases	Homo sapiens	NCBITaxon	NCBITaxon:9606	chest	UBERON	UBERON:0001443	Image Selection	image with QID 1533	OTHER	CLOSED
MedPix open access radiology archive of case reports and teaching cases	Homo sapiens	NCBITaxon	NCBITaxon:9606	abdomen	UBERON	UBERON:0000916	Image Selection	image with QID 1534	SIZE	CLOSED
MedPix open access radiology archive of case reports and teaching cases	Homo sapiens	NCBITaxon	NCBITaxon:9606	head	UBERON	UBERON:0000033	Image Selection	image with QID 1535	POS	CLOSED
MedPix open access radiology archive of case reports and teaching cases	Homo sapiens	NCBITaxon	NCBITaxon:9606	chest	UBERON	UBERON:0001443	Image Selection	image with QID 1536	SIZE	CLOSED
MedPix open access radiology archive of case reports and teaching cases	Homo sapiens	NCBITaxon	NCBITaxon:9606	chest	UBERON	UBERON:0001443	Image Selection	image with QID 1537	SIZE	CLOSED
MedPix open access radiology archive of case reports and teaching cases	Homo sapiens	NCBITaxon	NCBITaxon:9606	head	UBERON	UBERON:0000033	Image Selection	image with QID 1538	PRES	CLOSED
MedPix open access radiology archive of case reports and teaching cases	Homo sapiens	NCBITaxon	NCBITaxon:9606	chest	UBERON	UBERON:0001443	Image Selection	image with QID 1539	POS	OPEN
MedPix open access radiology archive of case reports and teaching cases	Homo sapiens	NCBITaxon	NCBITaxon:9606	abdomen	UBERON	UBERON:0000916	Image Selection	image with QID 1540	SIZE	CLOSED
MedPix open access radiology archive of case reports and teaching cases	Homo sapiens	NCBITaxon	NCBITaxon:9606	abdomen	UBERON	UBERON:0000916	Image Selection	image with QID 1541	COLOR	CLOSED
MedPix open access radiology archive of case reports and teaching cases	Homo sapiens	NCBITaxon	NCBITaxon:9606	abdomen	UBERON	UBERON:0000916	Image Selection	image with QID 1542	PRES	CLOSED
MedPix open access radiology archive of case reports and teaching cases	Homo sapiens	NCBITaxon	NCBITaxon:9606	abdomen	UBERON	UBERON:0000916	Image Selection	image with QID 1543	PRES	CLOSED
MedPix open access radiology archive of case reports and teaching cases	Homo sapiens	NCBITaxon	NCBITaxon:9606	abdomen	UBERON	UBERON:0000916	Image Selection	image with QID 1544	PRES	CLOSED
MedPix open access radiology archive of case reports and teaching cases	Homo sapiens	NCBITaxon	NCBITaxon:9606	head	UBERON	UBERON:0000033	Image Selection	image with QID 1545	SIZE	OPEN
MedPix open access radiology archive of case reports and teaching cases	Homo sapiens	NCBITaxon	NCBITaxon:9606	chest	UBERON	UBERON:0001443	Image Selection	image with QID 1546	ORGAN	OPEN
MedPix open access radiology archive of case reports and teaching cases	Homo sapiens	NCBITaxon	NCBITaxon:9606	chest	UBERON	UBERON:0001443	Image Selection	image with QID 1547	PRES	CLOSED
MedPix open access radiology archive of case reports and teaching cases	Homo sapiens	NCBITaxon	NCBITaxon:9606	chest	UBERON	UBERON:0001443	Image Selection	image with QID 1548	ABN	CLOSED
MedPix open access radiology archive of case reports and teaching cases	Homo sapiens	NCBITaxon	NCBITaxon:9606	chest	UBERON	UBERON:0001443	Image Selection	image with QID 1549	PRES	CLOSED
MedPix open access radiology archive of case reports and teaching cases	Homo sapiens	NCBITaxon	NCBITaxon:9606	head	UBERON	UBERON:0000033	Image Selection	image with QID 1550	PRES	OPEN
MedPix open access radiology archive of case reports and teaching cases	Homo sapiens	NCBITaxon	NCBITaxon:9606	abdomen	UBERON	UBERON:0000916	Image Selection	image with QID 1551	POS	OPEN
MedPix open access radiology archive of case reports and teaching cases	Homo sapiens	NCBITaxon	NCBITaxon:9606	head	UBERON	UBERON:0000033	Image Selection	image with QID 1552	ABN	OPEN
MedPix open access radiology archive of case reports and teaching cases	Homo sapiens	NCBITaxon	NCBITaxon:9606	chest	UBERON	UBERON:0001443	Image Selection	image with QID 1553	PRES	CLOSED
MedPix open access radiology archive of case reports and teaching cases	Homo sapiens	NCBITaxon	NCBITaxon:9606	abdomen	UBERON	UBERON:0000916	Image Selection	image with QID 1554	POS	CLOSED
MedPix open access radiology archive of case reports and teaching cases	Homo sapiens	NCBITaxon	NCBITaxon:9606	abdomen	UBERON	UBERON:0000916	Image Selection	image with QID 1555	PRES	CLOSED
MedPix open access radiology archive of case reports and teaching cases	Homo sapiens	NCBITaxon	NCBITaxon:9606	chest	UBERON	UBERON:0001443	Image Selection	image with QID 1556	SIZE	CLOSED
MedPix open access radiology archive of case reports and teaching cases	Homo sapiens	NCBITaxon	NCBITaxon:9606	head	UBERON	UBERON:0000033	Image Selection	image with QID 1557	PRES	OPEN
MedPix open access radiology archive of case reports and teaching cases	Homo sapiens	NCBITaxon	NCBITaxon:9606	head	UBERON	UBERON:0000033	Image Selection	image with QID 1558	PRES	CLOSED
MedPix open access radiology archive of case reports and teaching cases	Homo sapiens	NCBITaxon	NCBITaxon:9606	chest	UBERON	UBERON:0001443	Image Selection	image with QID 1559	PRES	CLOSED
MedPix open access radiology archive of case reports and teaching cases	Homo sapiens	NCBITaxon	NCBITaxon:9606	head	UBERON	UBERON:0000033	Image Selection	image with QID 1560	MODALITY	OPEN
MedPix open access radiology archive of case reports and teaching cases	Homo sapiens	NCBITaxon	NCBITaxon:9606	head	UBERON	UBERON:0000033	Image Selection	image with QID 1561	ABN	CLOSED
MedPix open access radiology archive of case reports and teaching cases	Homo sapiens	NCBITaxon	NCBITaxon:9606	head	UBERON	UBERON:0000033	Image Selection	image with QID 1562	PRES	CLOSED
MedPix open access radiology archive of case reports and teaching cases	Homo sapiens	NCBITaxon	NCBITaxon:9606	head	UBERON	UBERON:0000033	Image Selection	image with QID 1563	ABN	CLOSED
MedPix open access radiology archive of case reports and teaching cases	Homo sapiens	NCBITaxon	NCBITaxon:9606	head	UBERON	UBERON:0000033	Image Selection	image with QID 1564	PRES	OPEN
MedPix open access radiology archive of case reports and teaching cases	Homo sapiens	NCBITaxon	NCBITaxon:9606	chest	UBERON	UBERON:0001443	Image Selection	image with QID 1565	PRES	OPEN
MedPix open access radiology archive of case reports and teaching cases	Homo sapiens	NCBITaxon	NCBITaxon:9606	chest	UBERON	UBERON:0001443	Image Selection	image with QID 1566	MODALITY	OPEN
MedPix open access radiology archive of case reports and teaching cases	Homo sapiens	NCBITaxon	NCBITaxon:9606	head	UBERON	UBERON:0000033	Image Selection	image with QID 1567	PRES	CLOSED
MedPix open access radiology archive of case reports and teaching cases	Homo sapiens	NCBITaxon	NCBITaxon:9606	abdomen	UBERON	UBERON:0000916	Image Selection	image with QID 1568	COUNT	OPEN
MedPix open access radiology archive of case reports and teaching cases	Homo sapiens	NCBITaxon	NCBITaxon:9606	chest	UBERON	UBERON:0001443	Image Selection	image with QID 1569	PRES	OPEN
MedPix open access radiology archive of case reports and teaching cases	Homo sapiens	NCBITaxon	NCBITaxon:9606	abdomen	UBERON	UBERON:0000916	Image Selection	image with QID 1570	PRES	CLOSED
MedPix open access radiology archive of case reports and teaching cases	Homo sapiens	NCBITaxon	NCBITaxon:9606	abdomen	UBERON	UBERON:0000916	Image Selection	image with QID 1571	ABN	CLOSED
MedPix open access radiology archive of case reports and teaching cases	Homo sapiens	NCBITaxon	NCBITaxon:9606	head	UBERON	UBERON:0000033	Image Selection	image with QID 1572	PRES	CLOSED
MedPix open access radiology archive of case reports and teaching cases	Homo sapiens	NCBITaxon	NCBITaxon:9606	abdomen	UBERON	UBERON:0000916	Image Selection	image with QID 1573	PRES	OPEN
MedPix open access radiology archive of case reports and teaching cases	Homo sapiens	NCBITaxon	NCBITaxon:9606	abdomen	UBERON	UBERON:0000916	Image Selection	image with QID 1574	POS	CLOSED
MedPix open access radiology archive of case reports and teaching cases	Homo sapiens	NCBITaxon	NCBITaxon:9606	chest	UBERON	UBERON:0001443	Image Selection	image with QID 1575	ORGAN	OPEN
MedPix open access radiology archive of case reports and teaching cases	Homo sapiens	NCBITaxon	NCBITaxon:9606	chest	UBERON	UBERON:0001443	Image Selection	image with QID 1576	ABN	CLOSED
MedPix open access radiology archive of case reports and teaching cases	Homo sapiens	NCBITaxon	NCBITaxon:9606	abdomen	UBERON	UBERON:0000916	Image Selection	image with QID 1577	ATTRIB	CLOSED
MedPix open access radiology archive of case reports and teaching cases	Homo sapiens	NCBITaxon	NCBITaxon:9606	chest	UBERON	UBERON:0001443	Image Selection	image with QID 1578	POS	OPEN
MedPix open access radiology archive of case reports and teaching cases	Homo sapiens	NCBITaxon	NCBITaxon:9606	head	UBERON	UBERON:0000033	Image Selection	image with QID 1579	PRES	CLOSED
MedPix open access radiology archive of case reports and teaching cases	Homo sapiens	NCBITaxon	NCBITaxon:9606	chest	UBERON	UBERON:0001443	Image Selection	image with QID 1580	PRES	CLOSED
MedPix open access radiology archive of case reports and teaching cases	Homo sapiens	NCBITaxon	NCBITaxon:9606	head	UBERON	UBERON:0000033	Image Selection	image with QID 1581	ABN	CLOSED
MedPix open access radiology archive of case reports and teaching cases	Homo sapiens	NCBITaxon	NCBITaxon:9606	chest	UBERON	UBERON:0001443	Image Selection	image with QID 1582	POS	OPEN
MedPix open access radiology archive of case reports and teaching cases	Homo sapiens	NCBITaxon	NCBITaxon:9606	abdomen	UBERON	UBERON:0000916	Image Selection	image with QID 1583	PRES	CLOSED
MedPix open access radiology archive of case reports and teaching cases	Homo sapiens	NCBITaxon	NCBITaxon:9606	abdomen	UBERON	UBERON:0000916	Image Selection	image with QID 1584	PRES	CLOSED
MedPix open access radiology archive of case reports and teaching cases	Homo sapiens	NCBITaxon	NCBITaxon:9606	abdomen	UBERON	UBERON:0000916	Image Selection	image with QID 1585	MODALITY	OPEN
MedPix open access radiology archive of case reports and teaching cases	Homo sapiens	NCBITaxon	NCBITaxon:9606	head	UBERON	UBERON:0000033	Image Selection	image with QID 1586	ABN	CLOSED
MedPix open access radiology archive of case reports and teaching cases	Homo sapiens	NCBITaxon	NCBITaxon:9606	chest	UBERON	UBERON:0001443	Image Selection	image with QID 1587	OTHER	OPEN
MedPix open access radiology archive of case reports and teaching cases	Homo sapiens	NCBITaxon	NCBITaxon:9606	abdomen	UBERON	UBERON:0000916	Image Selection	image with QID 1588	PRES	CLOSED
MedPix open access radiology archive of case reports and teaching cases	Homo sapiens	NCBITaxon	NCBITaxon:9606	chest	UBERON	UBERON:0001443	Image Selection	image with QID 1589	PRES	CLOSED
MedPix open access radiology archive of case reports and teaching cases	Homo sapiens	NCBITaxon	NCBITaxon:9606	chest	UBERON	UBERON:0001443	Image Selection	image with QID 1590	OTHER	OPEN
MedPix open access radiology archive of case reports and teaching cases	Homo sapiens	NCBITaxon	NCBITaxon:9606	chest	UBERON	UBERON:0001443	Image Selection	image with QID 1591	PRES	CLOSED
MedPix open access radiology archive of case reports and teaching cases	Homo sapiens	NCBITaxon	NCBITaxon:9606	chest	UBERON	UBERON:0001443	Image Selection	image with QID 1592	ABN	CLOSED
MedPix open access radiology archive of case reports and teaching cases	Homo sapiens	NCBITaxon	NCBITaxon:9606	chest	UBERON	UBERON:0001443	Image Selection	image with QID 1593	PRES	CLOSED
MedPix open access radiology archive of case reports and teaching cases	Homo sapiens	NCBITaxon	NCBITaxon:9606	head	UBERON	UBERON:0000033	Image Selection	image with QID 1594	ATTRIB	OPEN
MedPix open access radiology archive of case reports and teaching cases	Homo sapiens	NCBITaxon	NCBITaxon:9606	head	UBERON	UBERON:0000033	Image Selection	image with QID 1595	ABN	CLOSED
MedPix open access radiology archive of case reports and teaching cases	Homo sapiens	NCBITaxon	NCBITaxon:9606	abdomen	UBERON	UBERON:0000916	Image Selection	image with QID 1596	COLOR	OPEN
MedPix open access radiology archive of case reports and teaching cases	Homo sapiens	NCBITaxon	NCBITaxon:9606	head	UBERON	UBERON:0000033	Image Selection	image with QID 1597	POS	OPEN
MedPix open access radiology archive of case reports and teaching cases	Homo sapiens	NCBITaxon	NCBITaxon:9606	head	UBERON	UBERON:0000033	Image Selection	image with QID 1598	ABN	CLOSED
MedPix open access radiology archive of case reports and teaching cases	Homo sapiens	NCBITaxon	NCBITaxon:9606	head	UBERON	UBERON:0000033	Image Selection	image with QID 1599	SIZE	CLOSED
MedPix open access radiology archive of case reports and teaching cases	Homo sapiens	NCBITaxon	NCBITaxon:9606	abdomen	UBERON	UBERON:0000916	Image Selection	image with QID 1600	PRES	CLOSED
MedPix open access radiology archive of case reports and teaching cases	Homo sapiens	NCBITaxon	NCBITaxon:9606	abdomen	UBERON	UBERON:0000916	Image Selection	image with QID 1601	MODALITY	CLOSED
MedPix open access radiology archive of case reports and teaching cases	Homo sapiens	NCBITaxon	NCBITaxon:9606	abdomen	UBERON	UBERON:0000916	Image Selection	image with QID 1602	ATTRIB	CLOSED
MedPix open access radiology archive of case reports and teaching cases	Homo sapiens	NCBITaxon	NCBITaxon:9606	head	UBERON	UBERON:0000033	Image Selection	image with QID 1603	PRES	CLOSED
MedPix open access radiology archive of case reports and teaching cases	Homo sapiens	NCBITaxon	NCBITaxon:9606	chest	UBERON	UBERON:0001443	Image Selection	image with QID 1604	OTHER	OPEN
MedPix open access radiology archive of case reports and teaching cases	Homo sapiens	NCBITaxon	NCBITaxon:9606	abdomen	UBERON	UBERON:0000916	Image Selection	image with QID 1605	MODALITY	CLOSED
MedPix open access radiology archive of case reports and teaching cases	Homo sapiens	NCBITaxon	NCBITaxon:9606	chest	UBERON	UBERON:0001443	Image Selection	image with QID 1606	PRES	CLOSED
MedPix open access radiology archive of case reports and teaching cases	Homo sapiens	NCBITaxon	NCBITaxon:9606	chest	UBERON	UBERON:0001443	Image Selection	image with QID 1607	SIZE	CLOSED
MedPix open access radiology archive of case reports and teaching cases	Homo sapiens	NCBITaxon	NCBITaxon:9606	head	UBERON	UBERON:0000033	Image Selection	image with QID 1608	ABN	CLOSED
MedPix open access radiology archive of case reports and teaching cases	Homo sapiens	NCBITaxon	NCBITaxon:9606	chest	UBERON	UBERON:0001443	Image Selection	image with QID 1609	POS	OPEN
MedPix open access radiology archive of case reports and teaching cases	Homo sapiens	NCBITaxon	NCBITaxon:9606	abdomen	UBERON	UBERON:0000916	Image Selection	image with QID 1610	SIZE	CLOSED
MedPix open access radiology archive of case reports and teaching cases	Homo sapiens	NCBITaxon	NCBITaxon:9606	head	UBERON	UBERON:0000033	Image Selection	image with QID 1611	COUNT	OPEN
MedPix open access radiology archive of case reports and teaching cases	Homo sapiens	NCBITaxon	NCBITaxon:9606	chest	UBERON	UBERON:0001443	Image Selection	image with QID 1612	PRES	CLOSED
MedPix open access radiology archive of case reports and teaching cases	Homo sapiens	NCBITaxon	NCBITaxon:9606	chest	UBERON	UBERON:0001443	Image Selection	image with QID 1613	PLANE	OPEN
MedPix open access radiology archive of case reports and teaching cases	Homo sapiens	NCBITaxon	NCBITaxon:9606	abdomen	UBERON	UBERON:0000916	Image Selection	image with QID 1614	SIZE	CLOSED
MedPix open access radiology archive of case reports and teaching cases	Homo sapiens	NCBITaxon	NCBITaxon:9606	chest	UBERON	UBERON:0001443	Image Selection	image with QID 1615	PRES	CLOSED
MedPix open access radiology archive of case reports and teaching cases	Homo sapiens	NCBITaxon	NCBITaxon:9606	head	UBERON	UBERON:0000033	Image Selection	image with QID 1616	ABN	CLOSED
MedPix open access radiology archive of case reports and teaching cases	Homo sapiens	NCBITaxon	NCBITaxon:9606	chest	UBERON	UBERON:0001443	Image Selection	image with QID 1617	MODALITY	OPEN
MedPix open access radiology archive of case reports and teaching cases	Homo sapiens	NCBITaxon	NCBITaxon:9606	abdomen	UBERON	UBERON:0000916	Image Selection	image with QID 1618	PRES	CLOSED
MedPix open access radiology archive of case reports and teaching cases	Homo sapiens	NCBITaxon	NCBITaxon:9606	abdomen	UBERON	UBERON:0000916	Image Selection	image with QID 1619	ABN	CLOSED
MedPix open access radiology archive of case reports and teaching cases	Homo sapiens	NCBITaxon	NCBITaxon:9606	head	UBERON	UBERON:0000033	Image Selection	image with QID 1620	PRES	CLOSED
MedPix open access radiology archive of case reports and teaching cases	Homo sapiens	NCBITaxon	NCBITaxon:9606	chest	UBERON	UBERON:0001443	Image Selection	image with QID 1621	PRES	CLOSED
MedPix open access radiology archive of case reports and teaching cases	Homo sapiens	NCBITaxon	NCBITaxon:9606	head	UBERON	UBERON:0000033	Image Selection	image with QID 1622	PRES	OPEN
MedPix open access radiology archive of case reports and teaching cases	Homo sapiens	NCBITaxon	NCBITaxon:9606	head	UBERON	UBERON:0000033	Image Selection	image with QID 1623	PRES	CLOSED
MedPix open access radiology archive of case reports and teaching cases	Homo sapiens	NCBITaxon	NCBITaxon:9606	abdomen	UBERON	UBERON:0000916	Image Selection	image with QID 1624	MODALITY	CLOSED
MedPix open access radiology archive of case reports and teaching cases	Homo sapiens	NCBITaxon	NCBITaxon:9606	abdomen	UBERON	UBERON:0000916	Image Selection	image with QID 1625	SIZE	OPEN
MedPix open access radiology archive of case reports and teaching cases	Homo sapiens	NCBITaxon	NCBITaxon:9606	abdomen	UBERON	UBERON:0000916	Image Selection	image with QID 1626	ABN	CLOSED
MedPix open access radiology archive of case reports and teaching cases	Homo sapiens	NCBITaxon	NCBITaxon:9606	chest	UBERON	UBERON:0001443	Image Selection	image with QID 1627	PRES	CLOSED
MedPix open access radiology archive of case reports and teaching cases	Homo sapiens	NCBITaxon	NCBITaxon:9606	chest	UBERON	UBERON:0001443	Image Selection	image with QID 1628	PRES	CLOSED
MedPix open access radiology archive of case reports and teaching cases	Homo sapiens	NCBITaxon	NCBITaxon:9606	chest	UBERON	UBERON:0001443	Image Selection	image with QID 1629	PRES	CLOSED
MedPix open access radiology archive of case reports and teaching cases	Homo sapiens	NCBITaxon	NCBITaxon:9606	head	UBERON	UBERON:0000033	Image Selection	image with QID 1630	COLOR	CLOSED
MedPix open access radiology archive of case reports and teaching cases	Homo sapiens	NCBITaxon	NCBITaxon:9606	head	UBERON	UBERON:0000033	Image Selection	image with QID 1631	ABN	CLOSED
MedPix open access radiology archive of case reports and teaching cases	Homo sapiens	NCBITaxon	NCBITaxon:9606	chest	UBERON	UBERON:0001443	Image Selection	image with QID 1632	ATTRIB	CLOSED
MedPix open access radiology archive of case reports and teaching cases	Homo sapiens	NCBITaxon	NCBITaxon:9606	abdomen	UBERON	UBERON:0000916	Image Selection	image with QID 1633	ABN	CLOSED
MedPix open access radiology archive of case reports and teaching cases	Homo sapiens	NCBITaxon	NCBITaxon:9606	abdomen	UBERON	UBERON:0000916	Image Selection	image with QID 1634	SIZE	CLOSED
MedPix open access radiology archive of case reports and teaching cases	Homo sapiens	NCBITaxon	NCBITaxon:9606	head	UBERON	UBERON:0000033	Image Selection	image with QID 1635	PLANE	OPEN
MedPix open access radiology archive of case reports and teaching cases	Homo sapiens	NCBITaxon	NCBITaxon:9606	chest	UBERON	UBERON:0001443	Image Selection	image with QID 1636	PRES	CLOSED
MedPix open access radiology archive of case reports and teaching cases	Homo sapiens	NCBITaxon	NCBITaxon:9606	chest	UBERON	UBERON:0001443	Image Selection	image with QID 1637	MODALITY	OPEN
MedPix open access radiology archive of case reports and teaching cases	Homo sapiens	NCBITaxon	NCBITaxon:9606	chest	UBERON	UBERON:0001443	Image Selection	image with QID 1638	PRES	CLOSED
MedPix open access radiology archive of case reports and teaching cases	Homo sapiens	NCBITaxon	NCBITaxon:9606	head	UBERON	UBERON:0000033	Image Selection	image with QID 1639	POS	OPEN
MedPix open access radiology archive of case reports and teaching cases	Homo sapiens	NCBITaxon	NCBITaxon:9606	chest	UBERON	UBERON:0001443	Image Selection	image with QID 1640	PRES	CLOSED
MedPix open access radiology archive of case reports and teaching cases	Homo sapiens	NCBITaxon	NCBITaxon:9606	chest	UBERON	UBERON:0001443	Image Selection	image with QID 1641	PRES	CLOSED
MedPix open access radiology archive of case reports and teaching cases	Homo sapiens	NCBITaxon	NCBITaxon:9606	head	UBERON	UBERON:0000033	Image Selection	image with QID 1642	POS	OPEN
MedPix open access radiology archive of case reports and teaching cases	Homo sapiens	NCBITaxon	NCBITaxon:9606	abdomen	UBERON	UBERON:0000916	Image Selection	image with QID 1643	ABN	CLOSED
MedPix open access radiology archive of case reports and teaching cases	Homo sapiens	NCBITaxon	NCBITaxon:9606	chest	UBERON	UBERON:0001443	Image Selection	image with QID 1644	PRES	CLOSED
MedPix open access radiology archive of case reports and teaching cases	Homo sapiens	NCBITaxon	NCBITaxon:9606	head	UBERON	UBERON:0000033	Image Selection	image with QID 1645	PRES	CLOSED
MedPix open access radiology archive of case reports and teaching cases	Homo sapiens	NCBITaxon	NCBITaxon:9606	head	UBERON	UBERON:0000033	Image Selection	image with QID 1646	OTHER	OPEN
MedPix open access radiology archive of case reports and teaching cases	Homo sapiens	NCBITaxon	NCBITaxon:9606	chest	UBERON	UBERON:0001443	Image Selection	image with QID 1647	PRES	CLOSED
MedPix open access radiology archive of case reports and teaching cases	Homo sapiens	NCBITaxon	NCBITaxon:9606	head	UBERON	UBERON:0000033	Image Selection	image with QID 1648	MODALITY	OPEN
MedPix open access radiology archive of case reports and teaching cases	Homo sapiens	NCBITaxon	NCBITaxon:9606	head	UBERON	UBERON:0000033	Image Selection	image with QID 1649	ATTRIB	CLOSED
MedPix open access radiology archive of case reports and teaching cases	Homo sapiens	NCBITaxon	NCBITaxon:9606	chest	UBERON	UBERON:0001443	Image Selection	image with QID 1650	PRES	CLOSED
MedPix open access radiology archive of case reports and teaching cases	Homo sapiens	NCBITaxon	NCBITaxon:9606	abdomen	UBERON	UBERON:0000916	Image Selection	image with QID 1651	OTHER	CLOSED
MedPix open access radiology archive of case reports and teaching cases	Homo sapiens	NCBITaxon	NCBITaxon:9606	chest	UBERON	UBERON:0001443	Image Selection	image with QID 1652	ATTRIB	CLOSED
MedPix open access radiology archive of case reports and teaching cases	Homo sapiens	NCBITaxon	NCBITaxon:9606	abdomen	UBERON	UBERON:0000916	Image Selection	image with QID 1653	SIZE	CLOSED
MedPix open access radiology archive of case reports and teaching cases	Homo sapiens	NCBITaxon	NCBITaxon:9606	head	UBERON	UBERON:0000033	Image Selection	image with QID 1654	POS	OPEN
MedPix open access radiology archive of case reports and teaching cases	Homo sapiens	NCBITaxon	NCBITaxon:9606	chest	UBERON	UBERON:0001443	Image Selection	image with QID 1655	PRES	CLOSED
MedPix open access radiology archive of case reports and teaching cases	Homo sapiens	NCBITaxon	NCBITaxon:9606	head	UBERON	UBERON:0000033	Image Selection	image with QID 1656	POS	OPEN
MedPix open access radiology archive of case reports and teaching cases	Homo sapiens	NCBITaxon	NCBITaxon:9606	abdomen	UBERON	UBERON:0000916	Image Selection	image with QID 1657	PRES	CLOSED
MedPix open access radiology archive of case reports and teaching cases	Homo sapiens	NCBITaxon	NCBITaxon:9606	abdomen	UBERON	UBERON:0000916	Image Selection	image with QID 1658	PLANE	OPEN
MedPix open access radiology archive of case reports and teaching cases	Homo sapiens	NCBITaxon	NCBITaxon:9606	head	UBERON	UBERON:0000033	Image Selection	image with QID 1659	PRES	CLOSED
MedPix open access radiology archive of case reports and teaching cases	Homo sapiens	NCBITaxon	NCBITaxon:9606	head	UBERON	UBERON:0000033	Image Selection	image with QID 1660	ABN	CLOSED
MedPix open access radiology archive of case reports and teaching cases	Homo sapiens	NCBITaxon	NCBITaxon:9606	head	UBERON	UBERON:0000033	Image Selection	image with QID 1661	PLANE	OPEN
MedPix open access radiology archive of case reports and teaching cases	Homo sapiens	NCBITaxon	NCBITaxon:9606	head	UBERON	UBERON:0000033	Image Selection	image with QID 1662	ABN	OPEN
MedPix open access radiology archive of case reports and teaching cases	Homo sapiens	NCBITaxon	NCBITaxon:9606	chest	UBERON	UBERON:0001443	Image Selection	image with QID 1663	PRES	CLOSED
MedPix open access radiology archive of case reports and teaching cases	Homo sapiens	NCBITaxon	NCBITaxon:9606	abdomen	UBERON	UBERON:0000916	Image Selection	image with QID 1664	POS	CLOSED
MedPix open access radiology archive of case reports and teaching cases	Homo sapiens	NCBITaxon	NCBITaxon:9606	abdomen	UBERON	UBERON:0000916	Image Selection	image with QID 1665	PRES	CLOSED
MedPix open access radiology archive of case reports and teaching cases	Homo sapiens	NCBITaxon	NCBITaxon:9606	chest	UBERON	UBERON:0001443	Image Selection	image with QID 1666	MODALITY	OPEN
MedPix open access radiology archive of case reports and teaching cases	Homo sapiens	NCBITaxon	NCBITaxon:9606	abdomen	UBERON	UBERON:0000916	Image Selection	image with QID 1667	PLANE	OPEN
MedPix open access radiology archive of case reports and teaching cases	Homo sapiens	NCBITaxon	NCBITaxon:9606	chest	UBERON	UBERON:0001443	Image Selection	image with QID 1668	ABN	CLOSED
MedPix open access radiology archive of case reports and teaching cases	Homo sapiens	NCBITaxon	NCBITaxon:9606	head	UBERON	UBERON:0000033	Image Selection	image with QID 1669	PRES	CLOSED
MedPix open access radiology archive of case reports and teaching cases	Homo sapiens	NCBITaxon	NCBITaxon:9606	abdomen	UBERON	UBERON:0000916	Image Selection	image with QID 1670	PRES	OPEN
MedPix open access radiology archive of case reports and teaching cases	Homo sapiens	NCBITaxon	NCBITaxon:9606	head	UBERON	UBERON:0000033	Image Selection	image with QID 1671	OTHER	OPEN
MedPix open access radiology archive of case reports and teaching cases	Homo sapiens	NCBITaxon	NCBITaxon:9606	abdomen	UBERON	UBERON:0000916	Image Selection	image with QID 1672	PRES	OPEN
MedPix open access radiology archive of case reports and teaching cases	Homo sapiens	NCBITaxon	NCBITaxon:9606	abdomen	UBERON	UBERON:0000916	Image Selection	image with QID 1673	ABN	CLOSED
MedPix open access radiology archive of case reports and teaching cases	Homo sapiens	NCBITaxon	NCBITaxon:9606	head	UBERON	UBERON:0000033	Image Selection	image with QID 1674	ATTRIB	OPEN
MedPix open access radiology archive of case reports and teaching cases	Homo sapiens	NCBITaxon	NCBITaxon:9606	chest	UBERON	UBERON:0001443	Image Selection	image with QID 1675	PRES	CLOSED
MedPix open access radiology archive of case reports and teaching cases	Homo sapiens	NCBITaxon	NCBITaxon:9606	abdomen	UBERON	UBERON:0000916	Image Selection	image with QID 1676	PRES	CLOSED
MedPix open access radiology archive of case reports and teaching cases	Homo sapiens	NCBITaxon	NCBITaxon:9606	chest	UBERON	UBERON:0001443	Image Selection	image with QID 1677	PRES	CLOSED
MedPix open access radiology archive of case reports and teaching cases	Homo sapiens	NCBITaxon	NCBITaxon:9606	chest	UBERON	UBERON:0001443	Image Selection	image with QID 1678	POS	OPEN
MedPix open access radiology archive of case reports and teaching cases	Homo sapiens	NCBITaxon	NCBITaxon:9606	abdomen	UBERON	UBERON:0000916	Image Selection	image with QID 1679	COUNT	OPEN
MedPix open access radiology archive of case reports and teaching cases	Homo sapiens	NCBITaxon	NCBITaxon:9606	head	UBERON	UBERON:0000033	Image Selection	image with QID 1680	PRES	CLOSED
MedPix open access radiology archive of case reports and teaching cases	Homo sapiens	NCBITaxon	NCBITaxon:9606	head	UBERON	UBERON:0000033	Image Selection	image with QID 1681	MODALITY	OPEN
MedPix open access radiology archive of case reports and teaching cases	Homo sapiens	NCBITaxon	NCBITaxon:9606	abdomen	UBERON	UBERON:0000916	Image Selection	image with QID 1682	PRES	CLOSED
MedPix open access radiology archive of case reports and teaching cases	Homo sapiens	NCBITaxon	NCBITaxon:9606	abdomen	UBERON	UBERON:0000916	Image Selection	image with QID 1683	COUNT	OPEN
MedPix open access radiology archive of case reports and teaching cases	Homo sapiens	NCBITaxon	NCBITaxon:9606	chest	UBERON	UBERON:0001443	Image Selection	image with QID 1684	PRES	CLOSED
MedPix open access radiology archive of case reports and teaching cases	Homo sapiens	NCBITaxon	NCBITaxon:9606	abdomen	UBERON	UBERON:0000916	Image Selection	image with QID 1685	PLANE	OPEN
MedPix open access radiology archive of case reports and teaching cases	Homo sapiens	NCBITaxon	NCBITaxon:9606	head	UBERON	UBERON:0000033	Image Selection	image with QID 1686	PRES	CLOSED
MedPix open access radiology archive of case reports and teaching cases	Homo sapiens	NCBITaxon	NCBITaxon:9606	abdomen	UBERON	UBERON:0000916	Image Selection	image with QID 1687	OTHER	OPEN
MedPix open access radiology archive of case reports and teaching cases	Homo sapiens	NCBITaxon	NCBITaxon:9606	abdomen	UBERON	UBERON:0000916	Image Selection	image with QID 1688	ABN	CLOSED
MedPix open access radiology archive of case reports and teaching cases	Homo sapiens	NCBITaxon	NCBITaxon:9606	head	UBERON	UBERON:0000033	Image Selection	image with QID 1689	COLOR	CLOSED
MedPix open access radiology archive of case reports and teaching cases	Homo sapiens	NCBITaxon	NCBITaxon:9606	chest	UBERON	UBERON:0001443	Image Selection	image with QID 1690	SIZE	CLOSED
MedPix open access radiology archive of case reports and teaching cases	Homo sapiens	NCBITaxon	NCBITaxon:9606	head	UBERON	UBERON:0000033	Image Selection	image with QID 1691	PRES	CLOSED
MedPix open access radiology archive of case reports and teaching cases	Homo sapiens	NCBITaxon	NCBITaxon:9606	chest	UBERON	UBERON:0001443	Image Selection	image with QID 1692	ABN	OPEN
MedPix open access radiology archive of case reports and teaching cases	Homo sapiens	NCBITaxon	NCBITaxon:9606	chest	UBERON	UBERON:0001443	Image Selection	image with QID 1693	PRES	CLOSED
MedPix open access radiology archive of case reports and teaching cases	Homo sapiens	NCBITaxon	NCBITaxon:9606	head	UBERON	UBERON:0000033	Image Selection	image with QID 1694	COLOR	CLOSED
MedPix open access radiology archive of case reports and teaching cases	Homo sapiens	NCBITaxon	NCBITaxon:9606	abdomen	UBERON	UBERON:0000916	Image Selection	image with QID 1695	POS	OPEN
MedPix open access radiology archive of case reports and teaching cases	Homo sapiens	NCBITaxon	NCBITaxon:9606	head	UBERON	UBERON:0000033	Image Selection	image with QID 1696	MODALITY	OPEN
MedPix open access radiology archive of case reports and teaching cases	Homo sapiens	NCBITaxon	NCBITaxon:9606	chest	UBERON	UBERON:0001443	Image Selection	image with QID 1697	COUNT	OPEN
MedPix open access radiology archive of case reports and teaching cases	Homo sapiens	NCBITaxon	NCBITaxon:9606	abdomen	UBERON	UBERON:0000916	Image Selection	image with QID 1698	ABN	CLOSED
MedPix open access radiology archive of case reports and teaching cases	Homo sapiens	NCBITaxon	NCBITaxon:9606	head	UBERON	UBERON:0000033	Image Selection	image with QID 1699	PRES	OPEN
MedPix open access radiology archive of case reports and teaching cases	Homo sapiens	NCBITaxon	NCBITaxon:9606	chest	UBERON	UBERON:0001443	Image Selection	image with QID 1700	SIZE	CLOSED
MedPix open access radiology archive of case reports and teaching cases	Homo sapiens	NCBITaxon	NCBITaxon:9606	abdomen	UBERON	UBERON:0000916	Image Selection	image with QID 1701	POS	OPEN
MedPix open access radiology archive of case reports and teaching cases	Homo sapiens	NCBITaxon	NCBITaxon:9606	head	UBERON	UBERON:0000033	Image Selection	image with QID 1702	PRES	CLOSED
MedPix open access radiology archive of case reports and teaching cases	Homo sapiens	NCBITaxon	NCBITaxon:9606	head	UBERON	UBERON:0000033	Image Selection	image with QID 1703	ABN	CLOSED
MedPix open access radiology archive of case reports and teaching cases	Homo sapiens	NCBITaxon	NCBITaxon:9606	abdomen	UBERON	UBERON:0000916	Image Selection	image with QID 1704	SIZE	CLOSED
MedPix open access radiology archive of case reports and teaching cases	Homo sapiens	NCBITaxon	NCBITaxon:9606	head	UBERON	UBERON:0000033	Image Selection	image with QID 1705	PRES	CLOSED
MedPix open access radiology archive of case reports and teaching cases	Homo sapiens	NCBITaxon	NCBITaxon:9606	abdomen	UBERON	UBERON:0000916	Image Selection	image with QID 1706	MODALITY	CLOSED
MedPix open access radiology archive of case reports and teaching cases	Homo sapiens	NCBITaxon	NCBITaxon:9606	abdomen	UBERON	UBERON:0000916	Image Selection	image with QID 1707	PRES	OPEN
MedPix open access radiology archive of case reports and teaching cases	Homo sapiens	NCBITaxon	NCBITaxon:9606	head	UBERON	UBERON:0000033	Image Selection	image with QID 1708	SIZE	CLOSED
MedPix open access radiology archive of case reports and teaching cases	Homo sapiens	NCBITaxon	NCBITaxon:9606	chest	UBERON	UBERON:0001443	Image Selection	image with QID 1709	SIZE	CLOSED
MedPix open access radiology archive of case reports and teaching cases	Homo sapiens	NCBITaxon	NCBITaxon:9606	abdomen	UBERON	UBERON:0000916	Image Selection	image with QID 1710	ATTRIB	CLOSED
MedPix open access radiology archive of case reports and teaching cases	Homo sapiens	NCBITaxon	NCBITaxon:9606	abdomen	UBERON	UBERON:0000916	Image Selection	image with QID 1711	MODALITY	OPEN
MedPix open access radiology archive of case reports and teaching cases	Homo sapiens	NCBITaxon	NCBITaxon:9606	abdomen	UBERON	UBERON:0000916	Image Selection	image with QID 1712	COUNT	OPEN
MedPix open access radiology archive of case reports and teaching cases	Homo sapiens	NCBITaxon	NCBITaxon:9606	chest	UBERON	UBERON:0001443	Image Selection	image with QID 1713	ABN	CLOSED
MedPix open access radiology archive of case reports and teaching cases	Homo sapiens	NCBITaxon	NCBITaxon:9606	chest	UBERON	UBERON:0001443	Image Selection	image with QID 1714	PRES	CLOSED
MedPix open access radiology archive of case reports and teaching cases	Homo sapiens	NCBITaxon	NCBITaxon:9606	abdomen	UBERON	UBERON:0000916	Image Selection	image with QID 1715	SIZE	CLOSED
MedPix open access radiology archive of case reports and teaching cases	Homo sapiens	NCBITaxon	NCBITaxon:9606	head	UBERON	UBERON:0000033	Image Selection	image with QID 1716	MODALITY	CLOSED
MedPix open access radiology archive of case reports and teaching cases	Homo sapiens	NCBITaxon	NCBITaxon:9606	chest	UBERON	UBERON:0001443	Image Selection	image with QID 1717	PRES	CLOSED
MedPix open access radiology archive of case reports and teaching cases	Homo sapiens	NCBITaxon	NCBITaxon:9606	head	UBERON	UBERON:0000033	Image Selection	image with QID 1718	MODALITY	OPEN
MedPix open access radiology archive of case reports and teaching cases	Homo sapiens	NCBITaxon	NCBITaxon:9606	abdomen	UBERON	UBERON:0000916	Image Selection	image with QID 1719	SIZE	CLOSED
MedPix open access radiology archive of case reports and teaching cases	Homo sapiens	NCBITaxon	NCBITaxon:9606	head	UBERON	UBERON:0000033	Image Selection	image with QID 1720	PRES	CLOSED
MedPix open access radiology archive of case reports and teaching cases	Homo sapiens	NCBITaxon	NCBITaxon:9606	head	UBERON	UBERON:0000033	Image Selection	image with QID 1721	PRES	CLOSED
MedPix open access radiology archive of case reports and teaching cases	Homo sapiens	NCBITaxon	NCBITaxon:9606	chest	UBERON	UBERON:0001443	Image Selection	image with QID 1722	PRES	CLOSED
MedPix open access radiology archive of case reports and teaching cases	Homo sapiens	NCBITaxon	NCBITaxon:9606	chest	UBERON	UBERON:0001443	Image Selection	image with QID 1723	PRES	CLOSED
MedPix open access radiology archive of case reports and teaching cases	Homo sapiens	NCBITaxon	NCBITaxon:9606	chest	UBERON	UBERON:0001443	Image Selection	image with QID 1724	POS	CLOSED
MedPix open access radiology archive of case reports and teaching cases	Homo sapiens	NCBITaxon	NCBITaxon:9606	head	UBERON	UBERON:0000033	Image Selection	image with QID 1725	ABN	CLOSED
MedPix open access radiology archive of case reports and teaching cases	Homo sapiens	NCBITaxon	NCBITaxon:9606	chest	UBERON	UBERON:0001443	Image Selection	image with QID 1726	PRES	CLOSED
MedPix open access radiology archive of case reports and teaching cases	Homo sapiens	NCBITaxon	NCBITaxon:9606	chest	UBERON	UBERON:0001443	Image Selection	image with QID 1727	POS	OPEN
MedPix open access radiology archive of case reports and teaching cases	Homo sapiens	NCBITaxon	NCBITaxon:9606	abdomen	UBERON	UBERON:0000916	Image Selection	image with QID 1728	PRES	CLOSED
MedPix open access radiology archive of case reports and teaching cases	Homo sapiens	NCBITaxon	NCBITaxon:9606	chest	UBERON	UBERON:0001443	Image Selection	image with QID 1729	PRES	CLOSED
MedPix open access radiology archive of case reports and teaching cases	Homo sapiens	NCBITaxon	NCBITaxon:9606	abdomen	UBERON	UBERON:0000916	Image Selection	image with QID 1730	MODALITY	CLOSED
MedPix open access radiology archive of case reports and teaching cases	Homo sapiens	NCBITaxon	NCBITaxon:9606	chest	UBERON	UBERON:0001443	Image Selection	image with QID 1731	PRES	OPEN
MedPix open access radiology archive of case reports and teaching cases	Homo sapiens	NCBITaxon	NCBITaxon:9606	abdomen	UBERON	UBERON:0000916	Image Selection	image with QID 1732	MODALITY	OPEN
MedPix open access radiology archive of case reports and teaching cases	Homo sapiens	NCBITaxon	NCBITaxon:9606	chest	UBERON	UBERON:0001443	Image Selection	image with QID 1733	ABN	CLOSED
MedPix open access radiology archive of case reports and teaching cases	Homo sapiens	NCBITaxon	NCBITaxon:9606	head	UBERON	UBERON:0000033	Image Selection	image with QID 1734	SIZE	OPEN
MedPix open access radiology archive of case reports and teaching cases	Homo sapiens	NCBITaxon	NCBITaxon:9606	chest	UBERON	UBERON:0001443	Image Selection	image with QID 1735	PRES	CLOSED
MedPix open access radiology archive of case reports and teaching cases	Homo sapiens	NCBITaxon	NCBITaxon:9606	abdomen	UBERON	UBERON:0000916	Image Selection	image with QID 1736	PLANE	OPEN
MedPix open access radiology archive of case reports and teaching cases	Homo sapiens	NCBITaxon	NCBITaxon:9606	chest	UBERON	UBERON:0001443	Image Selection	image with QID 1737	PRES	CLOSED
MedPix open access radiology archive of case reports and teaching cases	Homo sapiens	NCBITaxon	NCBITaxon:9606	abdomen	UBERON	UBERON:0000916	Image Selection	image with QID 1738	MODALITY	CLOSED
MedPix open access radiology archive of case reports and teaching cases	Homo sapiens	NCBITaxon	NCBITaxon:9606	abdomen	UBERON	UBERON:0000916	Image Selection	image with QID 1739	MODALITY	CLOSED
MedPix open access radiology archive of case reports and teaching cases	Homo sapiens	NCBITaxon	NCBITaxon:9606	head	UBERON	UBERON:0000033	Image Selection	image with QID 1740	COLOR	CLOSED
MedPix open access radiology archive of case reports and teaching cases	Homo sapiens	NCBITaxon	NCBITaxon:9606	head	UBERON	UBERON:0000033	Image Selection	image with QID 1741	COLOR	OPEN
MedPix open access radiology archive of case reports and teaching cases	Homo sapiens	NCBITaxon	NCBITaxon:9606	head	UBERON	UBERON:0000033	Image Selection	image with QID 1742	SIZE	CLOSED
MedPix open access radiology archive of case reports and teaching cases	Homo sapiens	NCBITaxon	NCBITaxon:9606	head	UBERON	UBERON:0000033	Image Selection	image with QID 1743	SIZE	CLOSED
MedPix open access radiology archive of case reports and teaching cases	Homo sapiens	NCBITaxon	NCBITaxon:9606	chest	UBERON	UBERON:0001443	Image Selection	image with QID 1744	POS, PRES	CLOSED
MedPix open access radiology archive of case reports and teaching cases	Homo sapiens	NCBITaxon	NCBITaxon:9606	chest	UBERON	UBERON:0001443	Image Selection	image with QID 1745	POS, PRES	CLOSED
MedPix open access radiology archive of case reports and teaching cases	Homo sapiens	NCBITaxon	NCBITaxon:9606	abdomen	UBERON	UBERON:0000916	Image Selection	image with QID 1746	MODALITY	CLOSED
MedPix open access radiology archive of case reports and teaching cases	Homo sapiens	NCBITaxon	NCBITaxon:9606	chest	UBERON	UBERON:0001443	Image Selection	image with QID 1747	POS	CLOSED
MedPix open access radiology archive of case reports and teaching cases	Homo sapiens	NCBITaxon	NCBITaxon:9606	chest	UBERON	UBERON:0001443	Image Selection	image with QID 1748	POS	CLOSED
MedPix open access radiology archive of case reports and teaching cases	Homo sapiens	NCBITaxon	NCBITaxon:9606	head	UBERON	UBERON:0000033	Image Selection	image with QID 1749	MODALITY	OPEN
MedPix open access radiology archive of case reports and teaching cases	Homo sapiens	NCBITaxon	NCBITaxon:9606	head	UBERON	UBERON:0000033	Image Selection	image with QID 1750	PLANE	CLOSED
MedPix open access radiology archive of case reports and teaching cases	Homo sapiens	NCBITaxon	NCBITaxon:9606	head	UBERON	UBERON:0000033	Image Selection	image with QID 1751	PLANE	CLOSED
MedPix open access radiology archive of case reports and teaching cases	Homo sapiens	NCBITaxon	NCBITaxon:9606	abdomen	UBERON	UBERON:0000916	Image Selection	image with QID 1752	MODALITY	OPEN
MedPix open access radiology archive of case reports and teaching cases	Homo sapiens	NCBITaxon	NCBITaxon:9606	abdomen	UBERON	UBERON:0000916	Image Selection	image with QID 1753	MODALITY	CLOSED
MedPix open access radiology archive of case reports and teaching cases	Homo sapiens	NCBITaxon	NCBITaxon:9606	head	UBERON	UBERON:0000033	Image Selection	image with QID 1754	PLANE	OPEN
MedPix open access radiology archive of case reports and teaching cases	Homo sapiens	NCBITaxon	NCBITaxon:9606	head	UBERON	UBERON:0000033	Image Selection	image with QID 1755	PLANE	OPEN
MedPix open access radiology archive of case reports and teaching cases	Homo sapiens	NCBITaxon	NCBITaxon:9606	chest	UBERON	UBERON:0001443	Image Selection	image with QID 1756	PRES	CLOSED
MedPix open access radiology archive of case reports and teaching cases	Homo sapiens	NCBITaxon	NCBITaxon:9606	abdomen	UBERON	UBERON:0000916	Image Selection	image with QID 1757	PRES	CLOSED
MedPix open access radiology archive of case reports and teaching cases	Homo sapiens	NCBITaxon	NCBITaxon:9606	head	UBERON	UBERON:0000033	Image Selection	image with QID 1758	COLOR	CLOSED
MedPix open access radiology archive of case reports and teaching cases	Homo sapiens	NCBITaxon	NCBITaxon:9606	head	UBERON	UBERON:0000033	Image Selection	image with QID 1759	COLOR	OPEN
MedPix open access radiology archive of case reports and teaching cases	Homo sapiens	NCBITaxon	NCBITaxon:9606	abdomen	UBERON	UBERON:0000916	Image Selection	image with QID 1760	PRES	CLOSED
MedPix open access radiology archive of case reports and teaching cases	Homo sapiens	NCBITaxon	NCBITaxon:9606	chest	UBERON	UBERON:0001443	Image Selection	image with QID 1761	PLANE	OPEN
MedPix open access radiology archive of case reports and teaching cases	Homo sapiens	NCBITaxon	NCBITaxon:9606	chest	UBERON	UBERON:0001443	Image Selection	image with QID 1762	PLANE	CLOSED
MedPix open access radiology archive of case reports and teaching cases	Homo sapiens	NCBITaxon	NCBITaxon:9606	abdomen	UBERON	UBERON:0000916	Image Selection	image with QID 1763	PLANE	OPEN
MedPix open access radiology archive of case reports and teaching cases	Homo sapiens	NCBITaxon	NCBITaxon:9606	abdomen	UBERON	UBERON:0000916	Image Selection	image with QID 1764	PLANE	OPEN
MedPix open access radiology archive of case reports and teaching cases	Homo sapiens	NCBITaxon	NCBITaxon:9606	abdomen	UBERON	UBERON:0000916	Image Selection	image with QID 1765	SIZE	CLOSED
MedPix open access radiology archive of case reports and teaching cases	Homo sapiens	NCBITaxon	NCBITaxon:9606	abdomen	UBERON	UBERON:0000916	Image Selection	image with QID 1766	SIZE	CLOSED
MedPix open access radiology archive of case reports and teaching cases	Homo sapiens	NCBITaxon	NCBITaxon:9606	chest	UBERON	UBERON:0001443	Image Selection	image with QID 1767	ORGAN	OPEN
MedPix open access radiology archive of case reports and teaching cases	Homo sapiens	NCBITaxon	NCBITaxon:9606	chest	UBERON	UBERON:0001443	Image Selection	image with QID 1768	OTHER	CLOSED
MedPix open access radiology archive of case reports and teaching cases	Homo sapiens	NCBITaxon	NCBITaxon:9606	chest	UBERON	UBERON:0001443	Image Selection	image with QID 1769	OTHER	CLOSED
MedPix open access radiology archive of case reports and teaching cases	Homo sapiens	NCBITaxon	NCBITaxon:9606	head	UBERON	UBERON:0000033	Image Selection	image with QID 1770	MODALITY	CLOSED
MedPix open access radiology archive of case reports and teaching cases	Homo sapiens	NCBITaxon	NCBITaxon:9606	head	UBERON	UBERON:0000033	Image Selection	image with QID 1771	MODALITY	CLOSED
MedPix open access radiology archive of case reports and teaching cases	Homo sapiens	NCBITaxon	NCBITaxon:9606	head	UBERON	UBERON:0000033	Image Selection	image with QID 1772	PLANE	CLOSED
MedPix open access radiology archive of case reports and teaching cases	Homo sapiens	NCBITaxon	NCBITaxon:9606	chest	UBERON	UBERON:0001443	Image Selection	image with QID 1773	PRES	OPEN
MedPix open access radiology archive of case reports and teaching cases	Homo sapiens	NCBITaxon	NCBITaxon:9606	chest	UBERON	UBERON:0001443	Image Selection	image with QID 1774	PRES	OPEN
MedPix open access radiology archive of case reports and teaching cases	Homo sapiens	NCBITaxon	NCBITaxon:9606	chest	UBERON	UBERON:0001443	Image Selection	image with QID 1775	PRES	CLOSED
MedPix open access radiology archive of case reports and teaching cases	Homo sapiens	NCBITaxon	NCBITaxon:9606	chest	UBERON	UBERON:0001443	Image Selection	image with QID 1776	PRES	CLOSED
MedPix open access radiology archive of case reports and teaching cases	Homo sapiens	NCBITaxon	NCBITaxon:9606	abdomen	UBERON	UBERON:0000916	Image Selection	image with QID 1777	SIZE	CLOSED
MedPix open access radiology archive of case reports and teaching cases	Homo sapiens	NCBITaxon	NCBITaxon:9606	abdomen	UBERON	UBERON:0000916	Image Selection	image with QID 1778	SIZE	CLOSED
MedPix open access radiology archive of case reports and teaching cases	Homo sapiens	NCBITaxon	NCBITaxon:9606	chest	UBERON	UBERON:0001443	Image Selection	image with QID 1779	POS	OPEN
MedPix open access radiology archive of case reports and teaching cases	Homo sapiens	NCBITaxon	NCBITaxon:9606	chest	UBERON	UBERON:0001443	Image Selection	image with QID 1780	POS	OPEN
MedPix open access radiology archive of case reports and teaching cases	Homo sapiens	NCBITaxon	NCBITaxon:9606	chest	UBERON	UBERON:0001443	Image Selection	image with QID 1781	MODALITY	OPEN
MedPix open access radiology archive of case reports and teaching cases	Homo sapiens	NCBITaxon	NCBITaxon:9606	head	UBERON	UBERON:0000033	Image Selection	image with QID 1782	POS	OPEN
MedPix open access radiology archive of case reports and teaching cases	Homo sapiens	NCBITaxon	NCBITaxon:9606	head	UBERON	UBERON:0000033	Image Selection	image with QID 1783	POS	OPEN
MedPix open access radiology archive of case reports and teaching cases	Homo sapiens	NCBITaxon	NCBITaxon:9606	abdomen	UBERON	UBERON:0000916	Image Selection	image with QID 1784	OTHER	CLOSED
MedPix open access radiology archive of case reports and teaching cases	Homo sapiens	NCBITaxon	NCBITaxon:9606	abdomen	UBERON	UBERON:0000916	Image Selection	image with QID 1785	OTHER	CLOSED
MedPix open access radiology archive of case reports and teaching cases	Homo sapiens	NCBITaxon	NCBITaxon:9606	chest	UBERON	UBERON:0001443	Image Selection	image with QID 1786	OTHER	CLOSED
MedPix open access radiology archive of case reports and teaching cases	Homo sapiens	NCBITaxon	NCBITaxon:9606	chest	UBERON	UBERON:0001443	Image Selection	image with QID 1787	OTHER	CLOSED
MedPix open access radiology archive of case reports and teaching cases	Homo sapiens	NCBITaxon	NCBITaxon:9606	chest	UBERON	UBERON:0001443	Image Selection	image with QID 1788	POS	OPEN
MedPix open access radiology archive of case reports and teaching cases	Homo sapiens	NCBITaxon	NCBITaxon:9606	chest	UBERON	UBERON:0001443	Image Selection	image with QID 1789	POS	OPEN
MedPix open access radiology archive of case reports and teaching cases	Homo sapiens	NCBITaxon	NCBITaxon:9606	head	UBERON	UBERON:0000033	Image Selection	image with QID 1790	ORGAN	OPEN
MedPix open access radiology archive of case reports and teaching cases	Homo sapiens	NCBITaxon	NCBITaxon:9606	head	UBERON	UBERON:0000033	Image Selection	image with QID 1791	ABN	CLOSED
MedPix open access radiology archive of case reports and teaching cases	Homo sapiens	NCBITaxon	NCBITaxon:9606	head	UBERON	UBERON:0000033	Image Selection	image with QID 1792	POS	CLOSED
MedPix open access radiology archive of case reports and teaching cases	Homo sapiens	NCBITaxon	NCBITaxon:9606	head	UBERON	UBERON:0000033	Image Selection	image with QID 1793	POS	OPEN
MedPix open access radiology archive of case reports and teaching cases	Homo sapiens	NCBITaxon	NCBITaxon:9606	head	UBERON	UBERON:0000033	Image Selection	image with QID 1794	POS	OPEN
MedPix open access radiology archive of case reports and teaching cases	Homo sapiens	NCBITaxon	NCBITaxon:9606	head	UBERON	UBERON:0000033	Image Selection	image with QID 1795	PLANE	CLOSED
MedPix open access radiology archive of case reports and teaching cases	Homo sapiens	NCBITaxon	NCBITaxon:9606	head	UBERON	UBERON:0000033	Image Selection	image with QID 1796	PLANE	CLOSED
MedPix open access radiology archive of case reports and teaching cases	Homo sapiens	NCBITaxon	NCBITaxon:9606	head	UBERON	UBERON:0000033	Image Selection	image with QID 1797	PLANE	CLOSED
MedPix open access radiology archive of case reports and teaching cases	Homo sapiens	NCBITaxon	NCBITaxon:9606	abdomen	UBERON	UBERON:0000916	Image Selection	image with QID 1798	POS	CLOSED
MedPix open access radiology archive of case reports and teaching cases	Homo sapiens	NCBITaxon	NCBITaxon:9606	abdomen	UBERON	UBERON:0000916	Image Selection	image with QID 1799	POS	CLOSED
MedPix open access radiology archive of case reports and teaching cases	Homo sapiens	NCBITaxon	NCBITaxon:9606	chest	UBERON	UBERON:0001443	Image Selection	image with QID 1800	POS	OPEN
MedPix open access radiology archive of case reports and teaching cases	Homo sapiens	NCBITaxon	NCBITaxon:9606	chest	UBERON	UBERON:0001443	Image Selection	image with QID 1801	POS	OPEN
MedPix open access radiology archive of case reports and teaching cases	Homo sapiens	NCBITaxon	NCBITaxon:9606	abdomen	UBERON	UBERON:0000916	Image Selection	image with QID 1802	MODALITY	CLOSED
MedPix open access radiology archive of case reports and teaching cases	Homo sapiens	NCBITaxon	NCBITaxon:9606	abdomen	UBERON	UBERON:0000916	Image Selection	image with QID 1803	PRES	CLOSED
MedPix open access radiology archive of case reports and teaching cases	Homo sapiens	NCBITaxon	NCBITaxon:9606	abdomen	UBERON	UBERON:0000916	Image Selection	image with QID 1804	PRES	CLOSED
MedPix open access radiology archive of case reports and teaching cases	Homo sapiens	NCBITaxon	NCBITaxon:9606	abdomen	UBERON	UBERON:0000916	Image Selection	image with QID 1805	COLOR	CLOSED
MedPix open access radiology archive of case reports and teaching cases	Homo sapiens	NCBITaxon	NCBITaxon:9606	abdomen	UBERON	UBERON:0000916	Image Selection	image with QID 1806	COLOR	CLOSED
MedPix open access radiology archive of case reports and teaching cases	Homo sapiens	NCBITaxon	NCBITaxon:9606	abdomen	UBERON	UBERON:0000916	Image Selection	image with QID 1807	PRES	CLOSED
MedPix open access radiology archive of case reports and teaching cases	Homo sapiens	NCBITaxon	NCBITaxon:9606	abdomen	UBERON	UBERON:0000916	Image Selection	image with QID 1808	PRES	CLOSED
MedPix open access radiology archive of case reports and teaching cases	Homo sapiens	NCBITaxon	NCBITaxon:9606	abdomen	UBERON	UBERON:0000916	Image Selection	image with QID 1809	ABN	CLOSED
MedPix open access radiology archive of case reports and teaching cases	Homo sapiens	NCBITaxon	NCBITaxon:9606	abdomen	UBERON	UBERON:0000916	Image Selection	image with QID 1810	ABN	CLOSED
MedPix open access radiology archive of case reports and teaching cases	Homo sapiens	NCBITaxon	NCBITaxon:9606	abdomen	UBERON	UBERON:0000916	Image Selection	image with QID 1811	PLANE	OPEN
MedPix open access radiology archive of case reports and teaching cases	Homo sapiens	NCBITaxon	NCBITaxon:9606	chest	UBERON	UBERON:0001443	Image Selection	image with QID 1812	MODALITY	CLOSED
MedPix open access radiology archive of case reports and teaching cases	Homo sapiens	NCBITaxon	NCBITaxon:9606	chest	UBERON	UBERON:0001443	Image Selection	image with QID 1813	ABN	CLOSED
MedPix open access radiology archive of case reports and teaching cases	Homo sapiens	NCBITaxon	NCBITaxon:9606	chest	UBERON	UBERON:0001443	Image Selection	image with QID 1814	ABN	CLOSED
MedPix open access radiology archive of case reports and teaching cases	Homo sapiens	NCBITaxon	NCBITaxon:9606	chest	UBERON	UBERON:0001443	Image Selection	image with QID 1815	PLANE	CLOSED
MedPix open access radiology archive of case reports and teaching cases	Homo sapiens	NCBITaxon	NCBITaxon:9606	abdomen	UBERON	UBERON:0000916	Image Selection	image with QID 1816	MODALITY	OPEN
MedPix open access radiology archive of case reports and teaching cases	Homo sapiens	NCBITaxon	NCBITaxon:9606	abdomen	UBERON	UBERON:0000916	Image Selection	image with QID 1817	MODALITY	OPEN
MedPix open access radiology archive of case reports and teaching cases	Homo sapiens	NCBITaxon	NCBITaxon:9606	chest	UBERON	UBERON:0001443	Image Selection	image with QID 1818	SIZE	CLOSED
MedPix open access radiology archive of case reports and teaching cases	Homo sapiens	NCBITaxon	NCBITaxon:9606	chest	UBERON	UBERON:0001443	Image Selection	image with QID 1819	SIZE	CLOSED
MedPix open access radiology archive of case reports and teaching cases	Homo sapiens	NCBITaxon	NCBITaxon:9606	abdomen	UBERON	UBERON:0000916	Image Selection	image with QID 1820	PLANE	OPEN
MedPix open access radiology archive of case reports and teaching cases	Homo sapiens	NCBITaxon	NCBITaxon:9606	chest	UBERON	UBERON:0001443	Image Selection	image with QID 1821	PLANE	CLOSED
MedPix open access radiology archive of case reports and teaching cases	Homo sapiens	NCBITaxon	NCBITaxon:9606	chest	UBERON	UBERON:0001443	Image Selection	image with QID 1822	PLANE	OPEN
MedPix open access radiology archive of case reports and teaching cases	Homo sapiens	NCBITaxon	NCBITaxon:9606	chest	UBERON	UBERON:0001443	Image Selection	image with QID 1823	POS	CLOSED
MedPix open access radiology archive of case reports and teaching cases	Homo sapiens	NCBITaxon	NCBITaxon:9606	chest	UBERON	UBERON:0001443	Image Selection	image with QID 1824	POS	OPEN
MedPix open access radiology archive of case reports and teaching cases	Homo sapiens	NCBITaxon	NCBITaxon:9606	head	UBERON	UBERON:0000033	Image Selection	image with QID 1825	PRES	OPEN
MedPix open access radiology archive of case reports and teaching cases	Homo sapiens	NCBITaxon	NCBITaxon:9606	head	UBERON	UBERON:0000033	Image Selection	image with QID 1826	PRES	OPEN
MedPix open access radiology archive of case reports and teaching cases	Homo sapiens	NCBITaxon	NCBITaxon:9606	abdomen	UBERON	UBERON:0000916	Image Selection	image with QID 1827	PRES	OPEN
MedPix open access radiology archive of case reports and teaching cases	Homo sapiens	NCBITaxon	NCBITaxon:9606	abdomen	UBERON	UBERON:0000916	Image Selection	image with QID 1828	PRES	OPEN
MedPix open access radiology archive of case reports and teaching cases	Homo sapiens	NCBITaxon	NCBITaxon:9606	head	UBERON	UBERON:0000033	Image Selection	image with QID 1829	POS, PRES	OPEN
MedPix open access radiology archive of case reports and teaching cases	Homo sapiens	NCBITaxon	NCBITaxon:9606	head	UBERON	UBERON:0000033	Image Selection	image with QID 1830	POS, PRES	OPEN
MedPix open access radiology archive of case reports and teaching cases	Homo sapiens	NCBITaxon	NCBITaxon:9606	abdomen	UBERON	UBERON:0000916	Image Selection	image with QID 1831	PLANE	OPEN
MedPix open access radiology archive of case reports and teaching cases	Homo sapiens	NCBITaxon	NCBITaxon:9606	abdomen	UBERON	UBERON:0000916	Image Selection	image with QID 1832	PLANE	OPEN
MedPix open access radiology archive of case reports and teaching cases	Homo sapiens	NCBITaxon	NCBITaxon:9606	abdomen	UBERON	UBERON:0000916	Image Selection	image with QID 1833	PRES	OPEN
MedPix open access radiology archive of case reports and teaching cases	Homo sapiens	NCBITaxon	NCBITaxon:9606	abdomen	UBERON	UBERON:0000916	Image Selection	image with QID 1834	PRES	OPEN
MedPix open access radiology archive of case reports and teaching cases	Homo sapiens	NCBITaxon	NCBITaxon:9606	head	UBERON	UBERON:0000033	Image Selection	image with QID 1835	PLANE	OPEN
MedPix open access radiology archive of case reports and teaching cases	Homo sapiens	NCBITaxon	NCBITaxon:9606	head	UBERON	UBERON:0000033	Image Selection	image with QID 1836	PLANE	OPEN
MedPix open access radiology archive of case reports and teaching cases	Homo sapiens	NCBITaxon	NCBITaxon:9606	abdomen	UBERON	UBERON:0000916	Image Selection	image with QID 1837	POS	CLOSED
MedPix open access radiology archive of case reports and teaching cases	Homo sapiens	NCBITaxon	NCBITaxon:9606	abdomen	UBERON	UBERON:0000916	Image Selection	image with QID 1838	POS	CLOSED
MedPix open access radiology archive of case reports and teaching cases	Homo sapiens	NCBITaxon	NCBITaxon:9606	head	UBERON	UBERON:0000033	Image Selection	image with QID 1839	PLANE	CLOSED
MedPix open access radiology archive of case reports and teaching cases	Homo sapiens	NCBITaxon	NCBITaxon:9606	head	UBERON	UBERON:0000033	Image Selection	image with QID 1840	PLANE	OPEN
MedPix open access radiology archive of case reports and teaching cases	Homo sapiens	NCBITaxon	NCBITaxon:9606	abdomen	UBERON	UBERON:0000916	Image Selection	image with QID 1841	MODALITY	CLOSED
MedPix open access radiology archive of case reports and teaching cases	Homo sapiens	NCBITaxon	NCBITaxon:9606	abdomen	UBERON	UBERON:0000916	Image Selection	image with QID 1842	MODALITY	CLOSED
MedPix open access radiology archive of case reports and teaching cases	Homo sapiens	NCBITaxon	NCBITaxon:9606	head	UBERON	UBERON:0000033	Image Selection	image with QID 1843	PRES	OPEN
MedPix open access radiology archive of case reports and teaching cases	Homo sapiens	NCBITaxon	NCBITaxon:9606	head	UBERON	UBERON:0000033	Image Selection	image with QID 1844	PRES	OPEN
MedPix open access radiology archive of case reports and teaching cases	Homo sapiens	NCBITaxon	NCBITaxon:9606	abdomen	UBERON	UBERON:0000916	Image Selection	image with QID 1845	MODALITY	CLOSED
MedPix open access radiology archive of case reports and teaching cases	Homo sapiens	NCBITaxon	NCBITaxon:9606	abdomen	UBERON	UBERON:0000916	Image Selection	image with QID 1846	MODALITY	CLOSED
MedPix open access radiology archive of case reports and teaching cases	Homo sapiens	NCBITaxon	NCBITaxon:9606	head	UBERON	UBERON:0000033	Image Selection	image with QID 1847	COLOR	CLOSED
MedPix open access radiology archive of case reports and teaching cases	Homo sapiens	NCBITaxon	NCBITaxon:9606	head	UBERON	UBERON:0000033	Image Selection	image with QID 1848	COLOR	CLOSED
MedPix open access radiology archive of case reports and teaching cases	Homo sapiens	NCBITaxon	NCBITaxon:9606	head	UBERON	UBERON:0000033	Image Selection	image with QID 1849	MODALITY	OPEN
MedPix open access radiology archive of case reports and teaching cases	Homo sapiens	NCBITaxon	NCBITaxon:9606	head	UBERON	UBERON:0000033	Image Selection	image with QID 1850	MODALITY	CLOSED
MedPix open access radiology archive of case reports and teaching cases	Homo sapiens	NCBITaxon	NCBITaxon:9606	head	UBERON	UBERON:0000033	Image Selection	image with QID 1851	MODALITY	OPEN
MedPix open access radiology archive of case reports and teaching cases	Homo sapiens	NCBITaxon	NCBITaxon:9606	abdomen	UBERON	UBERON:0000916	Image Selection	image with QID 1852	MODALITY	OPEN
MedPix open access radiology archive of case reports and teaching cases	Homo sapiens	NCBITaxon	NCBITaxon:9606	abdomen	UBERON	UBERON:0000916	Image Selection	image with QID 1853	MODALITY	OPEN
MedPix open access radiology archive of case reports and teaching cases	Homo sapiens	NCBITaxon	NCBITaxon:9606	head	UBERON	UBERON:0000033	Image Selection	image with QID 1854	POS	OPEN
MedPix open access radiology archive of case reports and teaching cases	Homo sapiens	NCBITaxon	NCBITaxon:9606	head	UBERON	UBERON:0000033	Image Selection	image with QID 1855	POS	OPEN
MedPix open access radiology archive of case reports and teaching cases	Homo sapiens	NCBITaxon	NCBITaxon:9606	head	UBERON	UBERON:0000033	Image Selection	image with QID 1856	ORGAN	OPEN
MedPix open access radiology archive of case reports and teaching cases	Homo sapiens	NCBITaxon	NCBITaxon:9606	abdomen	UBERON	UBERON:0000916	Image Selection	image with QID 1857	MODALITY	CLOSED
MedPix open access radiology archive of case reports and teaching cases	Homo sapiens	NCBITaxon	NCBITaxon:9606	abdomen	UBERON	UBERON:0000916	Image Selection	image with QID 1858	MODALITY	CLOSED
MedPix open access radiology archive of case reports and teaching cases	Homo sapiens	NCBITaxon	NCBITaxon:9606	head	UBERON	UBERON:0000033	Image Selection	image with QID 1859	MODALITY	OPEN
MedPix open access radiology archive of case reports and teaching cases	Homo sapiens	NCBITaxon	NCBITaxon:9606	head	UBERON	UBERON:0000033	Image Selection	image with QID 1860	MODALITY	OPEN
MedPix open access radiology archive of case reports and teaching cases	Homo sapiens	NCBITaxon	NCBITaxon:9606	abdomen	UBERON	UBERON:0000916	Image Selection	image with QID 1861	POS	OPEN
MedPix open access radiology archive of case reports and teaching cases	Homo sapiens	NCBITaxon	NCBITaxon:9606	abdomen	UBERON	UBERON:0000916	Image Selection	image with QID 1862	PRES	OPEN
MedPix open access radiology archive of case reports and teaching cases	Homo sapiens	NCBITaxon	NCBITaxon:9606	chest	UBERON	UBERON:0001443	Image Selection	image with QID 1863	SIZE	CLOSED
MedPix open access radiology archive of case reports and teaching cases	Homo sapiens	NCBITaxon	NCBITaxon:9606	chest	UBERON	UBERON:0001443	Image Selection	image with QID 1864	SIZE	CLOSED
MedPix open access radiology archive of case reports and teaching cases	Homo sapiens	NCBITaxon	NCBITaxon:9606	head	UBERON	UBERON:0000033	Image Selection	image with QID 1865	MODALITY	CLOSED
MedPix open access radiology archive of case reports and teaching cases	Homo sapiens	NCBITaxon	NCBITaxon:9606	head	UBERON	UBERON:0000033	Image Selection	image with QID 1866	MODALITY	OPEN
MedPix open access radiology archive of case reports and teaching cases	Homo sapiens	NCBITaxon	NCBITaxon:9606	abdomen	UBERON	UBERON:0000916	Image Selection	image with QID 1867	PRES	OPEN
MedPix open access radiology archive of case reports and teaching cases	Homo sapiens	NCBITaxon	NCBITaxon:9606	abdomen	UBERON	UBERON:0000916	Image Selection	image with QID 1868	PRES	OPEN
MedPix open access radiology archive of case reports and teaching cases	Homo sapiens	NCBITaxon	NCBITaxon:9606	abdomen	UBERON	UBERON:0000916	Image Selection	image with QID 1869	ATTRIB	OPEN
MedPix open access radiology archive of case reports and teaching cases	Homo sapiens	NCBITaxon	NCBITaxon:9606	abdomen	UBERON	UBERON:0000916	Image Selection	image with QID 1870	ATTRIB	CLOSED
MedPix open access radiology archive of case reports and teaching cases	Homo sapiens	NCBITaxon	NCBITaxon:9606	head	UBERON	UBERON:0000033	Image Selection	image with QID 1871	MODALITY	CLOSED
MedPix open access radiology archive of case reports and teaching cases	Homo sapiens	NCBITaxon	NCBITaxon:9606	head	UBERON	UBERON:0000033	Image Selection	image with QID 1872	MODALITY	CLOSED
MedPix open access radiology archive of case reports and teaching cases	Homo sapiens	NCBITaxon	NCBITaxon:9606	chest	UBERON	UBERON:0001443	Image Selection	image with QID 1873	SIZE	CLOSED
MedPix open access radiology archive of case reports and teaching cases	Homo sapiens	NCBITaxon	NCBITaxon:9606	chest	UBERON	UBERON:0001443	Image Selection	image with QID 1874	SIZE	CLOSED
MedPix open access radiology archive of case reports and teaching cases	Homo sapiens	NCBITaxon	NCBITaxon:9606	chest	UBERON	UBERON:0001443	Image Selection	image with QID 1875	PRES, ATTRIB	CLOSED
MedPix open access radiology archive of case reports and teaching cases	Homo sapiens	NCBITaxon	NCBITaxon:9606	chest	UBERON	UBERON:0001443	Image Selection	image with QID 1876	PRES, ATTRIB	CLOSED
MedPix open access radiology archive of case reports and teaching cases	Homo sapiens	NCBITaxon	NCBITaxon:9606	chest	UBERON	UBERON:0001443	Image Selection	image with QID 1877	PLANE	CLOSED
MedPix open access radiology archive of case reports and teaching cases	Homo sapiens	NCBITaxon	NCBITaxon:9606	abdomen	UBERON	UBERON:0000916	Image Selection	image with QID 1878	ABN	CLOSED
MedPix open access radiology archive of case reports and teaching cases	Homo sapiens	NCBITaxon	NCBITaxon:9606	abdomen	UBERON	UBERON:0000916	Image Selection	image with QID 1879	ABN	CLOSED
MedPix open access radiology archive of case reports and teaching cases	Homo sapiens	NCBITaxon	NCBITaxon:9606	chest	UBERON	UBERON:0001443	Image Selection	image with QID 1880	PRES	CLOSED
MedPix open access radiology archive of case reports and teaching cases	Homo sapiens	NCBITaxon	NCBITaxon:9606	chest	UBERON	UBERON:0001443	Image Selection	image with QID 1881	PRES	CLOSED
MedPix open access radiology archive of case reports and teaching cases	Homo sapiens	NCBITaxon	NCBITaxon:9606	head	UBERON	UBERON:0000033	Image Selection	image with QID 1882	ORGAN	OPEN
MedPix open access radiology archive of case reports and teaching cases	Homo sapiens	NCBITaxon	NCBITaxon:9606	chest	UBERON	UBERON:0001443	Image Selection	image with QID 1883	PRES	CLOSED
MedPix open access radiology archive of case reports and teaching cases	Homo sapiens	NCBITaxon	NCBITaxon:9606	chest	UBERON	UBERON:0001443	Image Selection	image with QID 1884	PRES	CLOSED
MedPix open access radiology archive of case reports and teaching cases	Homo sapiens	NCBITaxon	NCBITaxon:9606	head	UBERON	UBERON:0000033	Image Selection	image with QID 1885	PRES	CLOSED
MedPix open access radiology archive of case reports and teaching cases	Homo sapiens	NCBITaxon	NCBITaxon:9606	head	UBERON	UBERON:0000033	Image Selection	image with QID 1886	PRES	CLOSED
MedPix open access radiology archive of case reports and teaching cases	Homo sapiens	NCBITaxon	NCBITaxon:9606	head	UBERON	UBERON:0000033	Image Selection	image with QID 1887	MODALITY	OPEN
MedPix open access radiology archive of case reports and teaching cases	Homo sapiens	NCBITaxon	NCBITaxon:9606	abdomen	UBERON	UBERON:0000916	Image Selection	image with QID 1888	POS	OPEN
MedPix open access radiology archive of case reports and teaching cases	Homo sapiens	NCBITaxon	NCBITaxon:9606	abdomen	UBERON	UBERON:0000916	Image Selection	image with QID 1889	POS	OPEN
MedPix open access radiology archive of case reports and teaching cases	Homo sapiens	NCBITaxon	NCBITaxon:9606	abdomen	UBERON	UBERON:0000916	Image Selection	image with QID 1890	POS	OPEN
MedPix open access radiology archive of case reports and teaching cases	Homo sapiens	NCBITaxon	NCBITaxon:9606	abdomen	UBERON	UBERON:0000916	Image Selection	image with QID 1891	POS	OPEN
MedPix open access radiology archive of case reports and teaching cases	Homo sapiens	NCBITaxon	NCBITaxon:9606	head	UBERON	UBERON:0000033	Image Selection	image with QID 1892	ABN	OPEN
MedPix open access radiology archive of case reports and teaching cases	Homo sapiens	NCBITaxon	NCBITaxon:9606	head	UBERON	UBERON:0000033	Image Selection	image with QID 1893	ABN	OPEN
MedPix open access radiology archive of case reports and teaching cases	Homo sapiens	NCBITaxon	NCBITaxon:9606	abdomen	UBERON	UBERON:0000916	Image Selection	image with QID 1894	PRES	OPEN
MedPix open access radiology archive of case reports and teaching cases	Homo sapiens	NCBITaxon	NCBITaxon:9606	abdomen	UBERON	UBERON:0000916	Image Selection	image with QID 1895	PRES	OPEN
MedPix open access radiology archive of case reports and teaching cases	Homo sapiens	NCBITaxon	NCBITaxon:9606	abdomen	UBERON	UBERON:0000916	Image Selection	image with QID 1896	ABN	OPEN
MedPix open access radiology archive of case reports and teaching cases	Homo sapiens	NCBITaxon	NCBITaxon:9606	abdomen	UBERON	UBERON:0000916	Image Selection	image with QID 1897	ABN	OPEN
MedPix open access radiology archive of case reports and teaching cases	Homo sapiens	NCBITaxon	NCBITaxon:9606	abdomen	UBERON	UBERON:0000916	Image Selection	image with QID 1898	OTHER	OPEN
MedPix open access radiology archive of case reports and teaching cases	Homo sapiens	NCBITaxon	NCBITaxon:9606	abdomen	UBERON	UBERON:0000916	Image Selection	image with QID 1899	OTHER	OPEN
MedPix open access radiology archive of case reports and teaching cases	Homo sapiens	NCBITaxon	NCBITaxon:9606	head	UBERON	UBERON:0000033	Image Selection	image with QID 1900	MODALITY	CLOSED
MedPix open access radiology archive of case reports and teaching cases	Homo sapiens	NCBITaxon	NCBITaxon:9606	head	UBERON	UBERON:0000033	Image Selection	image with QID 1901	ATTRIB	OPEN
MedPix open access radiology archive of case reports and teaching cases	Homo sapiens	NCBITaxon	NCBITaxon:9606	head	UBERON	UBERON:0000033	Image Selection	image with QID 1902	ATTRIB	OPEN
MedPix open access radiology archive of case reports and teaching cases	Homo sapiens	NCBITaxon	NCBITaxon:9606	chest	UBERON	UBERON:0001443	Image Selection	image with QID 1903	PRES	CLOSED
MedPix open access radiology archive of case reports and teaching cases	Homo sapiens	NCBITaxon	NCBITaxon:9606	chest	UBERON	UBERON:0001443	Image Selection	image with QID 1904	PRES	CLOSED
MedPix open access radiology archive of case reports and teaching cases	Homo sapiens	NCBITaxon	NCBITaxon:9606	chest	UBERON	UBERON:0001443	Image Selection	image with QID 1905	PLANE	OPEN
MedPix open access radiology archive of case reports and teaching cases	Homo sapiens	NCBITaxon	NCBITaxon:9606	head	UBERON	UBERON:0000033	Image Selection	image with QID 1906	ABN	CLOSED
MedPix open access radiology archive of case reports and teaching cases	Homo sapiens	NCBITaxon	NCBITaxon:9606	head	UBERON	UBERON:0000033	Image Selection	image with QID 1907	ABN	CLOSED
MedPix open access radiology archive of case reports and teaching cases	Homo sapiens	NCBITaxon	NCBITaxon:9606	chest	UBERON	UBERON:0001443	Image Selection	image with QID 1908	ABN	OPEN
MedPix open access radiology archive of case reports and teaching cases	Homo sapiens	NCBITaxon	NCBITaxon:9606	chest	UBERON	UBERON:0001443	Image Selection	image with QID 1909	ABN	OPEN
MedPix open access radiology archive of case reports and teaching cases	Homo sapiens	NCBITaxon	NCBITaxon:9606	chest	UBERON	UBERON:0001443	Image Selection	image with QID 1910	ABN	OPEN
MedPix open access radiology archive of case reports and teaching cases	Homo sapiens	NCBITaxon	NCBITaxon:9606	chest	UBERON	UBERON:0001443	Image Selection	image with QID 1911	ABN, POS	OPEN
MedPix open access radiology archive of case reports and teaching cases	Homo sapiens	NCBITaxon	NCBITaxon:9606	chest	UBERON	UBERON:0001443	Image Selection	image with QID 1912	POS	OPEN
MedPix open access radiology archive of case reports and teaching cases	Homo sapiens	NCBITaxon	NCBITaxon:9606	chest	UBERON	UBERON:0001443	Image Selection	image with QID 1913	POS	OPEN
MedPix open access radiology archive of case reports and teaching cases	Homo sapiens	NCBITaxon	NCBITaxon:9606	head	UBERON	UBERON:0000033	Image Selection	image with QID 1914	PRES	OPEN
MedPix open access radiology archive of case reports and teaching cases	Homo sapiens	NCBITaxon	NCBITaxon:9606	head	UBERON	UBERON:0000033	Image Selection	image with QID 1915	PRES	OPEN
MedPix open access radiology archive of case reports and teaching cases	Homo sapiens	NCBITaxon	NCBITaxon:9606	chest	UBERON	UBERON:0001443	Image Selection	image with QID 1916	PRES	CLOSED
MedPix open access radiology archive of case reports and teaching cases	Homo sapiens	NCBITaxon	NCBITaxon:9606	chest	UBERON	UBERON:0001443	Image Selection	image with QID 1917	PRES	CLOSED
MedPix open access radiology archive of case reports and teaching cases	Homo sapiens	NCBITaxon	NCBITaxon:9606	abdomen	UBERON	UBERON:0000916	Image Selection	image with QID 1918	ORGAN	OPEN
MedPix open access radiology archive of case reports and teaching cases	Homo sapiens	NCBITaxon	NCBITaxon:9606	head	UBERON	UBERON:0000033	Image Selection	image with QID 1919	COLOR	OPEN
MedPix open access radiology archive of case reports and teaching cases	Homo sapiens	NCBITaxon	NCBITaxon:9606	head	UBERON	UBERON:0000033	Image Selection	image with QID 1920	COLOR	OPEN
MedPix open access radiology archive of case reports and teaching cases	Homo sapiens	NCBITaxon	NCBITaxon:9606	head	UBERON	UBERON:0000033	Image Selection	image with QID 1921	MODALITY	CLOSED
MedPix open access radiology archive of case reports and teaching cases	Homo sapiens	NCBITaxon	NCBITaxon:9606	head	UBERON	UBERON:0000033	Image Selection	image with QID 1922	MODALITY	CLOSED
MedPix open access radiology archive of case reports and teaching cases	Homo sapiens	NCBITaxon	NCBITaxon:9606	head	UBERON	UBERON:0000033	Image Selection	image with QID 1923	COLOR	CLOSED
MedPix open access radiology archive of case reports and teaching cases	Homo sapiens	NCBITaxon	NCBITaxon:9606	head	UBERON	UBERON:0000033	Image Selection	image with QID 1924	COLOR	CLOSED
MedPix open access radiology archive of case reports and teaching cases	Homo sapiens	NCBITaxon	NCBITaxon:9606	head	UBERON	UBERON:0000033	Image Selection	image with QID 1925	PLANE	OPEN
MedPix open access radiology archive of case reports and teaching cases	Homo sapiens	NCBITaxon	NCBITaxon:9606	abdomen	UBERON	UBERON:0000916	Image Selection	image with QID 1926	PRES	OPEN
MedPix open access radiology archive of case reports and teaching cases	Homo sapiens	NCBITaxon	NCBITaxon:9606	abdomen	UBERON	UBERON:0000916	Image Selection	image with QID 1927	PRES	OPEN
MedPix open access radiology archive of case reports and teaching cases	Homo sapiens	NCBITaxon	NCBITaxon:9606	abdomen	UBERON	UBERON:0000916	Image Selection	image with QID 1928	COLOR	OPEN
MedPix open access radiology archive of case reports and teaching cases	Homo sapiens	NCBITaxon	NCBITaxon:9606	abdomen	UBERON	UBERON:0000916	Image Selection	image with QID 1929	COLOR	OPEN
MedPix open access radiology archive of case reports and teaching cases	Homo sapiens	NCBITaxon	NCBITaxon:9606	abdomen	UBERON	UBERON:0000916	Image Selection	image with QID 1930	SIZE	OPEN
MedPix open access radiology archive of case reports and teaching cases	Homo sapiens	NCBITaxon	NCBITaxon:9606	abdomen	UBERON	UBERON:0000916	Image Selection	image with QID 1931	SIZE	OPEN
MedPix open access radiology archive of case reports and teaching cases	Homo sapiens	NCBITaxon	NCBITaxon:9606	abdomen	UBERON	UBERON:0000916	Image Selection	image with QID 1932	SIZE, COLOR	OPEN
MedPix open access radiology archive of case reports and teaching cases	Homo sapiens	NCBITaxon	NCBITaxon:9606	abdomen	UBERON	UBERON:0000916	Image Selection	image with QID 1933	SIZE, COLOR	OPEN
MedPix open access radiology archive of case reports and teaching cases	Homo sapiens	NCBITaxon	NCBITaxon:9606	abdomen	UBERON	UBERON:0000916	Image Selection	image with QID 1934	ABN	OPEN
MedPix open access radiology archive of case reports and teaching cases	Homo sapiens	NCBITaxon	NCBITaxon:9606	abdomen	UBERON	UBERON:0000916	Image Selection	image with QID 1935	PRES	OPEN
MedPix open access radiology archive of case reports and teaching cases	Homo sapiens	NCBITaxon	NCBITaxon:9606	chest	UBERON	UBERON:0001443	Image Selection	image with QID 1936	SIZE	CLOSED
MedPix open access radiology archive of case reports and teaching cases	Homo sapiens	NCBITaxon	NCBITaxon:9606	chest	UBERON	UBERON:0001443	Image Selection	image with QID 1937	SIZE	CLOSED
MedPix open access radiology archive of case reports and teaching cases	Homo sapiens	NCBITaxon	NCBITaxon:9606	abdomen	UBERON	UBERON:0000916	Image Selection	image with QID 1938	PLANE	CLOSED
MedPix open access radiology archive of case reports and teaching cases	Homo sapiens	NCBITaxon	NCBITaxon:9606	head	UBERON	UBERON:0000033	Image Selection	image with QID 1939	OTHER	OPEN
MedPix open access radiology archive of case reports and teaching cases	Homo sapiens	NCBITaxon	NCBITaxon:9606	head	UBERON	UBERON:0000033	Image Selection	image with QID 1940	OTHER	OPEN
MedPix open access radiology archive of case reports and teaching cases	Homo sapiens	NCBITaxon	NCBITaxon:9606	chest	UBERON	UBERON:0001443	Image Selection	image with QID 1941	MODALITY	CLOSED
MedPix open access radiology archive of case reports and teaching cases	Homo sapiens	NCBITaxon	NCBITaxon:9606	head	UBERON	UBERON:0000033	Image Selection	image with QID 1942	OTHER	CLOSED
MedPix open access radiology archive of case reports and teaching cases	Homo sapiens	NCBITaxon	NCBITaxon:9606	abdomen	UBERON	UBERON:0000916	Image Selection	image with QID 1943	PLANE	OPEN
MedPix open access radiology archive of case reports and teaching cases	Homo sapiens	NCBITaxon	NCBITaxon:9606	chest	UBERON	UBERON:0001443	Image Selection	image with QID 1944	SIZE	CLOSED
MedPix open access radiology archive of case reports and teaching cases	Homo sapiens	NCBITaxon	NCBITaxon:9606	head	UBERON	UBERON:0000033	Image Selection	image with QID 1945	SIZE	CLOSED
MedPix open access radiology archive of case reports and teaching cases	Homo sapiens	NCBITaxon	NCBITaxon:9606	head	UBERON	UBERON:0000033	Image Selection	image with QID 1946	SIZE	CLOSED
MedPix open access radiology archive of case reports and teaching cases	Homo sapiens	NCBITaxon	NCBITaxon:9606	chest	UBERON	UBERON:0001443	Image Selection	image with QID 1947	PRES	CLOSED
MedPix open access radiology archive of case reports and teaching cases	Homo sapiens	NCBITaxon	NCBITaxon:9606	chest	UBERON	UBERON:0001443	Image Selection	image with QID 1948	PRES	CLOSED
MedPix open access radiology archive of case reports and teaching cases	Homo sapiens	NCBITaxon	NCBITaxon:9606	abdomen	UBERON	UBERON:0000916	Image Selection	image with QID 1949	PRES	OPEN
MedPix open access radiology archive of case reports and teaching cases	Homo sapiens	NCBITaxon	NCBITaxon:9606	abdomen	UBERON	UBERON:0000916	Image Selection	image with QID 1950	PRES	OPEN
MedPix open access radiology archive of case reports and teaching cases	Homo sapiens	NCBITaxon	NCBITaxon:9606	head	UBERON	UBERON:0000033	Image Selection	image with QID 1951	PLANE	OPEN
MedPix open access radiology archive of case reports and teaching cases	Homo sapiens	NCBITaxon	NCBITaxon:9606	head	UBERON	UBERON:0000033	Image Selection	image with QID 1952	PLANE	OPEN
MedPix open access radiology archive of case reports and teaching cases	Homo sapiens	NCBITaxon	NCBITaxon:9606	chest	UBERON	UBERON:0001443	Image Selection	image with QID 1953	POS	OPEN
MedPix open access radiology archive of case reports and teaching cases	Homo sapiens	NCBITaxon	NCBITaxon:9606	chest	UBERON	UBERON:0001443	Image Selection	image with QID 1954	POS	OPEN
MedPix open access radiology archive of case reports and teaching cases	Homo sapiens	NCBITaxon	NCBITaxon:9606	abdomen	UBERON	UBERON:0000916	Image Selection	image with QID 1955	ABN	CLOSED
MedPix open access radiology archive of case reports and teaching cases	Homo sapiens	NCBITaxon	NCBITaxon:9606	abdomen	UBERON	UBERON:0000916	Image Selection	image with QID 1956	ABN	OPEN
MedPix open access radiology archive of case reports and teaching cases	Homo sapiens	NCBITaxon	NCBITaxon:9606	head	UBERON	UBERON:0000033	Image Selection	image with QID 1957	ABN	OPEN
MedPix open access radiology archive of case reports and teaching cases	Homo sapiens	NCBITaxon	NCBITaxon:9606	head	UBERON	UBERON:0000033	Image Selection	image with QID 1958	ABN	OPEN
MedPix open access radiology archive of case reports and teaching cases	Homo sapiens	NCBITaxon	NCBITaxon:9606	head	UBERON	UBERON:0000033	Image Selection	image with QID 1959	ABN	OPEN
MedPix open access radiology archive of case reports and teaching cases	Homo sapiens	NCBITaxon	NCBITaxon:9606	head	UBERON	UBERON:0000033	Image Selection	image with QID 1960	ABN	OPEN
MedPix open access radiology archive of case reports and teaching cases	Homo sapiens	NCBITaxon	NCBITaxon:9606	chest	UBERON	UBERON:0001443	Image Selection	image with QID 1961	PRES	CLOSED
MedPix open access radiology archive of case reports and teaching cases	Homo sapiens	NCBITaxon	NCBITaxon:9606	chest	UBERON	UBERON:0001443	Image Selection	image with QID 1962	PRES	CLOSED
MedPix open access radiology archive of case reports and teaching cases	Homo sapiens	NCBITaxon	NCBITaxon:9606	abdomen	UBERON	UBERON:0000916	Image Selection	image with QID 1963	POS	OPEN
MedPix open access radiology archive of case reports and teaching cases	Homo sapiens	NCBITaxon	NCBITaxon:9606	abdomen	UBERON	UBERON:0000916	Image Selection	image with QID 1964	POS	OPEN
MedPix open access radiology archive of case reports and teaching cases	Homo sapiens	NCBITaxon	NCBITaxon:9606	abdomen	UBERON	UBERON:0000916	Image Selection	image with QID 1965	POS	OPEN
MedPix open access radiology archive of case reports and teaching cases	Homo sapiens	NCBITaxon	NCBITaxon:9606	abdomen	UBERON	UBERON:0000916	Image Selection	image with QID 1966	POS	OPEN
MedPix open access radiology archive of case reports and teaching cases	Homo sapiens	NCBITaxon	NCBITaxon:9606	abdomen	UBERON	UBERON:0000916	Image Selection	image with QID 1967	MODALITY	CLOSED
MedPix open access radiology archive of case reports and teaching cases	Homo sapiens	NCBITaxon	NCBITaxon:9606	head	UBERON	UBERON:0000033	Image Selection	image with QID 1968	OTHER	OPEN
MedPix open access radiology archive of case reports and teaching cases	Homo sapiens	NCBITaxon	NCBITaxon:9606	head	UBERON	UBERON:0000033	Image Selection	image with QID 1969	OTHER	OPEN
MedPix open access radiology archive of case reports and teaching cases	Homo sapiens	NCBITaxon	NCBITaxon:9606	chest	UBERON	UBERON:0001443	Image Selection	image with QID 1970	PLANE	CLOSED
MedPix open access radiology archive of case reports and teaching cases	Homo sapiens	NCBITaxon	NCBITaxon:9606	abdomen	UBERON	UBERON:0000916	Image Selection	image with QID 1971	ABN	CLOSED
MedPix open access radiology archive of case reports and teaching cases	Homo sapiens	NCBITaxon	NCBITaxon:9606	abdomen	UBERON	UBERON:0000916	Image Selection	image with QID 1972	ABN	CLOSED
MedPix open access radiology archive of case reports and teaching cases	Homo sapiens	NCBITaxon	NCBITaxon:9606	head	UBERON	UBERON:0000033	Image Selection	image with QID 1973	PRES	OPEN
MedPix open access radiology archive of case reports and teaching cases	Homo sapiens	NCBITaxon	NCBITaxon:9606	head	UBERON	UBERON:0000033	Image Selection	image with QID 1974	PRES	OPEN
MedPix open access radiology archive of case reports and teaching cases	Homo sapiens	NCBITaxon	NCBITaxon:9606	chest	UBERON	UBERON:0001443	Image Selection	image with QID 1975	MODALITY	CLOSED
MedPix open access radiology archive of case reports and teaching cases	Homo sapiens	NCBITaxon	NCBITaxon:9606	chest	UBERON	UBERON:0001443	Image Selection	image with QID 1976	PRES	CLOSED
MedPix open access radiology archive of case reports and teaching cases	Homo sapiens	NCBITaxon	NCBITaxon:9606	chest	UBERON	UBERON:0001443	Image Selection	image with QID 1977	PRES	CLOSED
MedPix open access radiology archive of case reports and teaching cases	Homo sapiens	NCBITaxon	NCBITaxon:9606	abdomen	UBERON	UBERON:0000916	Image Selection	image with QID 1978	PRES	OPEN
MedPix open access radiology archive of case reports and teaching cases	Homo sapiens	NCBITaxon	NCBITaxon:9606	abdomen	UBERON	UBERON:0000916	Image Selection	image with QID 1979	PRES	OPEN
MedPix open access radiology archive of case reports and teaching cases	Homo sapiens	NCBITaxon	NCBITaxon:9606	head	UBERON	UBERON:0000033	Image Selection	image with QID 1980	POS	OPEN
MedPix open access radiology archive of case reports and teaching cases	Homo sapiens	NCBITaxon	NCBITaxon:9606	head	UBERON	UBERON:0000033	Image Selection	image with QID 1981	POS	OPEN
MedPix open access radiology archive of case reports and teaching cases	Homo sapiens	NCBITaxon	NCBITaxon:9606	head	UBERON	UBERON:0000033	Image Selection	image with QID 1982	OTHER	OPEN
MedPix open access radiology archive of case reports and teaching cases	Homo sapiens	NCBITaxon	NCBITaxon:9606	head	UBERON	UBERON:0000033	Image Selection	image with QID 1983	OTHER	OPEN
MedPix open access radiology archive of case reports and teaching cases	Homo sapiens	NCBITaxon	NCBITaxon:9606	head	UBERON	UBERON:0000033	Image Selection	image with QID 1984	POS	OPEN
MedPix open access radiology archive of case reports and teaching cases	Homo sapiens	NCBITaxon	NCBITaxon:9606	head	UBERON	UBERON:0000033	Image Selection	image with QID 1985	POS	OPEN
MedPix open access radiology archive of case reports and teaching cases	Homo sapiens	NCBITaxon	NCBITaxon:9606	chest	UBERON	UBERON:0001443	Image Selection	image with QID 1986	PRES	CLOSED
MedPix open access radiology archive of case reports and teaching cases	Homo sapiens	NCBITaxon	NCBITaxon:9606	chest	UBERON	UBERON:0001443	Image Selection	image with QID 1987	PRES	CLOSED
MedPix open access radiology archive of case reports and teaching cases	Homo sapiens	NCBITaxon	NCBITaxon:9606	head	UBERON	UBERON:0000033	Image Selection	image with QID 1988	POS	OPEN
MedPix open access radiology archive of case reports and teaching cases	Homo sapiens	NCBITaxon	NCBITaxon:9606	head	UBERON	UBERON:0000033	Image Selection	image with QID 1989	POS	OPEN
MedPix open access radiology archive of case reports and teaching cases	Homo sapiens	NCBITaxon	NCBITaxon:9606	head	UBERON	UBERON:0000033	Image Selection	image with QID 1990	ABN	OPEN
MedPix open access radiology archive of case reports and teaching cases	Homo sapiens	NCBITaxon	NCBITaxon:9606	head	UBERON	UBERON:0000033	Image Selection	image with QID 1991	ABN	OPEN
MedPix open access radiology archive of case reports and teaching cases	Homo sapiens	NCBITaxon	NCBITaxon:9606	abdomen	UBERON	UBERON:0000916	Image Selection	image with QID 1992	MODALITY	CLOSED
MedPix open access radiology archive of case reports and teaching cases	Homo sapiens	NCBITaxon	NCBITaxon:9606	abdomen	UBERON	UBERON:0000916	Image Selection	image with QID 1993	PRES, COLOR	CLOSED
MedPix open access radiology archive of case reports and teaching cases	Homo sapiens	NCBITaxon	NCBITaxon:9606	chest	UBERON	UBERON:0001443	Image Selection	image with QID 1994	MODALITY	CLOSED
MedPix open access radiology archive of case reports and teaching cases	Homo sapiens	NCBITaxon	NCBITaxon:9606	chest	UBERON	UBERON:0001443	Image Selection	image with QID 1995	ABN	OPEN
MedPix open access radiology archive of case reports and teaching cases	Homo sapiens	NCBITaxon	NCBITaxon:9606	chest	UBERON	UBERON:0001443	Image Selection	image with QID 1996	ABN	OPEN
MedPix open access radiology archive of case reports and teaching cases	Homo sapiens	NCBITaxon	NCBITaxon:9606	chest	UBERON	UBERON:0001443	Image Selection	image with QID 1997	SIZE	CLOSED
MedPix open access radiology archive of case reports and teaching cases	Homo sapiens	NCBITaxon	NCBITaxon:9606	chest	UBERON	UBERON:0001443	Image Selection	image with QID 1998	SIZE	CLOSED
[truncated: 249 more rows]
