# Supplementary material for: A dataset of clinically generated visual questions and answers about radiology images
Source: Sci Data. 2018 Nov 20;5:180251. doi: 10.1038/sdata.2018.251 (PMC6244189; doi:10.1038/sdata.2018.251)
Supplement: Supplementary file 1 [file sdata2018251-isa1.zip › a_DF302B_assay.txt]

Sample Name	Protocol REF	Protocol REF	Protocol REF	Protocol REF	Assay Name	Raw Data File	Comment[Data Repository]	Comment[Data Record Accession]	Comment[Data Record URI]
image with QID 0	Question Type and Answer Type Generation	Annotators	Question and Answer Generation	Question Answer and Question Type Validation	image question-answer set for QID 0	VQA_RAD Dataset.xlsx	Open Science Framework	doi:10.17605/OSF.IO/89KPS	https://doi.org/10.17605/OSF.IO/89KPS
image with QID 1	Question Type and Answer Type Generation	Annotators	Question and Answer Generation	Question Answer and Question Type Validation	image question-answer set for QID 1	VQA_RAD Dataset.xlsx	Open Science Framework	doi:10.17605/OSF.IO/89KPS	https://doi.org/10.17605/OSF.IO/89KPS
image with QID 2	Question Type and Answer Type Generation	Annotators	Question and Answer Generation	Question Answer and Question Type Validation	image question-answer set for QID 2	VQA_RAD Dataset.xlsx	Open Science Framework	doi:10.17605/OSF.IO/89KPS	https://doi.org/10.17605/OSF.IO/89KPS
image with QID 3	Question Type and Answer Type Generation	Annotators	Question and Answer Generation	Question Answer and Question Type Validation	image question-answer set for QID 3	VQA_RAD Dataset.xlsx	Open Science Framework	doi:10.17605/OSF.IO/89KPS	https://doi.org/10.17605/OSF.IO/89KPS
image with QID 4	Question Type and Answer Type Generation	Annotators	Question and Answer Generation	Question Answer and Question Type Validation	image question-answer set for QID 4	VQA_RAD Dataset.xlsx	Open Science Framework	doi:10.17605/OSF.IO/89KPS	https://doi.org/10.17605/OSF.IO/89KPS
image with QID 5	Question Type and Answer Type Generation	Annotators	Question and Answer Generation	Question Answer and Question Type Validation	image question-answer set for QID 5	VQA_RAD Dataset.xlsx	Open Science Framework	doi:10.17605/OSF.IO/89KPS	https://doi.org/10.17605/OSF.IO/89KPS
image with QID 6	Question Type and Answer Type Generation	Annotators	Question and Answer Generation	Question Answer and Question Type Validation	image question-answer set for QID 6	VQA_RAD Dataset.xlsx	Open Science Framework	doi:10.17605/OSF.IO/89KPS	https://doi.org/10.17605/OSF.IO/89KPS
image with QID 7	Question Type and Answer Type Generation	Annotators	Question and Answer Generation	Question Answer and Question Type Validation	image question-answer set for QID 7	VQA_RAD Dataset.xlsx	Open Science Framework	doi:10.17605/OSF.IO/89KPS	https://doi.org/10.17605/OSF.IO/89KPS
image with QID 8	Question Type and Answer Type Generation	Annotators	Question and Answer Generation	Question Answer and Question Type Validation	image question-answer set for QID 8	VQA_RAD Dataset.xlsx	Open Science Framework	doi:10.17605/OSF.IO/89KPS	https://doi.org/10.17605/OSF.IO/89KPS
image with QID 9	Question Type and Answer Type Generation	Annotators	Question and Answer Generation	Question Answer and Question Type Validation	image question-answer set for QID 9	VQA_RAD Dataset.xlsx	Open Science Framework	doi:10.17605/OSF.IO/89KPS	https://doi.org/10.17605/OSF.IO/89KPS
image with QID 10	Question Type and Answer Type Generation	Annotators	Question and Answer Generation	Question Answer and Question Type Validation	image question-answer set for QID 10	VQA_RAD Dataset.xlsx	Open Science Framework	doi:10.17605/OSF.IO/89KPS	https://doi.org/10.17605/OSF.IO/89KPS
image with QID 11	Question Type and Answer Type Generation	Annotators	Question and Answer Generation	Question Answer and Question Type Validation	image question-answer set for QID 11	VQA_RAD Dataset.xlsx	Open Science Framework	doi:10.17605/OSF.IO/89KPS	https://doi.org/10.17605/OSF.IO/89KPS
image with QID 12	Question Type and Answer Type Generation	Annotators	Question and Answer Generation	Question Answer and Question Type Validation	image question-answer set for QID 12	VQA_RAD Dataset.xlsx	Open Science Framework	doi:10.17605/OSF.IO/89KPS	https://doi.org/10.17605/OSF.IO/89KPS
image with QID 13	Question Type and Answer Type Generation	Annotators	Question and Answer Generation	Question Answer and Question Type Validation	image question-answer set for QID 13	VQA_RAD Dataset.xlsx	Open Science Framework	doi:10.17605/OSF.IO/89KPS	https://doi.org/10.17605/OSF.IO/89KPS
image with QID 14	Question Type and Answer Type Generation	Annotators	Question and Answer Generation	Question Answer and Question Type Validation	image question-answer set for QID 14	VQA_RAD Dataset.xlsx	Open Science Framework	doi:10.17605/OSF.IO/89KPS	https://doi.org/10.17605/OSF.IO/89KPS
image with QID 15	Question Type and Answer Type Generation	Annotators	Question and Answer Generation	Question Answer and Question Type Validation	image question-answer set for QID 15	VQA_RAD Dataset.xlsx	Open Science Framework	doi:10.17605/OSF.IO/89KPS	https://doi.org/10.17605/OSF.IO/89KPS
image with QID 16	Question Type and Answer Type Generation	Annotators	Question and Answer Generation	Question Answer and Question Type Validation	image question-answer set for QID 16	VQA_RAD Dataset.xlsx	Open Science Framework	doi:10.17605/OSF.IO/89KPS	https://doi.org/10.17605/OSF.IO/89KPS
image with QID 17	Question Type and Answer Type Generation	Annotators	Question and Answer Generation	Question Answer and Question Type Validation	image question-answer set for QID 17	VQA_RAD Dataset.xlsx	Open Science Framework	doi:10.17605/OSF.IO/89KPS	https://doi.org/10.17605/OSF.IO/89KPS
image with QID 18	Question Type and Answer Type Generation	Annotators	Question and Answer Generation	Question Answer and Question Type Validation	image question-answer set for QID 18	VQA_RAD Dataset.xlsx	Open Science Framework	doi:10.17605/OSF.IO/89KPS	https://doi.org/10.17605/OSF.IO/89KPS
image with QID 19	Question Type and Answer Type Generation	Annotators	Question and Answer Generation	Question Answer and Question Type Validation	image question-answer set for QID 19	VQA_RAD Dataset.xlsx	Open Science Framework	doi:10.17605/OSF.IO/89KPS	https://doi.org/10.17605/OSF.IO/89KPS
image with QID 20	Question Type and Answer Type Generation	Annotators	Question and Answer Generation	Question Answer and Question Type Validation	image question-answer set for QID 20	VQA_RAD Dataset.xlsx	Open Science Framework	doi:10.17605/OSF.IO/89KPS	https://doi.org/10.17605/OSF.IO/89KPS
image with QID 21	Question Type and Answer Type Generation	Annotators	Question and Answer Generation	Question Answer and Question Type Validation	image question-answer set for QID 21	VQA_RAD Dataset.xlsx	Open Science Framework	doi:10.17605/OSF.IO/89KPS	https://doi.org/10.17605/OSF.IO/89KPS
image with QID 22	Question Type and Answer Type Generation	Annotators	Question and Answer Generation	Question Answer and Question Type Validation	image question-answer set for QID 22	VQA_RAD Dataset.xlsx	Open Science Framework	doi:10.17605/OSF.IO/89KPS	https://doi.org/10.17605/OSF.IO/89KPS
image with QID 23	Question Type and Answer Type Generation	Annotators	Question and Answer Generation	Question Answer and Question Type Validation	image question-answer set for QID 23	VQA_RAD Dataset.xlsx	Open Science Framework	doi:10.17605/OSF.IO/89KPS	https://doi.org/10.17605/OSF.IO/89KPS
image with QID 24	Question Type and Answer Type Generation	Annotators	Question and Answer Generation	Question Answer and Question Type Validation	image question-answer set for QID 24	VQA_RAD Dataset.xlsx	Open Science Framework	doi:10.17605/OSF.IO/89KPS	https://doi.org/10.17605/OSF.IO/89KPS
image with QID 25	Question Type and Answer Type Generation	Annotators	Question and Answer Generation	Question Answer and Question Type Validation	image question-answer set for QID 25	VQA_RAD Dataset.xlsx	Open Science Framework	doi:10.17605/OSF.IO/89KPS	https://doi.org/10.17605/OSF.IO/89KPS
image with QID 26	Question Type and Answer Type Generation	Annotators	Question and Answer Generation	Question Answer and Question Type Validation	image question-answer set for QID 26	VQA_RAD Dataset.xlsx	Open Science Framework	doi:10.17605/OSF.IO/89KPS	https://doi.org/10.17605/OSF.IO/89KPS
image with QID 27	Question Type and Answer Type Generation	Annotators	Question and Answer Generation	Question Answer and Question Type Validation	image question-answer set for QID 27	VQA_RAD Dataset.xlsx	Open Science Framework	doi:10.17605/OSF.IO/89KPS	https://doi.org/10.17605/OSF.IO/89KPS
image with QID 28	Question Type and Answer Type Generation	Annotators	Question and Answer Generation	Question Answer and Question Type Validation	image question-answer set for QID 28	VQA_RAD Dataset.xlsx	Open Science Framework	doi:10.17605/OSF.IO/89KPS	https://doi.org/10.17605/OSF.IO/89KPS
image with QID 29	Question Type and Answer Type Generation	Annotators	Question and Answer Generation	Question Answer and Question Type Validation	image question-answer set for QID 29	VQA_RAD Dataset.xlsx	Open Science Framework	doi:10.17605/OSF.IO/89KPS	https://doi.org/10.17605/OSF.IO/89KPS
image with QID 30	Question Type and Answer Type Generation	Annotators	Question and Answer Generation	Question Answer and Question Type Validation	image question-answer set for QID 30	VQA_RAD Dataset.xlsx	Open Science Framework	doi:10.17605/OSF.IO/89KPS	https://doi.org/10.17605/OSF.IO/89KPS
image with QID 31	Question Type and Answer Type Generation	Annotators	Question and Answer Generation	Question Answer and Question Type Validation	image question-answer set for QID 31	VQA_RAD Dataset.xlsx	Open Science Framework	doi:10.17605/OSF.IO/89KPS	https://doi.org/10.17605/OSF.IO/89KPS
image with QID 32	Question Type and Answer Type Generation	Annotators	Question and Answer Generation	Question Answer and Question Type Validation	image question-answer set for QID 32	VQA_RAD Dataset.xlsx	Open Science Framework	doi:10.17605/OSF.IO/89KPS	https://doi.org/10.17605/OSF.IO/89KPS
image with QID 33	Question Type and Answer Type Generation	Annotators	Question and Answer Generation	Question Answer and Question Type Validation	image question-answer set for QID 33	VQA_RAD Dataset.xlsx	Open Science Framework	doi:10.17605/OSF.IO/89KPS	https://doi.org/10.17605/OSF.IO/89KPS
image with QID 34	Question Type and Answer Type Generation	Annotators	Question and Answer Generation	Question Answer and Question Type Validation	image question-answer set for QID 34	VQA_RAD Dataset.xlsx	Open Science Framework	doi:10.17605/OSF.IO/89KPS	https://doi.org/10.17605/OSF.IO/89KPS
image with QID 35	Question Type and Answer Type Generation	Annotators	Question and Answer Generation	Question Answer and Question Type Validation	image question-answer set for QID 35	VQA_RAD Dataset.xlsx	Open Science Framework	doi:10.17605/OSF.IO/89KPS	https://doi.org/10.17605/OSF.IO/89KPS
image with QID 36	Question Type and Answer Type Generation	Annotators	Question and Answer Generation	Question Answer and Question Type Validation	image question-answer set for QID 36	VQA_RAD Dataset.xlsx	Open Science Framework	doi:10.17605/OSF.IO/89KPS	https://doi.org/10.17605/OSF.IO/89KPS
image with QID 37	Question Type and Answer Type Generation	Annotators	Question and Answer Generation	Question Answer and Question Type Validation	image question-answer set for QID 37	VQA_RAD Dataset.xlsx	Open Science Framework	doi:10.17605/OSF.IO/89KPS	https://doi.org/10.17605/OSF.IO/89KPS
image with QID 38	Question Type and Answer Type Generation	Annotators	Question and Answer Generation	Question Answer and Question Type Validation	image question-answer set for QID 38	VQA_RAD Dataset.xlsx	Open Science Framework	doi:10.17605/OSF.IO/89KPS	https://doi.org/10.17605/OSF.IO/89KPS
image with QID 39	Question Type and Answer Type Generation	Annotators	Question and Answer Generation	Question Answer and Question Type Validation	image question-answer set for QID 39	VQA_RAD Dataset.xlsx	Open Science Framework	doi:10.17605/OSF.IO/89KPS	https://doi.org/10.17605/OSF.IO/89KPS
image with QID 40	Question Type and Answer Type Generation	Annotators	Question and Answer Generation	Question Answer and Question Type Validation	image question-answer set for QID 40	VQA_RAD Dataset.xlsx	Open Science Framework	doi:10.17605/OSF.IO/89KPS	https://doi.org/10.17605/OSF.IO/89KPS
image with QID 41	Question Type and Answer Type Generation	Annotators	Question and Answer Generation	Question Answer and Question Type Validation	image question-answer set for QID 41	VQA_RAD Dataset.xlsx	Open Science Framework	doi:10.17605/OSF.IO/89KPS	https://doi.org/10.17605/OSF.IO/89KPS
image with QID 42	Question Type and Answer Type Generation	Annotators	Question and Answer Generation	Question Answer and Question Type Validation	image question-answer set for QID 42	VQA_RAD Dataset.xlsx	Open Science Framework	doi:10.17605/OSF.IO/89KPS	https://doi.org/10.17605/OSF.IO/89KPS
image with QID 43	Question Type and Answer Type Generation	Annotators	Question and Answer Generation	Question Answer and Question Type Validation	image question-answer set for QID 43	VQA_RAD Dataset.xlsx	Open Science Framework	doi:10.17605/OSF.IO/89KPS	https://doi.org/10.17605/OSF.IO/89KPS
image with QID 44	Question Type and Answer Type Generation	Annotators	Question and Answer Generation	Question Answer and Question Type Validation	image question-answer set for QID 44	VQA_RAD Dataset.xlsx	Open Science Framework	doi:10.17605/OSF.IO/89KPS	https://doi.org/10.17605/OSF.IO/89KPS
image with QID 45	Question Type and Answer Type Generation	Annotators	Question and Answer Generation	Question Answer and Question Type Validation	image question-answer set for QID 45	VQA_RAD Dataset.xlsx	Open Science Framework	doi:10.17605/OSF.IO/89KPS	https://doi.org/10.17605/OSF.IO/89KPS
image with QID 46	Question Type and Answer Type Generation	Annotators	Question and Answer Generation	Question Answer and Question Type Validation	image question-answer set for QID 46	VQA_RAD Dataset.xlsx	Open Science Framework	doi:10.17605/OSF.IO/89KPS	https://doi.org/10.17605/OSF.IO/89KPS
image with QID 47	Question Type and Answer Type Generation	Annotators	Question and Answer Generation	Question Answer and Question Type Validation	image question-answer set for QID 47	VQA_RAD Dataset.xlsx	Open Science Framework	doi:10.17605/OSF.IO/89KPS	https://doi.org/10.17605/OSF.IO/89KPS
image with QID 48	Question Type and Answer Type Generation	Annotators	Question and Answer Generation	Question Answer and Question Type Validation	image question-answer set for QID 48	VQA_RAD Dataset.xlsx	Open Science Framework	doi:10.17605/OSF.IO/89KPS	https://doi.org/10.17605/OSF.IO/89KPS
image with QID 49	Question Type and Answer Type Generation	Annotators	Question and Answer Generation	Question Answer and Question Type Validation	image question-answer set for QID 49	VQA_RAD Dataset.xlsx	Open Science Framework	doi:10.17605/OSF.IO/89KPS	https://doi.org/10.17605/OSF.IO/89KPS
image with QID 50	Question Type and Answer Type Generation	Annotators	Question and Answer Generation	Question Answer and Question Type Validation	image question-answer set for QID 50	VQA_RAD Dataset.xlsx	Open Science Framework	doi:10.17605/OSF.IO/89KPS	https://doi.org/10.17605/OSF.IO/89KPS
image with QID 51	Question Type and Answer Type Generation	Annotators	Question and Answer Generation	Question Answer and Question Type Validation	image question-answer set for QID 51	VQA_RAD Dataset.xlsx	Open Science Framework	doi:10.17605/OSF.IO/89KPS	https://doi.org/10.17605/OSF.IO/89KPS
image with QID 52	Question Type and Answer Type Generation	Annotators	Question and Answer Generation	Question Answer and Question Type Validation	image question-answer set for QID 52	VQA_RAD Dataset.xlsx	Open Science Framework	doi:10.17605/OSF.IO/89KPS	https://doi.org/10.17605/OSF.IO/89KPS
image with QID 53	Question Type and Answer Type Generation	Annotators	Question and Answer Generation	Question Answer and Question Type Validation	image question-answer set for QID 53	VQA_RAD Dataset.xlsx	Open Science Framework	doi:10.17605/OSF.IO/89KPS	https://doi.org/10.17605/OSF.IO/89KPS
image with QID 54	Question Type and Answer Type Generation	Annotators	Question and Answer Generation	Question Answer and Question Type Validation	image question-answer set for QID 54	VQA_RAD Dataset.xlsx	Open Science Framework	doi:10.17605/OSF.IO/89KPS	https://doi.org/10.17605/OSF.IO/89KPS
image with QID 55	Question Type and Answer Type Generation	Annotators	Question and Answer Generation	Question Answer and Question Type Validation	image question-answer set for QID 55	VQA_RAD Dataset.xlsx	Open Science Framework	doi:10.17605/OSF.IO/89KPS	https://doi.org/10.17605/OSF.IO/89KPS
image with QID 56	Question Type and Answer Type Generation	Annotators	Question and Answer Generation	Question Answer and Question Type Validation	image question-answer set for QID 56	VQA_RAD Dataset.xlsx	Open Science Framework	doi:10.17605/OSF.IO/89KPS	https://doi.org/10.17605/OSF.IO/89KPS
image with QID 57	Question Type and Answer Type Generation	Annotators	Question and Answer Generation	Question Answer and Question Type Validation	image question-answer set for QID 57	VQA_RAD Dataset.xlsx	Open Science Framework	doi:10.17605/OSF.IO/89KPS	https://doi.org/10.17605/OSF.IO/89KPS
image with QID 58	Question Type and Answer Type Generation	Annotators	Question and Answer Generation	Question Answer and Question Type Validation	image question-answer set for QID 58	VQA_RAD Dataset.xlsx	Open Science Framework	doi:10.17605/OSF.IO/89KPS	https://doi.org/10.17605/OSF.IO/89KPS
image with QID 59	Question Type and Answer Type Generation	Annotators	Question and Answer Generation	Question Answer and Question Type Validation	image question-answer set for QID 59	VQA_RAD Dataset.xlsx	Open Science Framework	doi:10.17605/OSF.IO/89KPS	https://doi.org/10.17605/OSF.IO/89KPS
image with QID 60	Question Type and Answer Type Generation	Annotators	Question and Answer Generation	Question Answer and Question Type Validation	image question-answer set for QID 60	VQA_RAD Dataset.xlsx	Open Science Framework	doi:10.17605/OSF.IO/89KPS	https://doi.org/10.17605/OSF.IO/89KPS
image with QID 61	Question Type and Answer Type Generation	Annotators	Question and Answer Generation	Question Answer and Question Type Validation	image question-answer set for QID 61	VQA_RAD Dataset.xlsx	Open Science Framework	doi:10.17605/OSF.IO/89KPS	https://doi.org/10.17605/OSF.IO/89KPS
image with QID 62	Question Type and Answer Type Generation	Annotators	Question and Answer Generation	Question Answer and Question Type Validation	image question-answer set for QID 62	VQA_RAD Dataset.xlsx	Open Science Framework	doi:10.17605/OSF.IO/89KPS	https://doi.org/10.17605/OSF.IO/89KPS
image with QID 63	Question Type and Answer Type Generation	Annotators	Question and Answer Generation	Question Answer and Question Type Validation	image question-answer set for QID 63	VQA_RAD Dataset.xlsx	Open Science Framework	doi:10.17605/OSF.IO/89KPS	https://doi.org/10.17605/OSF.IO/89KPS
image with QID 64	Question Type and Answer Type Generation	Annotators	Question and Answer Generation	Question Answer and Question Type Validation	image question-answer set for QID 64	VQA_RAD Dataset.xlsx	Open Science Framework	doi:10.17605/OSF.IO/89KPS	https://doi.org/10.17605/OSF.IO/89KPS
image with QID 65	Question Type and Answer Type Generation	Annotators	Question and Answer Generation	Question Answer and Question Type Validation	image question-answer set for QID 65	VQA_RAD Dataset.xlsx	Open Science Framework	doi:10.17605/OSF.IO/89KPS	https://doi.org/10.17605/OSF.IO/89KPS
image with QID 66	Question Type and Answer Type Generation	Annotators	Question and Answer Generation	Question Answer and Question Type Validation	image question-answer set for QID 66	VQA_RAD Dataset.xlsx	Open Science Framework	doi:10.17605/OSF.IO/89KPS	https://doi.org/10.17605/OSF.IO/89KPS
image with QID 67	Question Type and Answer Type Generation	Annotators	Question and Answer Generation	Question Answer and Question Type Validation	image question-answer set for QID 67	VQA_RAD Dataset.xlsx	Open Science Framework	doi:10.17605/OSF.IO/89KPS	https://doi.org/10.17605/OSF.IO/89KPS
image with QID 68	Question Type and Answer Type Generation	Annotators	Question and Answer Generation	Question Answer and Question Type Validation	image question-answer set for QID 68	VQA_RAD Dataset.xlsx	Open Science Framework	doi:10.17605/OSF.IO/89KPS	https://doi.org/10.17605/OSF.IO/89KPS
image with QID 69	Question Type and Answer Type Generation	Annotators	Question and Answer Generation	Question Answer and Question Type Validation	image question-answer set for QID 69	VQA_RAD Dataset.xlsx	Open Science Framework	doi:10.17605/OSF.IO/89KPS	https://doi.org/10.17605/OSF.IO/89KPS
image with QID 70	Question Type and Answer Type Generation	Annotators	Question and Answer Generation	Question Answer and Question Type Validation	image question-answer set for QID 70	VQA_RAD Dataset.xlsx	Open Science Framework	doi:10.17605/OSF.IO/89KPS	https://doi.org/10.17605/OSF.IO/89KPS
image with QID 71	Question Type and Answer Type Generation	Annotators	Question and Answer Generation	Question Answer and Question Type Validation	image question-answer set for QID 71	VQA_RAD Dataset.xlsx	Open Science Framework	doi:10.17605/OSF.IO/89KPS	https://doi.org/10.17605/OSF.IO/89KPS
image with QID 72	Question Type and Answer Type Generation	Annotators	Question and Answer Generation	Question Answer and Question Type Validation	image question-answer set for QID 72	VQA_RAD Dataset.xlsx	Open Science Framework	doi:10.17605/OSF.IO/89KPS	https://doi.org/10.17605/OSF.IO/89KPS
image with QID 73	Question Type and Answer Type Generation	Annotators	Question and Answer Generation	Question Answer and Question Type Validation	image question-answer set for QID 73	VQA_RAD Dataset.xlsx	Open Science Framework	doi:10.17605/OSF.IO/89KPS	https://doi.org/10.17605/OSF.IO/89KPS
image with QID 74	Question Type and Answer Type Generation	Annotators	Question and Answer Generation	Question Answer and Question Type Validation	image question-answer set for QID 74	VQA_RAD Dataset.xlsx	Open Science Framework	doi:10.17605/OSF.IO/89KPS	https://doi.org/10.17605/OSF.IO/89KPS
image with QID 75	Question Type and Answer Type Generation	Annotators	Question and Answer Generation	Question Answer and Question Type Validation	image question-answer set for QID 75	VQA_RAD Dataset.xlsx	Open Science Framework	doi:10.17605/OSF.IO/89KPS	https://doi.org/10.17605/OSF.IO/89KPS
image with QID 76	Question Type and Answer Type Generation	Annotators	Question and Answer Generation	Question Answer and Question Type Validation	image question-answer set for QID 76	VQA_RAD Dataset.xlsx	Open Science Framework	doi:10.17605/OSF.IO/89KPS	https://doi.org/10.17605/OSF.IO/89KPS
image with QID 77	Question Type and Answer Type Generation	Annotators	Question and Answer Generation	Question Answer and Question Type Validation	image question-answer set for QID 77	VQA_RAD Dataset.xlsx	Open Science Framework	doi:10.17605/OSF.IO/89KPS	https://doi.org/10.17605/OSF.IO/89KPS
image with QID 78	Question Type and Answer Type Generation	Annotators	Question and Answer Generation	Question Answer and Question Type Validation	image question-answer set for QID 78	VQA_RAD Dataset.xlsx	Open Science Framework	doi:10.17605/OSF.IO/89KPS	https://doi.org/10.17605/OSF.IO/89KPS
image with QID 79	Question Type and Answer Type Generation	Annotators	Question and Answer Generation	Question Answer and Question Type Validation	image question-answer set for QID 79	VQA_RAD Dataset.xlsx	Open Science Framework	doi:10.17605/OSF.IO/89KPS	https://doi.org/10.17605/OSF.IO/89KPS
image with QID 80	Question Type and Answer Type Generation	Annotators	Question and Answer Generation	Question Answer and Question Type Validation	image question-answer set for QID 80	VQA_RAD Dataset.xlsx	Open Science Framework	doi:10.17605/OSF.IO/89KPS	https://doi.org/10.17605/OSF.IO/89KPS
image with QID 81	Question Type and Answer Type Generation	Annotators	Question and Answer Generation	Question Answer and Question Type Validation	image question-answer set for QID 81	VQA_RAD Dataset.xlsx	Open Science Framework	doi:10.17605/OSF.IO/89KPS	https://doi.org/10.17605/OSF.IO/89KPS
image with QID 82	Question Type and Answer Type Generation	Annotators	Question and Answer Generation	Question Answer and Question Type Validation	image question-answer set for QID 82	VQA_RAD Dataset.xlsx	Open Science Framework	doi:10.17605/OSF.IO/89KPS	https://doi.org/10.17605/OSF.IO/89KPS
image with QID 83	Question Type and Answer Type Generation	Annotators	Question and Answer Generation	Question Answer and Question Type Validation	image question-answer set for QID 83	VQA_RAD Dataset.xlsx	Open Science Framework	doi:10.17605/OSF.IO/89KPS	https://doi.org/10.17605/OSF.IO/89KPS
image with QID 84	Question Type and Answer Type Generation	Annotators	Question and Answer Generation	Question Answer and Question Type Validation	image question-answer set for QID 84	VQA_RAD Dataset.xlsx	Open Science Framework	doi:10.17605/OSF.IO/89KPS	https://doi.org/10.17605/OSF.IO/89KPS
image with QID 85	Question Type and Answer Type Generation	Annotators	Question and Answer Generation	Question Answer and Question Type Validation	image question-answer set for QID 85	VQA_RAD Dataset.xlsx	Open Science Framework	doi:10.17605/OSF.IO/89KPS	https://doi.org/10.17605/OSF.IO/89KPS
image with QID 86	Question Type and Answer Type Generation	Annotators	Question and Answer Generation	Question Answer and Question Type Validation	image question-answer set for QID 86	VQA_RAD Dataset.xlsx	Open Science Framework	doi:10.17605/OSF.IO/89KPS	https://doi.org/10.17605/OSF.IO/89KPS
image with QID 87	Question Type and Answer Type Generation	Annotators	Question and Answer Generation	Question Answer and Question Type Validation	image question-answer set for QID 87	VQA_RAD Dataset.xlsx	Open Science Framework	doi:10.17605/OSF.IO/89KPS	https://doi.org/10.17605/OSF.IO/89KPS
image with QID 88	Question Type and Answer Type Generation	Annotators	Question and Answer Generation	Question Answer and Question Type Validation	image question-answer set for QID 88	VQA_RAD Dataset.xlsx	Open Science Framework	doi:10.17605/OSF.IO/89KPS	https://doi.org/10.17605/OSF.IO/89KPS
image with QID 89	Question Type and Answer Type Generation	Annotators	Question and Answer Generation	Question Answer and Question Type Validation	image question-answer set for QID 89	VQA_RAD Dataset.xlsx	Open Science Framework	doi:10.17605/OSF.IO/89KPS	https://doi.org/10.17605/OSF.IO/89KPS
image with QID 90	Question Type and Answer Type Generation	Annotators	Question and Answer Generation	Question Answer and Question Type Validation	image question-answer set for QID 90	VQA_RAD Dataset.xlsx	Open Science Framework	doi:10.17605/OSF.IO/89KPS	https://doi.org/10.17605/OSF.IO/89KPS
image with QID 91	Question Type and Answer Type Generation	Annotators	Question and Answer Generation	Question Answer and Question Type Validation	image question-answer set for QID 91	VQA_RAD Dataset.xlsx	Open Science Framework	doi:10.17605/OSF.IO/89KPS	https://doi.org/10.17605/OSF.IO/89KPS
image with QID 92	Question Type and Answer Type Generation	Annotators	Question and Answer Generation	Question Answer and Question Type Validation	image question-answer set for QID 92	VQA_RAD Dataset.xlsx	Open Science Framework	doi:10.17605/OSF.IO/89KPS	https://doi.org/10.17605/OSF.IO/89KPS
image with QID 93	Question Type and Answer Type Generation	Annotators	Question and Answer Generation	Question Answer and Question Type Validation	image question-answer set for QID 93	VQA_RAD Dataset.xlsx	Open Science Framework	doi:10.17605/OSF.IO/89KPS	https://doi.org/10.17605/OSF.IO/89KPS
image with QID 94	Question Type and Answer Type Generation	Annotators	Question and Answer Generation	Question Answer and Question Type Validation	image question-answer set for QID 94	VQA_RAD Dataset.xlsx	Open Science Framework	doi:10.17605/OSF.IO/89KPS	https://doi.org/10.17605/OSF.IO/89KPS
image with QID 95	Question Type and Answer Type Generation	Annotators	Question and Answer Generation	Question Answer and Question Type Validation	image question-answer set for QID 95	VQA_RAD Dataset.xlsx	Open Science Framework	doi:10.17605/OSF.IO/89KPS	https://doi.org/10.17605/OSF.IO/89KPS
image with QID 96	Question Type and Answer Type Generation	Annotators	Question and Answer Generation	Question Answer and Question Type Validation	image question-answer set for QID 96	VQA_RAD Dataset.xlsx	Open Science Framework	doi:10.17605/OSF.IO/89KPS	https://doi.org/10.17605/OSF.IO/89KPS
image with QID 97	Question Type and Answer Type Generation	Annotators	Question and Answer Generation	Question Answer and Question Type Validation	image question-answer set for QID 97	VQA_RAD Dataset.xlsx	Open Science Framework	doi:10.17605/OSF.IO/89KPS	https://doi.org/10.17605/OSF.IO/89KPS
image with QID 98	Question Type and Answer Type Generation	Annotators	Question and Answer Generation	Question Answer and Question Type Validation	image question-answer set for QID 98	VQA_RAD Dataset.xlsx	Open Science Framework	doi:10.17605/OSF.IO/89KPS	https://doi.org/10.17605/OSF.IO/89KPS
image with QID 99	Question Type and Answer Type Generation	Annotators	Question and Answer Generation	Question Answer and Question Type Validation	image question-answer set for QID 99	VQA_RAD Dataset.xlsx	Open Science Framework	doi:10.17605/OSF.IO/89KPS	https://doi.org/10.17605/OSF.IO/89KPS
image with QID 100	Question Type and Answer Type Generation	Annotators	Question and Answer Generation	Question Answer and Question Type Validation	image question-answer set for QID 100	VQA_RAD Dataset.xlsx	Open Science Framework	doi:10.17605/OSF.IO/89KPS	https://doi.org/10.17605/OSF.IO/89KPS
image with QID 101	Question Type and Answer Type Generation	Annotators	Question and Answer Generation	Question Answer and Question Type Validation	image question-answer set for QID 101	VQA_RAD Dataset.xlsx	Open Science Framework	doi:10.17605/OSF.IO/89KPS	https://doi.org/10.17605/OSF.IO/89KPS
image with QID 102	Question Type and Answer Type Generation	Annotators	Question and Answer Generation	Question Answer and Question Type Validation	image question-answer set for QID 102	VQA_RAD Dataset.xlsx	Open Science Framework	doi:10.17605/OSF.IO/89KPS	https://doi.org/10.17605/OSF.IO/89KPS
image with QID 103	Question Type and Answer Type Generation	Annotators	Question and Answer Generation	Question Answer and Question Type Validation	image question-answer set for QID 103	VQA_RAD Dataset.xlsx	Open Science Framework	doi:10.17605/OSF.IO/89KPS	https://doi.org/10.17605/OSF.IO/89KPS
image with QID 104	Question Type and Answer Type Generation	Annotators	Question and Answer Generation	Question Answer and Question Type Validation	image question-answer set for QID 104	VQA_RAD Dataset.xlsx	Open Science Framework	doi:10.17605/OSF.IO/89KPS	https://doi.org/10.17605/OSF.IO/89KPS
image with QID 105	Question Type and Answer Type Generation	Annotators	Question and Answer Generation	Question Answer and Question Type Validation	image question-answer set for QID 105	VQA_RAD Dataset.xlsx	Open Science Framework	doi:10.17605/OSF.IO/89KPS	https://doi.org/10.17605/OSF.IO/89KPS
image with QID 106	Question Type and Answer Type Generation	Annotators	Question and Answer Generation	Question Answer and Question Type Validation	image question-answer set for QID 106	VQA_RAD Dataset.xlsx	Open Science Framework	doi:10.17605/OSF.IO/89KPS	https://doi.org/10.17605/OSF.IO/89KPS
image with QID 107	Question Type and Answer Type Generation	Annotators	Question and Answer Generation	Question Answer and Question Type Validation	image question-answer set for QID 107	VQA_RAD Dataset.xlsx	Open Science Framework	doi:10.17605/OSF.IO/89KPS	https://doi.org/10.17605/OSF.IO/89KPS
image with QID 108	Question Type and Answer Type Generation	Annotators	Question and Answer Generation	Question Answer and Question Type Validation	image question-answer set for QID 108	VQA_RAD Dataset.xlsx	Open Science Framework	doi:10.17605/OSF.IO/89KPS	https://doi.org/10.17605/OSF.IO/89KPS
image with QID 109	Question Type and Answer Type Generation	Annotators	Question and Answer Generation	Question Answer and Question Type Validation	image question-answer set for QID 109	VQA_RAD Dataset.xlsx	Open Science Framework	doi:10.17605/OSF.IO/89KPS	https://doi.org/10.17605/OSF.IO/89KPS
image with QID 110	Question Type and Answer Type Generation	Annotators	Question and Answer Generation	Question Answer and Question Type Validation	image question-answer set for QID 110	VQA_RAD Dataset.xlsx	Open Science Framework	doi:10.17605/OSF.IO/89KPS	https://doi.org/10.17605/OSF.IO/89KPS
image with QID 111	Question Type and Answer Type Generation	Annotators	Question and Answer Generation	Question Answer and Question Type Validation	image question-answer set for QID 111	VQA_RAD Dataset.xlsx	Open Science Framework	doi:10.17605/OSF.IO/89KPS	https://doi.org/10.17605/OSF.IO/89KPS
image with QID 112	Question Type and Answer Type Generation	Annotators	Question and Answer Generation	Question Answer and Question Type Validation	image question-answer set for QID 112	VQA_RAD Dataset.xlsx	Open Science Framework	doi:10.17605/OSF.IO/89KPS	https://doi.org/10.17605/OSF.IO/89KPS
image with QID 113	Question Type and Answer Type Generation	Annotators	Question and Answer Generation	Question Answer and Question Type Validation	image question-answer set for QID 113	VQA_RAD Dataset.xlsx	Open Science Framework	doi:10.17605/OSF.IO/89KPS	https://doi.org/10.17605/OSF.IO/89KPS
image with QID 114	Question Type and Answer Type Generation	Annotators	Question and Answer Generation	Question Answer and Question Type Validation	image question-answer set for QID 114	VQA_RAD Dataset.xlsx	Open Science Framework	doi:10.17605/OSF.IO/89KPS	https://doi.org/10.17605/OSF.IO/89KPS
image with QID 115	Question Type and Answer Type Generation	Annotators	Question and Answer Generation	Question Answer and Question Type Validation	image question-answer set for QID 115	VQA_RAD Dataset.xlsx	Open Science Framework	doi:10.17605/OSF.IO/89KPS	https://doi.org/10.17605/OSF.IO/89KPS
image with QID 116	Question Type and Answer Type Generation	Annotators	Question and Answer Generation	Question Answer and Question Type Validation	image question-answer set for QID 116	VQA_RAD Dataset.xlsx	Open Science Framework	doi:10.17605/OSF.IO/89KPS	https://doi.org/10.17605/OSF.IO/89KPS
image with QID 117	Question Type and Answer Type Generation	Annotators	Question and Answer Generation	Question Answer and Question Type Validation	image question-answer set for QID 117	VQA_RAD Dataset.xlsx	Open Science Framework	doi:10.17605/OSF.IO/89KPS	https://doi.org/10.17605/OSF.IO/89KPS
image with QID 118	Question Type and Answer Type Generation	Annotators	Question and Answer Generation	Question Answer and Question Type Validation	image question-answer set for QID 118	VQA_RAD Dataset.xlsx	Open Science Framework	doi:10.17605/OSF.IO/89KPS	https://doi.org/10.17605/OSF.IO/89KPS
image with QID 119	Question Type and Answer Type Generation	Annotators	Question and Answer Generation	Question Answer and Question Type Validation	image question-answer set for QID 119	VQA_RAD Dataset.xlsx	Open Science Framework	doi:10.17605/OSF.IO/89KPS	https://doi.org/10.17605/OSF.IO/89KPS
image with QID 120	Question Type and Answer Type Generation	Annotators	Question and Answer Generation	Question Answer and Question Type Validation	image question-answer set for QID 120	VQA_RAD Dataset.xlsx	Open Science Framework	doi:10.17605/OSF.IO/89KPS	https://doi.org/10.17605/OSF.IO/89KPS
image with QID 121	Question Type and Answer Type Generation	Annotators	Question and Answer Generation	Question Answer and Question Type Validation	image question-answer set for QID 121	VQA_RAD Dataset.xlsx	Open Science Framework	doi:10.17605/OSF.IO/89KPS	https://doi.org/10.17605/OSF.IO/89KPS
image with QID 122	Question Type and Answer Type Generation	Annotators	Question and Answer Generation	Question Answer and Question Type Validation	image question-answer set for QID 122	VQA_RAD Dataset.xlsx	Open Science Framework	doi:10.17605/OSF.IO/89KPS	https://doi.org/10.17605/OSF.IO/89KPS
image with QID 123	Question Type and Answer Type Generation	Annotators	Question and Answer Generation	Question Answer and Question Type Validation	image question-answer set for QID 123	VQA_RAD Dataset.xlsx	Open Science Framework	doi:10.17605/OSF.IO/89KPS	https://doi.org/10.17605/OSF.IO/89KPS
image with QID 124	Question Type and Answer Type Generation	Annotators	Question and Answer Generation	Question Answer and Question Type Validation	image question-answer set for QID 124	VQA_RAD Dataset.xlsx	Open Science Framework	doi:10.17605/OSF.IO/89KPS	https://doi.org/10.17605/OSF.IO/89KPS
image with QID 125	Question Type and Answer Type Generation	Annotators	Question and Answer Generation	Question Answer and Question Type Validation	image question-answer set for QID 125	VQA_RAD Dataset.xlsx	Open Science Framework	doi:10.17605/OSF.IO/89KPS	https://doi.org/10.17605/OSF.IO/89KPS
image with QID 126	Question Type and Answer Type Generation	Annotators	Question and Answer Generation	Question Answer and Question Type Validation	image question-answer set for QID 126	VQA_RAD Dataset.xlsx	Open Science Framework	doi:10.17605/OSF.IO/89KPS	https://doi.org/10.17605/OSF.IO/89KPS
image with QID 127	Question Type and Answer Type Generation	Annotators	Question and Answer Generation	Question Answer and Question Type Validation	image question-answer set for QID 127	VQA_RAD Dataset.xlsx	Open Science Framework	doi:10.17605/OSF.IO/89KPS	https://doi.org/10.17605/OSF.IO/89KPS
image with QID 128	Question Type and Answer Type Generation	Annotators	Question and Answer Generation	Question Answer and Question Type Validation	image question-answer set for QID 128	VQA_RAD Dataset.xlsx	Open Science Framework	doi:10.17605/OSF.IO/89KPS	https://doi.org/10.17605/OSF.IO/89KPS
image with QID 129	Question Type and Answer Type Generation	Annotators	Question and Answer Generation	Question Answer and Question Type Validation	image question-answer set for QID 129	VQA_RAD Dataset.xlsx	Open Science Framework	doi:10.17605/OSF.IO/89KPS	https://doi.org/10.17605/OSF.IO/89KPS
image with QID 130	Question Type and Answer Type Generation	Annotators	Question and Answer Generation	Question Answer and Question Type Validation	image question-answer set for QID 130	VQA_RAD Dataset.xlsx	Open Science Framework	doi:10.17605/OSF.IO/89KPS	https://doi.org/10.17605/OSF.IO/89KPS
image with QID 131	Question Type and Answer Type Generation	Annotators	Question and Answer Generation	Question Answer and Question Type Validation	image question-answer set for QID 131	VQA_RAD Dataset.xlsx	Open Science Framework	doi:10.17605/OSF.IO/89KPS	https://doi.org/10.17605/OSF.IO/89KPS
image with QID 132	Question Type and Answer Type Generation	Annotators	Question and Answer Generation	Question Answer and Question Type Validation	image question-answer set for QID 132	VQA_RAD Dataset.xlsx	Open Science Framework	doi:10.17605/OSF.IO/89KPS	https://doi.org/10.17605/OSF.IO/89KPS
image with QID 133	Question Type and Answer Type Generation	Annotators	Question and Answer Generation	Question Answer and Question Type Validation	image question-answer set for QID 133	VQA_RAD Dataset.xlsx	Open Science Framework	doi:10.17605/OSF.IO/89KPS	https://doi.org/10.17605/OSF.IO/89KPS
image with QID 134	Question Type and Answer Type Generation	Annotators	Question and Answer Generation	Question Answer and Question Type Validation	image question-answer set for QID 134	VQA_RAD Dataset.xlsx	Open Science Framework	doi:10.17605/OSF.IO/89KPS	https://doi.org/10.17605/OSF.IO/89KPS
image with QID 135	Question Type and Answer Type Generation	Annotators	Question and Answer Generation	Question Answer and Question Type Validation	image question-answer set for QID 135	VQA_RAD Dataset.xlsx	Open Science Framework	doi:10.17605/OSF.IO/89KPS	https://doi.org/10.17605/OSF.IO/89KPS
image with QID 136	Question Type and Answer Type Generation	Annotators	Question and Answer Generation	Question Answer and Question Type Validation	image question-answer set for QID 136	VQA_RAD Dataset.xlsx	Open Science Framework	doi:10.17605/OSF.IO/89KPS	https://doi.org/10.17605/OSF.IO/89KPS
image with QID 137	Question Type and Answer Type Generation	Annotators	Question and Answer Generation	Question Answer and Question Type Validation	image question-answer set for QID 137	VQA_RAD Dataset.xlsx	Open Science Framework	doi:10.17605/OSF.IO/89KPS	https://doi.org/10.17605/OSF.IO/89KPS
image with QID 138	Question Type and Answer Type Generation	Annotators	Question and Answer Generation	Question Answer and Question Type Validation	image question-answer set for QID 138	VQA_RAD Dataset.xlsx	Open Science Framework	doi:10.17605/OSF.IO/89KPS	https://doi.org/10.17605/OSF.IO/89KPS
image with QID 139	Question Type and Answer Type Generation	Annotators	Question and Answer Generation	Question Answer and Question Type Validation	image question-answer set for QID 139	VQA_RAD Dataset.xlsx	Open Science Framework	doi:10.17605/OSF.IO/89KPS	https://doi.org/10.17605/OSF.IO/89KPS
image with QID 140	Question Type and Answer Type Generation	Annotators	Question and Answer Generation	Question Answer and Question Type Validation	image question-answer set for QID 140	VQA_RAD Dataset.xlsx	Open Science Framework	doi:10.17605/OSF.IO/89KPS	https://doi.org/10.17605/OSF.IO/89KPS
image with QID 141	Question Type and Answer Type Generation	Annotators	Question and Answer Generation	Question Answer and Question Type Validation	image question-answer set for QID 141	VQA_RAD Dataset.xlsx	Open Science Framework	doi:10.17605/OSF.IO/89KPS	https://doi.org/10.17605/OSF.IO/89KPS
image with QID 142	Question Type and Answer Type Generation	Annotators	Question and Answer Generation	Question Answer and Question Type Validation	image question-answer set for QID 142	VQA_RAD Dataset.xlsx	Open Science Framework	doi:10.17605/OSF.IO/89KPS	https://doi.org/10.17605/OSF.IO/89KPS
image with QID 143	Question Type and Answer Type Generation	Annotators	Question and Answer Generation	Question Answer and Question Type Validation	image question-answer set for QID 143	VQA_RAD Dataset.xlsx	Open Science Framework	doi:10.17605/OSF.IO/89KPS	https://doi.org/10.17605/OSF.IO/89KPS
image with QID 144	Question Type and Answer Type Generation	Annotators	Question and Answer Generation	Question Answer and Question Type Validation	image question-answer set for QID 144	VQA_RAD Dataset.xlsx	Open Science Framework	doi:10.17605/OSF.IO/89KPS	https://doi.org/10.17605/OSF.IO/89KPS
image with QID 145	Question Type and Answer Type Generation	Annotators	Question and Answer Generation	Question Answer and Question Type Validation	image question-answer set for QID 145	VQA_RAD Dataset.xlsx	Open Science Framework	doi:10.17605/OSF.IO/89KPS	https://doi.org/10.17605/OSF.IO/89KPS
image with QID 146	Question Type and Answer Type Generation	Annotators	Question and Answer Generation	Question Answer and Question Type Validation	image question-answer set for QID 146	VQA_RAD Dataset.xlsx	Open Science Framework	doi:10.17605/OSF.IO/89KPS	https://doi.org/10.17605/OSF.IO/89KPS
image with QID 147	Question Type and Answer Type Generation	Annotators	Question and Answer Generation	Question Answer and Question Type Validation	image question-answer set for QID 147	VQA_RAD Dataset.xlsx	Open Science Framework	doi:10.17605/OSF.IO/89KPS	https://doi.org/10.17605/OSF.IO/89KPS
image with QID 148	Question Type and Answer Type Generation	Annotators	Question and Answer Generation	Question Answer and Question Type Validation	image question-answer set for QID 148	VQA_RAD Dataset.xlsx	Open Science Framework	doi:10.17605/OSF.IO/89KPS	https://doi.org/10.17605/OSF.IO/89KPS
image with QID 149	Question Type and Answer Type Generation	Annotators	Question and Answer Generation	Question Answer and Question Type Validation	image question-answer set for QID 149	VQA_RAD Dataset.xlsx	Open Science Framework	doi:10.17605/OSF.IO/89KPS	https://doi.org/10.17605/OSF.IO/89KPS
image with QID 150	Question Type and Answer Type Generation	Annotators	Question and Answer Generation	Question Answer and Question Type Validation	image question-answer set for QID 150	VQA_RAD Dataset.xlsx	Open Science Framework	doi:10.17605/OSF.IO/89KPS	https://doi.org/10.17605/OSF.IO/89KPS
image with QID 151	Question Type and Answer Type Generation	Annotators	Question and Answer Generation	Question Answer and Question Type Validation	image question-answer set for QID 151	VQA_RAD Dataset.xlsx	Open Science Framework	doi:10.17605/OSF.IO/89KPS	https://doi.org/10.17605/OSF.IO/89KPS
image with QID 152	Question Type and Answer Type Generation	Annotators	Question and Answer Generation	Question Answer and Question Type Validation	image question-answer set for QID 152	VQA_RAD Dataset.xlsx	Open Science Framework	doi:10.17605/OSF.IO/89KPS	https://doi.org/10.17605/OSF.IO/89KPS
image with QID 153	Question Type and Answer Type Generation	Annotators	Question and Answer Generation	Question Answer and Question Type Validation	image question-answer set for QID 153	VQA_RAD Dataset.xlsx	Open Science Framework	doi:10.17605/OSF.IO/89KPS	https://doi.org/10.17605/OSF.IO/89KPS
image with QID 154	Question Type and Answer Type Generation	Annotators	Question and Answer Generation	Question Answer and Question Type Validation	image question-answer set for QID 154	VQA_RAD Dataset.xlsx	Open Science Framework	doi:10.17605/OSF.IO/89KPS	https://doi.org/10.17605/OSF.IO/89KPS
image with QID 155	Question Type and Answer Type Generation	Annotators	Question and Answer Generation	Question Answer and Question Type Validation	image question-answer set for QID 155	VQA_RAD Dataset.xlsx	Open Science Framework	doi:10.17605/OSF.IO/89KPS	https://doi.org/10.17605/OSF.IO/89KPS
image with QID 156	Question Type and Answer Type Generation	Annotators	Question and Answer Generation	Question Answer and Question Type Validation	image question-answer set for QID 156	VQA_RAD Dataset.xlsx	Open Science Framework	doi:10.17605/OSF.IO/89KPS	https://doi.org/10.17605/OSF.IO/89KPS
image with QID 157	Question Type and Answer Type Generation	Annotators	Question and Answer Generation	Question Answer and Question Type Validation	image question-answer set for QID 157	VQA_RAD Dataset.xlsx	Open Science Framework	doi:10.17605/OSF.IO/89KPS	https://doi.org/10.17605/OSF.IO/89KPS
image with QID 158	Question Type and Answer Type Generation	Annotators	Question and Answer Generation	Question Answer and Question Type Validation	image question-answer set for QID 158	VQA_RAD Dataset.xlsx	Open Science Framework	doi:10.17605/OSF.IO/89KPS	https://doi.org/10.17605/OSF.IO/89KPS
image with QID 159	Question Type and Answer Type Generation	Annotators	Question and Answer Generation	Question Answer and Question Type Validation	image question-answer set for QID 159	VQA_RAD Dataset.xlsx	Open Science Framework	doi:10.17605/OSF.IO/89KPS	https://doi.org/10.17605/OSF.IO/89KPS
image with QID 160	Question Type and Answer Type Generation	Annotators	Question and Answer Generation	Question Answer and Question Type Validation	image question-answer set for QID 160	VQA_RAD Dataset.xlsx	Open Science Framework	doi:10.17605/OSF.IO/89KPS	https://doi.org/10.17605/OSF.IO/89KPS
image with QID 161	Question Type and Answer Type Generation	Annotators	Question and Answer Generation	Question Answer and Question Type Validation	image question-answer set for QID 161	VQA_RAD Dataset.xlsx	Open Science Framework	doi:10.17605/OSF.IO/89KPS	https://doi.org/10.17605/OSF.IO/89KPS
image with QID 162	Question Type and Answer Type Generation	Annotators	Question and Answer Generation	Question Answer and Question Type Validation	image question-answer set for QID 162	VQA_RAD Dataset.xlsx	Open Science Framework	doi:10.17605/OSF.IO/89KPS	https://doi.org/10.17605/OSF.IO/89KPS
image with QID 163	Question Type and Answer Type Generation	Annotators	Question and Answer Generation	Question Answer and Question Type Validation	image question-answer set for QID 163	VQA_RAD Dataset.xlsx	Open Science Framework	doi:10.17605/OSF.IO/89KPS	https://doi.org/10.17605/OSF.IO/89KPS
image with QID 164	Question Type and Answer Type Generation	Annotators	Question and Answer Generation	Question Answer and Question Type Validation	image question-answer set for QID 164	VQA_RAD Dataset.xlsx	Open Science Framework	doi:10.17605/OSF.IO/89KPS	https://doi.org/10.17605/OSF.IO/89KPS
image with QID 165	Question Type and Answer Type Generation	Annotators	Question and Answer Generation	Question Answer and Question Type Validation	image question-answer set for QID 165	VQA_RAD Dataset.xlsx	Open Science Framework	doi:10.17605/OSF.IO/89KPS	https://doi.org/10.17605/OSF.IO/89KPS
image with QID 166	Question Type and Answer Type Generation	Annotators	Question and Answer Generation	Question Answer and Question Type Validation	image question-answer set for QID 166	VQA_RAD Dataset.xlsx	Open Science Framework	doi:10.17605/OSF.IO/89KPS	https://doi.org/10.17605/OSF.IO/89KPS
image with QID 167	Question Type and Answer Type Generation	Annotators	Question and Answer Generation	Question Answer and Question Type Validation	image question-answer set for QID 167	VQA_RAD Dataset.xlsx	Open Science Framework	doi:10.17605/OSF.IO/89KPS	https://doi.org/10.17605/OSF.IO/89KPS
image with QID 168	Question Type and Answer Type Generation	Annotators	Question and Answer Generation	Question Answer and Question Type Validation	image question-answer set for QID 168	VQA_RAD Dataset.xlsx	Open Science Framework	doi:10.17605/OSF.IO/89KPS	https://doi.org/10.17605/OSF.IO/89KPS
image with QID 169	Question Type and Answer Type Generation	Annotators	Question and Answer Generation	Question Answer and Question Type Validation	image question-answer set for QID 169	VQA_RAD Dataset.xlsx	Open Science Framework	doi:10.17605/OSF.IO/89KPS	https://doi.org/10.17605/OSF.IO/89KPS
image with QID 170	Question Type and Answer Type Generation	Annotators	Question and Answer Generation	Question Answer and Question Type Validation	image question-answer set for QID 170	VQA_RAD Dataset.xlsx	Open Science Framework	doi:10.17605/OSF.IO/89KPS	https://doi.org/10.17605/OSF.IO/89KPS
image with QID 171	Question Type and Answer Type Generation	Annotators	Question and Answer Generation	Question Answer and Question Type Validation	image question-answer set for QID 171	VQA_RAD Dataset.xlsx	Open Science Framework	doi:10.17605/OSF.IO/89KPS	https://doi.org/10.17605/OSF.IO/89KPS
image with QID 172	Question Type and Answer Type Generation	Annotators	Question and Answer Generation	Question Answer and Question Type Validation	image question-answer set for QID 172	VQA_RAD Dataset.xlsx	Open Science Framework	doi:10.17605/OSF.IO/89KPS	https://doi.org/10.17605/OSF.IO/89KPS
image with QID 173	Question Type and Answer Type Generation	Annotators	Question and Answer Generation	Question Answer and Question Type Validation	image question-answer set for QID 173	VQA_RAD Dataset.xlsx	Open Science Framework	doi:10.17605/OSF.IO/89KPS	https://doi.org/10.17605/OSF.IO/89KPS
image with QID 174	Question Type and Answer Type Generation	Annotators	Question and Answer Generation	Question Answer and Question Type Validation	image question-answer set for QID 174	VQA_RAD Dataset.xlsx	Open Science Framework	doi:10.17605/OSF.IO/89KPS	https://doi.org/10.17605/OSF.IO/89KPS
image with QID 175	Question Type and Answer Type Generation	Annotators	Question and Answer Generation	Question Answer and Question Type Validation	image question-answer set for QID 175	VQA_RAD Dataset.xlsx	Open Science Framework	doi:10.17605/OSF.IO/89KPS	https://doi.org/10.17605/OSF.IO/89KPS
image with QID 176	Question Type and Answer Type Generation	Annotators	Question and Answer Generation	Question Answer and Question Type Validation	image question-answer set for QID 176	VQA_RAD Dataset.xlsx	Open Science Framework	doi:10.17605/OSF.IO/89KPS	https://doi.org/10.17605/OSF.IO/89KPS
image with QID 177	Question Type and Answer Type Generation	Annotators	Question and Answer Generation	Question Answer and Question Type Validation	image question-answer set for QID 177	VQA_RAD Dataset.xlsx	Open Science Framework	doi:10.17605/OSF.IO/89KPS	https://doi.org/10.17605/OSF.IO/89KPS
image with QID 178	Question Type and Answer Type Generation	Annotators	Question and Answer Generation	Question Answer and Question Type Validation	image question-answer set for QID 178	VQA_RAD Dataset.xlsx	Open Science Framework	doi:10.17605/OSF.IO/89KPS	https://doi.org/10.17605/OSF.IO/89KPS
image with QID 179	Question Type and Answer Type Generation	Annotators	Question and Answer Generation	Question Answer and Question Type Validation	image question-answer set for QID 179	VQA_RAD Dataset.xlsx	Open Science Framework	doi:10.17605/OSF.IO/89KPS	https://doi.org/10.17605/OSF.IO/89KPS
image with QID 180	Question Type and Answer Type Generation	Annotators	Question and Answer Generation	Question Answer and Question Type Validation	image question-answer set for QID 180	VQA_RAD Dataset.xlsx	Open Science Framework	doi:10.17605/OSF.IO/89KPS	https://doi.org/10.17605/OSF.IO/89KPS
image with QID 181	Question Type and Answer Type Generation	Annotators	Question and Answer Generation	Question Answer and Question Type Validation	image question-answer set for QID 181	VQA_RAD Dataset.xlsx	Open Science Framework	doi:10.17605/OSF.IO/89KPS	https://doi.org/10.17605/OSF.IO/89KPS
image with QID 182	Question Type and Answer Type Generation	Annotators	Question and Answer Generation	Question Answer and Question Type Validation	image question-answer set for QID 182	VQA_RAD Dataset.xlsx	Open Science Framework	doi:10.17605/OSF.IO/89KPS	https://doi.org/10.17605/OSF.IO/89KPS
image with QID 183	Question Type and Answer Type Generation	Annotators	Question and Answer Generation	Question Answer and Question Type Validation	image question-answer set for QID 183	VQA_RAD Dataset.xlsx	Open Science Framework	doi:10.17605/OSF.IO/89KPS	https://doi.org/10.17605/OSF.IO/89KPS
image with QID 184	Question Type and Answer Type Generation	Annotators	Question and Answer Generation	Question Answer and Question Type Validation	image question-answer set for QID 184	VQA_RAD Dataset.xlsx	Open Science Framework	doi:10.17605/OSF.IO/89KPS	https://doi.org/10.17605/OSF.IO/89KPS
image with QID 185	Question Type and Answer Type Generation	Annotators	Question and Answer Generation	Question Answer and Question Type Validation	image question-answer set for QID 185	VQA_RAD Dataset.xlsx	Open Science Framework	doi:10.17605/OSF.IO/89KPS	https://doi.org/10.17605/OSF.IO/89KPS
image with QID 186	Question Type and Answer Type Generation	Annotators	Question and Answer Generation	Question Answer and Question Type Validation	image question-answer set for QID 186	VQA_RAD Dataset.xlsx	Open Science Framework	doi:10.17605/OSF.IO/89KPS	https://doi.org/10.17605/OSF.IO/89KPS
image with QID 187	Question Type and Answer Type Generation	Annotators	Question and Answer Generation	Question Answer and Question Type Validation	image question-answer set for QID 187	VQA_RAD Dataset.xlsx	Open Science Framework	doi:10.17605/OSF.IO/89KPS	https://doi.org/10.17605/OSF.IO/89KPS
image with QID 188	Question Type and Answer Type Generation	Annotators	Question and Answer Generation	Question Answer and Question Type Validation	image question-answer set for QID 188	VQA_RAD Dataset.xlsx	Open Science Framework	doi:10.17605/OSF.IO/89KPS	https://doi.org/10.17605/OSF.IO/89KPS
image with QID 189	Question Type and Answer Type Generation	Annotators	Question and Answer Generation	Question Answer and Question Type Validation	image question-answer set for QID 189	VQA_RAD Dataset.xlsx	Open Science Framework	doi:10.17605/OSF.IO/89KPS	https://doi.org/10.17605/OSF.IO/89KPS
image with QID 190	Question Type and Answer Type Generation	Annotators	Question and Answer Generation	Question Answer and Question Type Validation	image question-answer set for QID 190	VQA_RAD Dataset.xlsx	Open Science Framework	doi:10.17605/OSF.IO/89KPS	https://doi.org/10.17605/OSF.IO/89KPS
image with QID 191	Question Type and Answer Type Generation	Annotators	Question and Answer Generation	Question Answer and Question Type Validation	image question-answer set for QID 191	VQA_RAD Dataset.xlsx	Open Science Framework	doi:10.17605/OSF.IO/89KPS	https://doi.org/10.17605/OSF.IO/89KPS
image with QID 192	Question Type and Answer Type Generation	Annotators	Question and Answer Generation	Question Answer and Question Type Validation	image question-answer set for QID 192	VQA_RAD Dataset.xlsx	Open Science Framework	doi:10.17605/OSF.IO/89KPS	https://doi.org/10.17605/OSF.IO/89KPS
image with QID 193	Question Type and Answer Type Generation	Annotators	Question and Answer Generation	Question Answer and Question Type Validation	image question-answer set for QID 193	VQA_RAD Dataset.xlsx	Open Science Framework	doi:10.17605/OSF.IO/89KPS	https://doi.org/10.17605/OSF.IO/89KPS
image with QID 194	Question Type and Answer Type Generation	Annotators	Question and Answer Generation	Question Answer and Question Type Validation	image question-answer set for QID 194	VQA_RAD Dataset.xlsx	Open Science Framework	doi:10.17605/OSF.IO/89KPS	https://doi.org/10.17605/OSF.IO/89KPS
image with QID 195	Question Type and Answer Type Generation	Annotators	Question and Answer Generation	Question Answer and Question Type Validation	image question-answer set for QID 195	VQA_RAD Dataset.xlsx	Open Science Framework	doi:10.17605/OSF.IO/89KPS	https://doi.org/10.17605/OSF.IO/89KPS
image with QID 196	Question Type and Answer Type Generation	Annotators	Question and Answer Generation	Question Answer and Question Type Validation	image question-answer set for QID 196	VQA_RAD Dataset.xlsx	Open Science Framework	doi:10.17605/OSF.IO/89KPS	https://doi.org/10.17605/OSF.IO/89KPS
image with QID 197	Question Type and Answer Type Generation	Annotators	Question and Answer Generation	Question Answer and Question Type Validation	image question-answer set for QID 197	VQA_RAD Dataset.xlsx	Open Science Framework	doi:10.17605/OSF.IO/89KPS	https://doi.org/10.17605/OSF.IO/89KPS
image with QID 198	Question Type and Answer Type Generation	Annotators	Question and Answer Generation	Question Answer and Question Type Validation	image question-answer set for QID 198	VQA_RAD Dataset.xlsx	Open Science Framework	doi:10.17605/OSF.IO/89KPS	https://doi.org/10.17605/OSF.IO/89KPS
image with QID 199	Question Type and Answer Type Generation	Annotators	Question and Answer Generation	Question Answer and Question Type Validation	image question-answer set for QID 199	VQA_RAD Dataset.xlsx	Open Science Framework	doi:10.17605/OSF.IO/89KPS	https://doi.org/10.17605/OSF.IO/89KPS
image with QID 200	Question Type and Answer Type Generation	Annotators	Question and Answer Generation	Question Answer and Question Type Validation	image question-answer set for QID 200	VQA_RAD Dataset.xlsx	Open Science Framework	doi:10.17605/OSF.IO/89KPS	https://doi.org/10.17605/OSF.IO/89KPS
image with QID 201	Question Type and Answer Type Generation	Annotators	Question and Answer Generation	Question Answer and Question Type Validation	image question-answer set for QID 201	VQA_RAD Dataset.xlsx	Open Science Framework	doi:10.17605/OSF.IO/89KPS	https://doi.org/10.17605/OSF.IO/89KPS
image with QID 202	Question Type and Answer Type Generation	Annotators	Question and Answer Generation	Question Answer and Question Type Validation	image question-answer set for QID 202	VQA_RAD Dataset.xlsx	Open Science Framework	doi:10.17605/OSF.IO/89KPS	https://doi.org/10.17605/OSF.IO/89KPS
image with QID 203	Question Type and Answer Type Generation	Annotators	Question and Answer Generation	Question Answer and Question Type Validation	image question-answer set for QID 203	VQA_RAD Dataset.xlsx	Open Science Framework	doi:10.17605/OSF.IO/89KPS	https://doi.org/10.17605/OSF.IO/89KPS
image with QID 204	Question Type and Answer Type Generation	Annotators	Question and Answer Generation	Question Answer and Question Type Validation	image question-answer set for QID 204	VQA_RAD Dataset.xlsx	Open Science Framework	doi:10.17605/OSF.IO/89KPS	https://doi.org/10.17605/OSF.IO/89KPS
image with QID 205	Question Type and Answer Type Generation	Annotators	Question and Answer Generation	Question Answer and Question Type Validation	image question-answer set for QID 205	VQA_RAD Dataset.xlsx	Open Science Framework	doi:10.17605/OSF.IO/89KPS	https://doi.org/10.17605/OSF.IO/89KPS
image with QID 206	Question Type and Answer Type Generation	Annotators	Question and Answer Generation	Question Answer and Question Type Validation	image question-answer set for QID 206	VQA_RAD Dataset.xlsx	Open Science Framework	doi:10.17605/OSF.IO/89KPS	https://doi.org/10.17605/OSF.IO/89KPS
image with QID 207	Question Type and Answer Type Generation	Annotators	Question and Answer Generation	Question Answer and Question Type Validation	image question-answer set for QID 207	VQA_RAD Dataset.xlsx	Open Science Framework	doi:10.17605/OSF.IO/89KPS	https://doi.org/10.17605/OSF.IO/89KPS
image with QID 208	Question Type and Answer Type Generation	Annotators	Question and Answer Generation	Question Answer and Question Type Validation	image question-answer set for QID 208	VQA_RAD Dataset.xlsx	Open Science Framework	doi:10.17605/OSF.IO/89KPS	https://doi.org/10.17605/OSF.IO/89KPS
image with QID 209	Question Type and Answer Type Generation	Annotators	Question and Answer Generation	Question Answer and Question Type Validation	image question-answer set for QID 209	VQA_RAD Dataset.xlsx	Open Science Framework	doi:10.17605/OSF.IO/89KPS	https://doi.org/10.17605/OSF.IO/89KPS
image with QID 210	Question Type and Answer Type Generation	Annotators	Question and Answer Generation	Question Answer and Question Type Validation	image question-answer set for QID 210	VQA_RAD Dataset.xlsx	Open Science Framework	doi:10.17605/OSF.IO/89KPS	https://doi.org/10.17605/OSF.IO/89KPS
image with QID 211	Question Type and Answer Type Generation	Annotators	Question and Answer Generation	Question Answer and Question Type Validation	image question-answer set for QID 211	VQA_RAD Dataset.xlsx	Open Science Framework	doi:10.17605/OSF.IO/89KPS	https://doi.org/10.17605/OSF.IO/89KPS
image with QID 212	Question Type and Answer Type Generation	Annotators	Question and Answer Generation	Question Answer and Question Type Validation	image question-answer set for QID 212	VQA_RAD Dataset.xlsx	Open Science Framework	doi:10.17605/OSF.IO/89KPS	https://doi.org/10.17605/OSF.IO/89KPS
image with QID 213	Question Type and Answer Type Generation	Annotators	Question and Answer Generation	Question Answer and Question Type Validation	image question-answer set for QID 213	VQA_RAD Dataset.xlsx	Open Science Framework	doi:10.17605/OSF.IO/89KPS	https://doi.org/10.17605/OSF.IO/89KPS
image with QID 214	Question Type and Answer Type Generation	Annotators	Question and Answer Generation	Question Answer and Question Type Validation	image question-answer set for QID 214	VQA_RAD Dataset.xlsx	Open Science Framework	doi:10.17605/OSF.IO/89KPS	https://doi.org/10.17605/OSF.IO/89KPS
image with QID 215	Question Type and Answer Type Generation	Annotators	Question and Answer Generation	Question Answer and Question Type Validation	image question-answer set for QID 215	VQA_RAD Dataset.xlsx	Open Science Framework	doi:10.17605/OSF.IO/89KPS	https://doi.org/10.17605/OSF.IO/89KPS
image with QID 216	Question Type and Answer Type Generation	Annotators	Question and Answer Generation	Question Answer and Question Type Validation	image question-answer set for QID 216	VQA_RAD Dataset.xlsx	Open Science Framework	doi:10.17605/OSF.IO/89KPS	https://doi.org/10.17605/OSF.IO/89KPS
image with QID 217	Question Type and Answer Type Generation	Annotators	Question and Answer Generation	Question Answer and Question Type Validation	image question-answer set for QID 217	VQA_RAD Dataset.xlsx	Open Science Framework	doi:10.17605/OSF.IO/89KPS	https://doi.org/10.17605/OSF.IO/89KPS
image with QID 218	Question Type and Answer Type Generation	Annotators	Question and Answer Generation	Question Answer and Question Type Validation	image question-answer set for QID 218	VQA_RAD Dataset.xlsx	Open Science Framework	doi:10.17605/OSF.IO/89KPS	https://doi.org/10.17605/OSF.IO/89KPS
image with QID 219	Question Type and Answer Type Generation	Annotators	Question and Answer Generation	Question Answer and Question Type Validation	image question-answer set for QID 219	VQA_RAD Dataset.xlsx	Open Science Framework	doi:10.17605/OSF.IO/89KPS	https://doi.org/10.17605/OSF.IO/89KPS
image with QID 220	Question Type and Answer Type Generation	Annotators	Question and Answer Generation	Question Answer and Question Type Validation	image question-answer set for QID 220	VQA_RAD Dataset.xlsx	Open Science Framework	doi:10.17605/OSF.IO/89KPS	https://doi.org/10.17605/OSF.IO/89KPS
image with QID 221	Question Type and Answer Type Generation	Annotators	Question and Answer Generation	Question Answer and Question Type Validation	image question-answer set for QID 221	VQA_RAD Dataset.xlsx	Open Science Framework	doi:10.17605/OSF.IO/89KPS	https://doi.org/10.17605/OSF.IO/89KPS
image with QID 222	Question Type and Answer Type Generation	Annotators	Question and Answer Generation	Question Answer and Question Type Validation	image question-answer set for QID 222	VQA_RAD Dataset.xlsx	Open Science Framework	doi:10.17605/OSF.IO/89KPS	https://doi.org/10.17605/OSF.IO/89KPS
image with QID 223	Question Type and Answer Type Generation	Annotators	Question and Answer Generation	Question Answer and Question Type Validation	image question-answer set for QID 223	VQA_RAD Dataset.xlsx	Open Science Framework	doi:10.17605/OSF.IO/89KPS	https://doi.org/10.17605/OSF.IO/89KPS
image with QID 224	Question Type and Answer Type Generation	Annotators	Question and Answer Generation	Question Answer and Question Type Validation	image question-answer set for QID 224	VQA_RAD Dataset.xlsx	Open Science Framework	doi:10.17605/OSF.IO/89KPS	https://doi.org/10.17605/OSF.IO/89KPS
image with QID 225	Question Type and Answer Type Generation	Annotators	Question and Answer Generation	Question Answer and Question Type Validation	image question-answer set for QID 225	VQA_RAD Dataset.xlsx	Open Science Framework	doi:10.17605/OSF.IO/89KPS	https://doi.org/10.17605/OSF.IO/89KPS
image with QID 226	Question Type and Answer Type Generation	Annotators	Question and Answer Generation	Question Answer and Question Type Validation	image question-answer set for QID 226	VQA_RAD Dataset.xlsx	Open Science Framework	doi:10.17605/OSF.IO/89KPS	https://doi.org/10.17605/OSF.IO/89KPS
image with QID 227	Question Type and Answer Type Generation	Annotators	Question and Answer Generation	Question Answer and Question Type Validation	image question-answer set for QID 227	VQA_RAD Dataset.xlsx	Open Science Framework	doi:10.17605/OSF.IO/89KPS	https://doi.org/10.17605/OSF.IO/89KPS
image with QID 228	Question Type and Answer Type Generation	Annotators	Question and Answer Generation	Question Answer and Question Type Validation	image question-answer set for QID 228	VQA_RAD Dataset.xlsx	Open Science Framework	doi:10.17605/OSF.IO/89KPS	https://doi.org/10.17605/OSF.IO/89KPS
image with QID 229	Question Type and Answer Type Generation	Annotators	Question and Answer Generation	Question Answer and Question Type Validation	image question-answer set for QID 229	VQA_RAD Dataset.xlsx	Open Science Framework	doi:10.17605/OSF.IO/89KPS	https://doi.org/10.17605/OSF.IO/89KPS
image with QID 230	Question Type and Answer Type Generation	Annotators	Question and Answer Generation	Question Answer and Question Type Validation	image question-answer set for QID 230	VQA_RAD Dataset.xlsx	Open Science Framework	doi:10.17605/OSF.IO/89KPS	https://doi.org/10.17605/OSF.IO/89KPS
image with QID 231	Question Type and Answer Type Generation	Annotators	Question and Answer Generation	Question Answer and Question Type Validation	image question-answer set for QID 231	VQA_RAD Dataset.xlsx	Open Science Framework	doi:10.17605/OSF.IO/89KPS	https://doi.org/10.17605/OSF.IO/89KPS
image with QID 232	Question Type and Answer Type Generation	Annotators	Question and Answer Generation	Question Answer and Question Type Validation	image question-answer set for QID 232	VQA_RAD Dataset.xlsx	Open Science Framework	doi:10.17605/OSF.IO/89KPS	https://doi.org/10.17605/OSF.IO/89KPS
image with QID 233	Question Type and Answer Type Generation	Annotators	Question and Answer Generation	Question Answer and Question Type Validation	image question-answer set for QID 233	VQA_RAD Dataset.xlsx	Open Science Framework	doi:10.17605/OSF.IO/89KPS	https://doi.org/10.17605/OSF.IO/89KPS
image with QID 234	Question Type and Answer Type Generation	Annotators	Question and Answer Generation	Question Answer and Question Type Validation	image question-answer set for QID 234	VQA_RAD Dataset.xlsx	Open Science Framework	doi:10.17605/OSF.IO/89KPS	https://doi.org/10.17605/OSF.IO/89KPS
image with QID 235	Question Type and Answer Type Generation	Annotators	Question and Answer Generation	Question Answer and Question Type Validation	image question-answer set for QID 235	VQA_RAD Dataset.xlsx	Open Science Framework	doi:10.17605/OSF.IO/89KPS	https://doi.org/10.17605/OSF.IO/89KPS
image with QID 236	Question Type and Answer Type Generation	Annotators	Question and Answer Generation	Question Answer and Question Type Validation	image question-answer set for QID 236	VQA_RAD Dataset.xlsx	Open Science Framework	doi:10.17605/OSF.IO/89KPS	https://doi.org/10.17605/OSF.IO/89KPS
image with QID 237	Question Type and Answer Type Generation	Annotators	Question and Answer Generation	Question Answer and Question Type Validation	image question-answer set for QID 237	VQA_RAD Dataset.xlsx	Open Science Framework	doi:10.17605/OSF.IO/89KPS	https://doi.org/10.17605/OSF.IO/89KPS
image with QID 238	Question Type and Answer Type Generation	Annotators	Question and Answer Generation	Question Answer and Question Type Validation	image question-answer set for QID 238	VQA_RAD Dataset.xlsx	Open Science Framework	doi:10.17605/OSF.IO/89KPS	https://doi.org/10.17605/OSF.IO/89KPS
image with QID 239	Question Type and Answer Type Generation	Annotators	Question and Answer Generation	Question Answer and Question Type Validation	image question-answer set for QID 239	VQA_RAD Dataset.xlsx	Open Science Framework	doi:10.17605/OSF.IO/89KPS	https://doi.org/10.17605/OSF.IO/89KPS
image with QID 240	Question Type and Answer Type Generation	Annotators	Question and Answer Generation	Question Answer and Question Type Validation	image question-answer set for QID 240	VQA_RAD Dataset.xlsx	Open Science Framework	doi:10.17605/OSF.IO/89KPS	https://doi.org/10.17605/OSF.IO/89KPS
image with QID 241	Question Type and Answer Type Generation	Annotators	Question and Answer Generation	Question Answer and Question Type Validation	image question-answer set for QID 241	VQA_RAD Dataset.xlsx	Open Science Framework	doi:10.17605/OSF.IO/89KPS	https://doi.org/10.17605/OSF.IO/89KPS
image with QID 242	Question Type and Answer Type Generation	Annotators	Question and Answer Generation	Question Answer and Question Type Validation	image question-answer set for QID 242	VQA_RAD Dataset.xlsx	Open Science Framework	doi:10.17605/OSF.IO/89KPS	https://doi.org/10.17605/OSF.IO/89KPS
image with QID 243	Question Type and Answer Type Generation	Annotators	Question and Answer Generation	Question Answer and Question Type Validation	image question-answer set for QID 243	VQA_RAD Dataset.xlsx	Open Science Framework	doi:10.17605/OSF.IO/89KPS	https://doi.org/10.17605/OSF.IO/89KPS
image with QID 244	Question Type and Answer Type Generation	Annotators	Question and Answer Generation	Question Answer and Question Type Validation	image question-answer set for QID 244	VQA_RAD Dataset.xlsx	Open Science Framework	doi:10.17605/OSF.IO/89KPS	https://doi.org/10.17605/OSF.IO/89KPS
image with QID 245	Question Type and Answer Type Generation	Annotators	Question and Answer Generation	Question Answer and Question Type Validation	image question-answer set for QID 245	VQA_RAD Dataset.xlsx	Open Science Framework	doi:10.17605/OSF.IO/89KPS	https://doi.org/10.17605/OSF.IO/89KPS
image with QID 246	Question Type and Answer Type Generation	Annotators	Question and Answer Generation	Question Answer and Question Type Validation	image question-answer set for QID 246	VQA_RAD Dataset.xlsx	Open Science Framework	doi:10.17605/OSF.IO/89KPS	https://doi.org/10.17605/OSF.IO/89KPS
image with QID 247	Question Type and Answer Type Generation	Annotators	Question and Answer Generation	Question Answer and Question Type Validation	image question-answer set for QID 247	VQA_RAD Dataset.xlsx	Open Science Framework	doi:10.17605/OSF.IO/89KPS	https://doi.org/10.17605/OSF.IO/89KPS
image with QID 248	Question Type and Answer Type Generation	Annotators	Question and Answer Generation	Question Answer and Question Type Validation	image question-answer set for QID 248	VQA_RAD Dataset.xlsx	Open Science Framework	doi:10.17605/OSF.IO/89KPS	https://doi.org/10.17605/OSF.IO/89KPS
image with QID 249	Question Type and Answer Type Generation	Annotators	Question and Answer Generation	Question Answer and Question Type Validation	image question-answer set for QID 249	VQA_RAD Dataset.xlsx	Open Science Framework	doi:10.17605/OSF.IO/89KPS	https://doi.org/10.17605/OSF.IO/89KPS
image with QID 250	Question Type and Answer Type Generation	Annotators	Question and Answer Generation	Question Answer and Question Type Validation	image question-answer set for QID 250	VQA_RAD Dataset.xlsx	Open Science Framework	doi:10.17605/OSF.IO/89KPS	https://doi.org/10.17605/OSF.IO/89KPS
image with QID 251	Question Type and Answer Type Generation	Annotators	Question and Answer Generation	Question Answer and Question Type Validation	image question-answer set for QID 251	VQA_RAD Dataset.xlsx	Open Science Framework	doi:10.17605/OSF.IO/89KPS	https://doi.org/10.17605/OSF.IO/89KPS
image with QID 252	Question Type and Answer Type Generation	Annotators	Question and Answer Generation	Question Answer and Question Type Validation	image question-answer set for QID 252	VQA_RAD Dataset.xlsx	Open Science Framework	doi:10.17605/OSF.IO/89KPS	https://doi.org/10.17605/OSF.IO/89KPS
image with QID 253	Question Type and Answer Type Generation	Annotators	Question and Answer Generation	Question Answer and Question Type Validation	image question-answer set for QID 253	VQA_RAD Dataset.xlsx	Open Science Framework	doi:10.17605/OSF.IO/89KPS	https://doi.org/10.17605/OSF.IO/89KPS
image with QID 254	Question Type and Answer Type Generation	Annotators	Question and Answer Generation	Question Answer and Question Type Validation	image question-answer set for QID 254	VQA_RAD Dataset.xlsx	Open Science Framework	doi:10.17605/OSF.IO/89KPS	https://doi.org/10.17605/OSF.IO/89KPS
image with QID 255	Question Type and Answer Type Generation	Annotators	Question and Answer Generation	Question Answer and Question Type Validation	image question-answer set for QID 255	VQA_RAD Dataset.xlsx	Open Science Framework	doi:10.17605/OSF.IO/89KPS	https://doi.org/10.17605/OSF.IO/89KPS
image with QID 256	Question Type and Answer Type Generation	Annotators	Question and Answer Generation	Question Answer and Question Type Validation	image question-answer set for QID 256	VQA_RAD Dataset.xlsx	Open Science Framework	doi:10.17605/OSF.IO/89KPS	https://doi.org/10.17605/OSF.IO/89KPS
image with QID 257	Question Type and Answer Type Generation	Annotators	Question and Answer Generation	Question Answer and Question Type Validation	image question-answer set for QID 257	VQA_RAD Dataset.xlsx	Open Science Framework	doi:10.17605/OSF.IO/89KPS	https://doi.org/10.17605/OSF.IO/89KPS
image with QID 258	Question Type and Answer Type Generation	Annotators	Question and Answer Generation	Question Answer and Question Type Validation	image question-answer set for QID 258	VQA_RAD Dataset.xlsx	Open Science Framework	doi:10.17605/OSF.IO/89KPS	https://doi.org/10.17605/OSF.IO/89KPS
image with QID 259	Question Type and Answer Type Generation	Annotators	Question and Answer Generation	Question Answer and Question Type Validation	image question-answer set for QID 259	VQA_RAD Dataset.xlsx	Open Science Framework	doi:10.17605/OSF.IO/89KPS	https://doi.org/10.17605/OSF.IO/89KPS
image with QID 260	Question Type and Answer Type Generation	Annotators	Question and Answer Generation	Question Answer and Question Type Validation	image question-answer set for QID 260	VQA_RAD Dataset.xlsx	Open Science Framework	doi:10.17605/OSF.IO/89KPS	https://doi.org/10.17605/OSF.IO/89KPS
image with QID 261	Question Type and Answer Type Generation	Annotators	Question and Answer Generation	Question Answer and Question Type Validation	image question-answer set for QID 261	VQA_RAD Dataset.xlsx	Open Science Framework	doi:10.17605/OSF.IO/89KPS	https://doi.org/10.17605/OSF.IO/89KPS
image with QID 262	Question Type and Answer Type Generation	Annotators	Question and Answer Generation	Question Answer and Question Type Validation	image question-answer set for QID 262	VQA_RAD Dataset.xlsx	Open Science Framework	doi:10.17605/OSF.IO/89KPS	https://doi.org/10.17605/OSF.IO/89KPS
image with QID 263	Question Type and Answer Type Generation	Annotators	Question and Answer Generation	Question Answer and Question Type Validation	image question-answer set for QID 263	VQA_RAD Dataset.xlsx	Open Science Framework	doi:10.17605/OSF.IO/89KPS	https://doi.org/10.17605/OSF.IO/89KPS
image with QID 264	Question Type and Answer Type Generation	Annotators	Question and Answer Generation	Question Answer and Question Type Validation	image question-answer set for QID 264	VQA_RAD Dataset.xlsx	Open Science Framework	doi:10.17605/OSF.IO/89KPS	https://doi.org/10.17605/OSF.IO/89KPS
image with QID 265	Question Type and Answer Type Generation	Annotators	Question and Answer Generation	Question Answer and Question Type Validation	image question-answer set for QID 265	VQA_RAD Dataset.xlsx	Open Science Framework	doi:10.17605/OSF.IO/89KPS	https://doi.org/10.17605/OSF.IO/89KPS
image with QID 266	Question Type and Answer Type Generation	Annotators	Question and Answer Generation	Question Answer and Question Type Validation	image question-answer set for QID 266	VQA_RAD Dataset.xlsx	Open Science Framework	doi:10.17605/OSF.IO/89KPS	https://doi.org/10.17605/OSF.IO/89KPS
image with QID 267	Question Type and Answer Type Generation	Annotators	Question and Answer Generation	Question Answer and Question Type Validation	image question-answer set for QID 267	VQA_RAD Dataset.xlsx	Open Science Framework	doi:10.17605/OSF.IO/89KPS	https://doi.org/10.17605/OSF.IO/89KPS
image with QID 268	Question Type and Answer Type Generation	Annotators	Question and Answer Generation	Question Answer and Question Type Validation	image question-answer set for QID 268	VQA_RAD Dataset.xlsx	Open Science Framework	doi:10.17605/OSF.IO/89KPS	https://doi.org/10.17605/OSF.IO/89KPS
image with QID 269	Question Type and Answer Type Generation	Annotators	Question and Answer Generation	Question Answer and Question Type Validation	image question-answer set for QID 269	VQA_RAD Dataset.xlsx	Open Science Framework	doi:10.17605/OSF.IO/89KPS	https://doi.org/10.17605/OSF.IO/89KPS
image with QID 270	Question Type and Answer Type Generation	Annotators	Question and Answer Generation	Question Answer and Question Type Validation	image question-answer set for QID 270	VQA_RAD Dataset.xlsx	Open Science Framework	doi:10.17605/OSF.IO/89KPS	https://doi.org/10.17605/OSF.IO/89KPS
image with QID 271	Question Type and Answer Type Generation	Annotators	Question and Answer Generation	Question Answer and Question Type Validation	image question-answer set for QID 271	VQA_RAD Dataset.xlsx	Open Science Framework	doi:10.17605/OSF.IO/89KPS	https://doi.org/10.17605/OSF.IO/89KPS
image with QID 272	Question Type and Answer Type Generation	Annotators	Question and Answer Generation	Question Answer and Question Type Validation	image question-answer set for QID 272	VQA_RAD Dataset.xlsx	Open Science Framework	doi:10.17605/OSF.IO/89KPS	https://doi.org/10.17605/OSF.IO/89KPS
image with QID 273	Question Type and Answer Type Generation	Annotators	Question and Answer Generation	Question Answer and Question Type Validation	image question-answer set for QID 273	VQA_RAD Dataset.xlsx	Open Science Framework	doi:10.17605/OSF.IO/89KPS	https://doi.org/10.17605/OSF.IO/89KPS
image with QID 274	Question Type and Answer Type Generation	Annotators	Question and Answer Generation	Question Answer and Question Type Validation	image question-answer set for QID 274	VQA_RAD Dataset.xlsx	Open Science Framework	doi:10.17605/OSF.IO/89KPS	https://doi.org/10.17605/OSF.IO/89KPS
image with QID 275	Question Type and Answer Type Generation	Annotators	Question and Answer Generation	Question Answer and Question Type Validation	image question-answer set for QID 275	VQA_RAD Dataset.xlsx	Open Science Framework	doi:10.17605/OSF.IO/89KPS	https://doi.org/10.17605/OSF.IO/89KPS
image with QID 276	Question Type and Answer Type Generation	Annotators	Question and Answer Generation	Question Answer and Question Type Validation	image question-answer set for QID 276	VQA_RAD Dataset.xlsx	Open Science Framework	doi:10.17605/OSF.IO/89KPS	https://doi.org/10.17605/OSF.IO/89KPS
image with QID 277	Question Type and Answer Type Generation	Annotators	Question and Answer Generation	Question Answer and Question Type Validation	image question-answer set for QID 277	VQA_RAD Dataset.xlsx	Open Science Framework	doi:10.17605/OSF.IO/89KPS	https://doi.org/10.17605/OSF.IO/89KPS
image with QID 278	Question Type and Answer Type Generation	Annotators	Question and Answer Generation	Question Answer and Question Type Validation	image question-answer set for QID 278	VQA_RAD Dataset.xlsx	Open Science Framework	doi:10.17605/OSF.IO/89KPS	https://doi.org/10.17605/OSF.IO/89KPS
image with QID 279	Question Type and Answer Type Generation	Annotators	Question and Answer Generation	Question Answer and Question Type Validation	image question-answer set for QID 279	VQA_RAD Dataset.xlsx	Open Science Framework	doi:10.17605/OSF.IO/89KPS	https://doi.org/10.17605/OSF.IO/89KPS
image with QID 280	Question Type and Answer Type Generation	Annotators	Question and Answer Generation	Question Answer and Question Type Validation	image question-answer set for QID 280	VQA_RAD Dataset.xlsx	Open Science Framework	doi:10.17605/OSF.IO/89KPS	https://doi.org/10.17605/OSF.IO/89KPS
image with QID 281	Question Type and Answer Type Generation	Annotators	Question and Answer Generation	Question Answer and Question Type Validation	image question-answer set for QID 281	VQA_RAD Dataset.xlsx	Open Science Framework	doi:10.17605/OSF.IO/89KPS	https://doi.org/10.17605/OSF.IO/89KPS
image with QID 282	Question Type and Answer Type Generation	Annotators	Question and Answer Generation	Question Answer and Question Type Validation	image question-answer set for QID 282	VQA_RAD Dataset.xlsx	Open Science Framework	doi:10.17605/OSF.IO/89KPS	https://doi.org/10.17605/OSF.IO/89KPS
image with QID 283	Question Type and Answer Type Generation	Annotators	Question and Answer Generation	Question Answer and Question Type Validation	image question-answer set for QID 283	VQA_RAD Dataset.xlsx	Open Science Framework	doi:10.17605/OSF.IO/89KPS	https://doi.org/10.17605/OSF.IO/89KPS
image with QID 284	Question Type and Answer Type Generation	Annotators	Question and Answer Generation	Question Answer and Question Type Validation	image question-answer set for QID 284	VQA_RAD Dataset.xlsx	Open Science Framework	doi:10.17605/OSF.IO/89KPS	https://doi.org/10.17605/OSF.IO/89KPS
image with QID 285	Question Type and Answer Type Generation	Annotators	Question and Answer Generation	Question Answer and Question Type Validation	image question-answer set for QID 285	VQA_RAD Dataset.xlsx	Open Science Framework	doi:10.17605/OSF.IO/89KPS	https://doi.org/10.17605/OSF.IO/89KPS
image with QID 286	Question Type and Answer Type Generation	Annotators	Question and Answer Generation	Question Answer and Question Type Validation	image question-answer set for QID 286	VQA_RAD Dataset.xlsx	Open Science Framework	doi:10.17605/OSF.IO/89KPS	https://doi.org/10.17605/OSF.IO/89KPS
image with QID 287	Question Type and Answer Type Generation	Annotators	Question and Answer Generation	Question Answer and Question Type Validation	image question-answer set for QID 287	VQA_RAD Dataset.xlsx	Open Science Framework	doi:10.17605/OSF.IO/89KPS	https://doi.org/10.17605/OSF.IO/89KPS
image with QID 288	Question Type and Answer Type Generation	Annotators	Question and Answer Generation	Question Answer and Question Type Validation	image question-answer set for QID 288	VQA_RAD Dataset.xlsx	Open Science Framework	doi:10.17605/OSF.IO/89KPS	https://doi.org/10.17605/OSF.IO/89KPS
image with QID 289	Question Type and Answer Type Generation	Annotators	Question and Answer Generation	Question Answer and Question Type Validation	image question-answer set for QID 289	VQA_RAD Dataset.xlsx	Open Science Framework	doi:10.17605/OSF.IO/89KPS	https://doi.org/10.17605/OSF.IO/89KPS
image with QID 290	Question Type and Answer Type Generation	Annotators	Question and Answer Generation	Question Answer and Question Type Validation	image question-answer set for QID 290	VQA_RAD Dataset.xlsx	Open Science Framework	doi:10.17605/OSF.IO/89KPS	https://doi.org/10.17605/OSF.IO/89KPS
image with QID 291	Question Type and Answer Type Generation	Annotators	Question and Answer Generation	Question Answer and Question Type Validation	image question-answer set for QID 291	VQA_RAD Dataset.xlsx	Open Science Framework	doi:10.17605/OSF.IO/89KPS	https://doi.org/10.17605/OSF.IO/89KPS
image with QID 292	Question Type and Answer Type Generation	Annotators	Question and Answer Generation	Question Answer and Question Type Validation	image question-answer set for QID 292	VQA_RAD Dataset.xlsx	Open Science Framework	doi:10.17605/OSF.IO/89KPS	https://doi.org/10.17605/OSF.IO/89KPS
image with QID 293	Question Type and Answer Type Generation	Annotators	Question and Answer Generation	Question Answer and Question Type Validation	image question-answer set for QID 293	VQA_RAD Dataset.xlsx	Open Science Framework	doi:10.17605/OSF.IO/89KPS	https://doi.org/10.17605/OSF.IO/89KPS
image with QID 294	Question Type and Answer Type Generation	Annotators	Question and Answer Generation	Question Answer and Question Type Validation	image question-answer set for QID 294	VQA_RAD Dataset.xlsx	Open Science Framework	doi:10.17605/OSF.IO/89KPS	https://doi.org/10.17605/OSF.IO/89KPS
image with QID 295	Question Type and Answer Type Generation	Annotators	Question and Answer Generation	Question Answer and Question Type Validation	image question-answer set for QID 295	VQA_RAD Dataset.xlsx	Open Science Framework	doi:10.17605/OSF.IO/89KPS	https://doi.org/10.17605/OSF.IO/89KPS
image with QID 296	Question Type and Answer Type Generation	Annotators	Question and Answer Generation	Question Answer and Question Type Validation	image question-answer set for QID 296	VQA_RAD Dataset.xlsx	Open Science Framework	doi:10.17605/OSF.IO/89KPS	https://doi.org/10.17605/OSF.IO/89KPS
image with QID 297	Question Type and Answer Type Generation	Annotators	Question and Answer Generation	Question Answer and Question Type Validation	image question-answer set for QID 297	VQA_RAD Dataset.xlsx	Open Science Framework	doi:10.17605/OSF.IO/89KPS	https://doi.org/10.17605/OSF.IO/89KPS
image with QID 298	Question Type and Answer Type Generation	Annotators	Question and Answer Generation	Question Answer and Question Type Validation	image question-answer set for QID 298	VQA_RAD Dataset.xlsx	Open Science Framework	doi:10.17605/OSF.IO/89KPS	https://doi.org/10.17605/OSF.IO/89KPS
image with QID 299	Question Type and Answer Type Generation	Annotators	Question and Answer Generation	Question Answer and Question Type Validation	image question-answer set for QID 299	VQA_RAD Dataset.xlsx	Open Science Framework	doi:10.17605/OSF.IO/89KPS	https://doi.org/10.17605/OSF.IO/89KPS
image with QID 300	Question Type and Answer Type Generation	Annotators	Question and Answer Generation	Question Answer and Question Type Validation	image question-answer set for QID 300	VQA_RAD Dataset.xlsx	Open Science Framework	doi:10.17605/OSF.IO/89KPS	https://doi.org/10.17605/OSF.IO/89KPS
image with QID 301	Question Type and Answer Type Generation	Annotators	Question and Answer Generation	Question Answer and Question Type Validation	image question-answer set for QID 301	VQA_RAD Dataset.xlsx	Open Science Framework	doi:10.17605/OSF.IO/89KPS	https://doi.org/10.17605/OSF.IO/89KPS
image with QID 302	Question Type and Answer Type Generation	Annotators	Question and Answer Generation	Question Answer and Question Type Validation	image question-answer set for QID 302	VQA_RAD Dataset.xlsx	Open Science Framework	doi:10.17605/OSF.IO/89KPS	https://doi.org/10.17605/OSF.IO/89KPS
image with QID 303	Question Type and Answer Type Generation	Annotators	Question and Answer Generation	Question Answer and Question Type Validation	image question-answer set for QID 303	VQA_RAD Dataset.xlsx	Open Science Framework	doi:10.17605/OSF.IO/89KPS	https://doi.org/10.17605/OSF.IO/89KPS
image with QID 304	Question Type and Answer Type Generation	Annotators	Question and Answer Generation	Question Answer and Question Type Validation	image question-answer set for QID 304	VQA_RAD Dataset.xlsx	Open Science Framework	doi:10.17605/OSF.IO/89KPS	https://doi.org/10.17605/OSF.IO/89KPS
image with QID 305	Question Type and Answer Type Generation	Annotators	Question and Answer Generation	Question Answer and Question Type Validation	image question-answer set for QID 305	VQA_RAD Dataset.xlsx	Open Science Framework	doi:10.17605/OSF.IO/89KPS	https://doi.org/10.17605/OSF.IO/89KPS
image with QID 306	Question Type and Answer Type Generation	Annotators	Question and Answer Generation	Question Answer and Question Type Validation	image question-answer set for QID 306	VQA_RAD Dataset.xlsx	Open Science Framework	doi:10.17605/OSF.IO/89KPS	https://doi.org/10.17605/OSF.IO/89KPS
image with QID 307	Question Type and Answer Type Generation	Annotators	Question and Answer Generation	Question Answer and Question Type Validation	image question-answer set for QID 307	VQA_RAD Dataset.xlsx	Open Science Framework	doi:10.17605/OSF.IO/89KPS	https://doi.org/10.17605/OSF.IO/89KPS
image with QID 308	Question Type and Answer Type Generation	Annotators	Question and Answer Generation	Question Answer and Question Type Validation	image question-answer set for QID 308	VQA_RAD Dataset.xlsx	Open Science Framework	doi:10.17605/OSF.IO/89KPS	https://doi.org/10.17605/OSF.IO/89KPS
image with QID 309	Question Type and Answer Type Generation	Annotators	Question and Answer Generation	Question Answer and Question Type Validation	image question-answer set for QID 309	VQA_RAD Dataset.xlsx	Open Science Framework	doi:10.17605/OSF.IO/89KPS	https://doi.org/10.17605/OSF.IO/89KPS
image with QID 310	Question Type and Answer Type Generation	Annotators	Question and Answer Generation	Question Answer and Question Type Validation	image question-answer set for QID 310	VQA_RAD Dataset.xlsx	Open Science Framework	doi:10.17605/OSF.IO/89KPS	https://doi.org/10.17605/OSF.IO/89KPS
image with QID 311	Question Type and Answer Type Generation	Annotators	Question and Answer Generation	Question Answer and Question Type Validation	image question-answer set for QID 311	VQA_RAD Dataset.xlsx	Open Science Framework	doi:10.17605/OSF.IO/89KPS	https://doi.org/10.17605/OSF.IO/89KPS
image with QID 312	Question Type and Answer Type Generation	Annotators	Question and Answer Generation	Question Answer and Question Type Validation	image question-answer set for QID 312	VQA_RAD Dataset.xlsx	Open Science Framework	doi:10.17605/OSF.IO/89KPS	https://doi.org/10.17605/OSF.IO/89KPS
image with QID 313	Question Type and Answer Type Generation	Annotators	Question and Answer Generation	Question Answer and Question Type Validation	image question-answer set for QID 313	VQA_RAD Dataset.xlsx	Open Science Framework	doi:10.17605/OSF.IO/89KPS	https://doi.org/10.17605/OSF.IO/89KPS
image with QID 314	Question Type and Answer Type Generation	Annotators	Question and Answer Generation	Question Answer and Question Type Validation	image question-answer set for QID 314	VQA_RAD Dataset.xlsx	Open Science Framework	doi:10.17605/OSF.IO/89KPS	https://doi.org/10.17605/OSF.IO/89KPS
image with QID 315	Question Type and Answer Type Generation	Annotators	Question and Answer Generation	Question Answer and Question Type Validation	image question-answer set for QID 315	VQA_RAD Dataset.xlsx	Open Science Framework	doi:10.17605/OSF.IO/89KPS	https://doi.org/10.17605/OSF.IO/89KPS
image with QID 316	Question Type and Answer Type Generation	Annotators	Question and Answer Generation	Question Answer and Question Type Validation	image question-answer set for QID 316	VQA_RAD Dataset.xlsx	Open Science Framework	doi:10.17605/OSF.IO/89KPS	https://doi.org/10.17605/OSF.IO/89KPS
image with QID 317	Question Type and Answer Type Generation	Annotators	Question and Answer Generation	Question Answer and Question Type Validation	image question-answer set for QID 317	VQA_RAD Dataset.xlsx	Open Science Framework	doi:10.17605/OSF.IO/89KPS	https://doi.org/10.17605/OSF.IO/89KPS
image with QID 318	Question Type and Answer Type Generation	Annotators	Question and Answer Generation	Question Answer and Question Type Validation	image question-answer set for QID 318	VQA_RAD Dataset.xlsx	Open Science Framework	doi:10.17605/OSF.IO/89KPS	https://doi.org/10.17605/OSF.IO/89KPS
image with QID 319	Question Type and Answer Type Generation	Annotators	Question and Answer Generation	Question Answer and Question Type Validation	image question-answer set for QID 319	VQA_RAD Dataset.xlsx	Open Science Framework	doi:10.17605/OSF.IO/89KPS	https://doi.org/10.17605/OSF.IO/89KPS
image with QID 320	Question Type and Answer Type Generation	Annotators	Question and Answer Generation	Question Answer and Question Type Validation	image question-answer set for QID 320	VQA_RAD Dataset.xlsx	Open Science Framework	doi:10.17605/OSF.IO/89KPS	https://doi.org/10.17605/OSF.IO/89KPS
image with QID 321	Question Type and Answer Type Generation	Annotators	Question and Answer Generation	Question Answer and Question Type Validation	image question-answer set for QID 321	VQA_RAD Dataset.xlsx	Open Science Framework	doi:10.17605/OSF.IO/89KPS	https://doi.org/10.17605/OSF.IO/89KPS
image with QID 322	Question Type and Answer Type Generation	Annotators	Question and Answer Generation	Question Answer and Question Type Validation	image question-answer set for QID 322	VQA_RAD Dataset.xlsx	Open Science Framework	doi:10.17605/OSF.IO/89KPS	https://doi.org/10.17605/OSF.IO/89KPS
image with QID 323	Question Type and Answer Type Generation	Annotators	Question and Answer Generation	Question Answer and Question Type Validation	image question-answer set for QID 323	VQA_RAD Dataset.xlsx	Open Science Framework	doi:10.17605/OSF.IO/89KPS	https://doi.org/10.17605/OSF.IO/89KPS
image with QID 324	Question Type and Answer Type Generation	Annotators	Question and Answer Generation	Question Answer and Question Type Validation	image question-answer set for QID 324	VQA_RAD Dataset.xlsx	Open Science Framework	doi:10.17605/OSF.IO/89KPS	https://doi.org/10.17605/OSF.IO/89KPS
image with QID 325	Question Type and Answer Type Generation	Annotators	Question and Answer Generation	Question Answer and Question Type Validation	image question-answer set for QID 325	VQA_RAD Dataset.xlsx	Open Science Framework	doi:10.17605/OSF.IO/89KPS	https://doi.org/10.17605/OSF.IO/89KPS
image with QID 326	Question Type and Answer Type Generation	Annotators	Question and Answer Generation	Question Answer and Question Type Validation	image question-answer set for QID 326	VQA_RAD Dataset.xlsx	Open Science Framework	doi:10.17605/OSF.IO/89KPS	https://doi.org/10.17605/OSF.IO/89KPS
image with QID 327	Question Type and Answer Type Generation	Annotators	Question and Answer Generation	Question Answer and Question Type Validation	image question-answer set for QID 327	VQA_RAD Dataset.xlsx	Open Science Framework	doi:10.17605/OSF.IO/89KPS	https://doi.org/10.17605/OSF.IO/89KPS
image with QID 328	Question Type and Answer Type Generation	Annotators	Question and Answer Generation	Question Answer and Question Type Validation	image question-answer set for QID 328	VQA_RAD Dataset.xlsx	Open Science Framework	doi:10.17605/OSF.IO/89KPS	https://doi.org/10.17605/OSF.IO/89KPS
image with QID 329	Question Type and Answer Type Generation	Annotators	Question and Answer Generation	Question Answer and Question Type Validation	image question-answer set for QID 329	VQA_RAD Dataset.xlsx	Open Science Framework	doi:10.17605/OSF.IO/89KPS	https://doi.org/10.17605/OSF.IO/89KPS
image with QID 330	Question Type and Answer Type Generation	Annotators	Question and Answer Generation	Question Answer and Question Type Validation	image question-answer set for QID 330	VQA_RAD Dataset.xlsx	Open Science Framework	doi:10.17605/OSF.IO/89KPS	https://doi.org/10.17605/OSF.IO/89KPS
image with QID 331	Question Type and Answer Type Generation	Annotators	Question and Answer Generation	Question Answer and Question Type Validation	image question-answer set for QID 331	VQA_RAD Dataset.xlsx	Open Science Framework	doi:10.17605/OSF.IO/89KPS	https://doi.org/10.17605/OSF.IO/89KPS
image with QID 332	Question Type and Answer Type Generation	Annotators	Question and Answer Generation	Question Answer and Question Type Validation	image question-answer set for QID 332	VQA_RAD Dataset.xlsx	Open Science Framework	doi:10.17605/OSF.IO/89KPS	https://doi.org/10.17605/OSF.IO/89KPS
image with QID 333	Question Type and Answer Type Generation	Annotators	Question and Answer Generation	Question Answer and Question Type Validation	image question-answer set for QID 333	VQA_RAD Dataset.xlsx	Open Science Framework	doi:10.17605/OSF.IO/89KPS	https://doi.org/10.17605/OSF.IO/89KPS
image with QID 334	Question Type and Answer Type Generation	Annotators	Question and Answer Generation	Question Answer and Question Type Validation	image question-answer set for QID 334	VQA_RAD Dataset.xlsx	Open Science Framework	doi:10.17605/OSF.IO/89KPS	https://doi.org/10.17605/OSF.IO/89KPS
image with QID 335	Question Type and Answer Type Generation	Annotators	Question and Answer Generation	Question Answer and Question Type Validation	image question-answer set for QID 335	VQA_RAD Dataset.xlsx	Open Science Framework	doi:10.17605/OSF.IO/89KPS	https://doi.org/10.17605/OSF.IO/89KPS
image with QID 336	Question Type and Answer Type Generation	Annotators	Question and Answer Generation	Question Answer and Question Type Validation	image question-answer set for QID 336	VQA_RAD Dataset.xlsx	Open Science Framework	doi:10.17605/OSF.IO/89KPS	https://doi.org/10.17605/OSF.IO/89KPS
image with QID 337	Question Type and Answer Type Generation	Annotators	Question and Answer Generation	Question Answer and Question Type Validation	image question-answer set for QID 337	VQA_RAD Dataset.xlsx	Open Science Framework	doi:10.17605/OSF.IO/89KPS	https://doi.org/10.17605/OSF.IO/89KPS
image with QID 338	Question Type and Answer Type Generation	Annotators	Question and Answer Generation	Question Answer and Question Type Validation	image question-answer set for QID 338	VQA_RAD Dataset.xlsx	Open Science Framework	doi:10.17605/OSF.IO/89KPS	https://doi.org/10.17605/OSF.IO/89KPS
image with QID 339	Question Type and Answer Type Generation	Annotators	Question and Answer Generation	Question Answer and Question Type Validation	image question-answer set for QID 339	VQA_RAD Dataset.xlsx	Open Science Framework	doi:10.17605/OSF.IO/89KPS	https://doi.org/10.17605/OSF.IO/89KPS
image with QID 340	Question Type and Answer Type Generation	Annotators	Question and Answer Generation	Question Answer and Question Type Validation	image question-answer set for QID 340	VQA_RAD Dataset.xlsx	Open Science Framework	doi:10.17605/OSF.IO/89KPS	https://doi.org/10.17605/OSF.IO/89KPS
image with QID 341	Question Type and Answer Type Generation	Annotators	Question and Answer Generation	Question Answer and Question Type Validation	image question-answer set for QID 341	VQA_RAD Dataset.xlsx	Open Science Framework	doi:10.17605/OSF.IO/89KPS	https://doi.org/10.17605/OSF.IO/89KPS
image with QID 342	Question Type and Answer Type Generation	Annotators	Question and Answer Generation	Question Answer and Question Type Validation	image question-answer set for QID 342	VQA_RAD Dataset.xlsx	Open Science Framework	doi:10.17605/OSF.IO/89KPS	https://doi.org/10.17605/OSF.IO/89KPS
image with QID 343	Question Type and Answer Type Generation	Annotators	Question and Answer Generation	Question Answer and Question Type Validation	image question-answer set for QID 343	VQA_RAD Dataset.xlsx	Open Science Framework	doi:10.17605/OSF.IO/89KPS	https://doi.org/10.17605/OSF.IO/89KPS
image with QID 344	Question Type and Answer Type Generation	Annotators	Question and Answer Generation	Question Answer and Question Type Validation	image question-answer set for QID 344	VQA_RAD Dataset.xlsx	Open Science Framework	doi:10.17605/OSF.IO/89KPS	https://doi.org/10.17605/OSF.IO/89KPS
image with QID 345	Question Type and Answer Type Generation	Annotators	Question and Answer Generation	Question Answer and Question Type Validation	image question-answer set for QID 345	VQA_RAD Dataset.xlsx	Open Science Framework	doi:10.17605/OSF.IO/89KPS	https://doi.org/10.17605/OSF.IO/89KPS
image with QID 346	Question Type and Answer Type Generation	Annotators	Question and Answer Generation	Question Answer and Question Type Validation	image question-answer set for QID 346	VQA_RAD Dataset.xlsx	Open Science Framework	doi:10.17605/OSF.IO/89KPS	https://doi.org/10.17605/OSF.IO/89KPS
image with QID 347	Question Type and Answer Type Generation	Annotators	Question and Answer Generation	Question Answer and Question Type Validation	image question-answer set for QID 347	VQA_RAD Dataset.xlsx	Open Science Framework	doi:10.17605/OSF.IO/89KPS	https://doi.org/10.17605/OSF.IO/89KPS
image with QID 348	Question Type and Answer Type Generation	Annotators	Question and Answer Generation	Question Answer and Question Type Validation	image question-answer set for QID 348	VQA_RAD Dataset.xlsx	Open Science Framework	doi:10.17605/OSF.IO/89KPS	https://doi.org/10.17605/OSF.IO/89KPS
image with QID 349	Question Type and Answer Type Generation	Annotators	Question and Answer Generation	Question Answer and Question Type Validation	image question-answer set for QID 349	VQA_RAD Dataset.xlsx	Open Science Framework	doi:10.17605/OSF.IO/89KPS	https://doi.org/10.17605/OSF.IO/89KPS
image with QID 350	Question Type and Answer Type Generation	Annotators	Question and Answer Generation	Question Answer and Question Type Validation	image question-answer set for QID 350	VQA_RAD Dataset.xlsx	Open Science Framework	doi:10.17605/OSF.IO/89KPS	https://doi.org/10.17605/OSF.IO/89KPS
image with QID 351	Question Type and Answer Type Generation	Annotators	Question and Answer Generation	Question Answer and Question Type Validation	image question-answer set for QID 351	VQA_RAD Dataset.xlsx	Open Science Framework	doi:10.17605/OSF.IO/89KPS	https://doi.org/10.17605/OSF.IO/89KPS
image with QID 352	Question Type and Answer Type Generation	Annotators	Question and Answer Generation	Question Answer and Question Type Validation	image question-answer set for QID 352	VQA_RAD Dataset.xlsx	Open Science Framework	doi:10.17605/OSF.IO/89KPS	https://doi.org/10.17605/OSF.IO/89KPS
image with QID 353	Question Type and Answer Type Generation	Annotators	Question and Answer Generation	Question Answer and Question Type Validation	image question-answer set for QID 353	VQA_RAD Dataset.xlsx	Open Science Framework	doi:10.17605/OSF.IO/89KPS	https://doi.org/10.17605/OSF.IO/89KPS
image with QID 354	Question Type and Answer Type Generation	Annotators	Question and Answer Generation	Question Answer and Question Type Validation	image question-answer set for QID 354	VQA_RAD Dataset.xlsx	Open Science Framework	doi:10.17605/OSF.IO/89KPS	https://doi.org/10.17605/OSF.IO/89KPS
image with QID 355	Question Type and Answer Type Generation	Annotators	Question and Answer Generation	Question Answer and Question Type Validation	image question-answer set for QID 355	VQA_RAD Dataset.xlsx	Open Science Framework	doi:10.17605/OSF.IO/89KPS	https://doi.org/10.17605/OSF.IO/89KPS
image with QID 356	Question Type and Answer Type Generation	Annotators	Question and Answer Generation	Question Answer and Question Type Validation	image question-answer set for QID 356	VQA_RAD Dataset.xlsx	Open Science Framework	doi:10.17605/OSF.IO/89KPS	https://doi.org/10.17605/OSF.IO/89KPS
image with QID 357	Question Type and Answer Type Generation	Annotators	Question and Answer Generation	Question Answer and Question Type Validation	image question-answer set for QID 357	VQA_RAD Dataset.xlsx	Open Science Framework	doi:10.17605/OSF.IO/89KPS	https://doi.org/10.17605/OSF.IO/89KPS
image with QID 358	Question Type and Answer Type Generation	Annotators	Question and Answer Generation	Question Answer and Question Type Validation	image question-answer set for QID 358	VQA_RAD Dataset.xlsx	Open Science Framework	doi:10.17605/OSF.IO/89KPS	https://doi.org/10.17605/OSF.IO/89KPS
image with QID 359	Question Type and Answer Type Generation	Annotators	Question and Answer Generation	Question Answer and Question Type Validation	image question-answer set for QID 359	VQA_RAD Dataset.xlsx	Open Science Framework	doi:10.17605/OSF.IO/89KPS	https://doi.org/10.17605/OSF.IO/89KPS
image with QID 360	Question Type and Answer Type Generation	Annotators	Question and Answer Generation	Question Answer and Question Type Validation	image question-answer set for QID 360	VQA_RAD Dataset.xlsx	Open Science Framework	doi:10.17605/OSF.IO/89KPS	https://doi.org/10.17605/OSF.IO/89KPS
image with QID 361	Question Type and Answer Type Generation	Annotators	Question and Answer Generation	Question Answer and Question Type Validation	image question-answer set for QID 361	VQA_RAD Dataset.xlsx	Open Science Framework	doi:10.17605/OSF.IO/89KPS	https://doi.org/10.17605/OSF.IO/89KPS
image with QID 362	Question Type and Answer Type Generation	Annotators	Question and Answer Generation	Question Answer and Question Type Validation	image question-answer set for QID 362	VQA_RAD Dataset.xlsx	Open Science Framework	doi:10.17605/OSF.IO/89KPS	https://doi.org/10.17605/OSF.IO/89KPS
image with QID 363	Question Type and Answer Type Generation	Annotators	Question and Answer Generation	Question Answer and Question Type Validation	image question-answer set for QID 363	VQA_RAD Dataset.xlsx	Open Science Framework	doi:10.17605/OSF.IO/89KPS	https://doi.org/10.17605/OSF.IO/89KPS
image with QID 364	Question Type and Answer Type Generation	Annotators	Question and Answer Generation	Question Answer and Question Type Validation	image question-answer set for QID 364	VQA_RAD Dataset.xlsx	Open Science Framework	doi:10.17605/OSF.IO/89KPS	https://doi.org/10.17605/OSF.IO/89KPS
image with QID 365	Question Type and Answer Type Generation	Annotators	Question and Answer Generation	Question Answer and Question Type Validation	image question-answer set for QID 365	VQA_RAD Dataset.xlsx	Open Science Framework	doi:10.17605/OSF.IO/89KPS	https://doi.org/10.17605/OSF.IO/89KPS
image with QID 366	Question Type and Answer Type Generation	Annotators	Question and Answer Generation	Question Answer and Question Type Validation	image question-answer set for QID 366	VQA_RAD Dataset.xlsx	Open Science Framework	doi:10.17605/OSF.IO/89KPS	https://doi.org/10.17605/OSF.IO/89KPS
image with QID 367	Question Type and Answer Type Generation	Annotators	Question and Answer Generation	Question Answer and Question Type Validation	image question-answer set for QID 367	VQA_RAD Dataset.xlsx	Open Science Framework	doi:10.17605/OSF.IO/89KPS	https://doi.org/10.17605/OSF.IO/89KPS
image with QID 368	Question Type and Answer Type Generation	Annotators	Question and Answer Generation	Question Answer and Question Type Validation	image question-answer set for QID 368	VQA_RAD Dataset.xlsx	Open Science Framework	doi:10.17605/OSF.IO/89KPS	https://doi.org/10.17605/OSF.IO/89KPS
image with QID 369	Question Type and Answer Type Generation	Annotators	Question and Answer Generation	Question Answer and Question Type Validation	image question-answer set for QID 369	VQA_RAD Dataset.xlsx	Open Science Framework	doi:10.17605/OSF.IO/89KPS	https://doi.org/10.17605/OSF.IO/89KPS
image with QID 370	Question Type and Answer Type Generation	Annotators	Question and Answer Generation	Question Answer and Question Type Validation	image question-answer set for QID 370	VQA_RAD Dataset.xlsx	Open Science Framework	doi:10.17605/OSF.IO/89KPS	https://doi.org/10.17605/OSF.IO/89KPS
image with QID 371	Question Type and Answer Type Generation	Annotators	Question and Answer Generation	Question Answer and Question Type Validation	image question-answer set for QID 371	VQA_RAD Dataset.xlsx	Open Science Framework	doi:10.17605/OSF.IO/89KPS	https://doi.org/10.17605/OSF.IO/89KPS
image with QID 372	Question Type and Answer Type Generation	Annotators	Question and Answer Generation	Question Answer and Question Type Validation	image question-answer set for QID 372	VQA_RAD Dataset.xlsx	Open Science Framework	doi:10.17605/OSF.IO/89KPS	https://doi.org/10.17605/OSF.IO/89KPS
image with QID 373	Question Type and Answer Type Generation	Annotators	Question and Answer Generation	Question Answer and Question Type Validation	image question-answer set for QID 373	VQA_RAD Dataset.xlsx	Open Science Framework	doi:10.17605/OSF.IO/89KPS	https://doi.org/10.17605/OSF.IO/89KPS
image with QID 374	Question Type and Answer Type Generation	Annotators	Question and Answer Generation	Question Answer and Question Type Validation	image question-answer set for QID 374	VQA_RAD Dataset.xlsx	Open Science Framework	doi:10.17605/OSF.IO/89KPS	https://doi.org/10.17605/OSF.IO/89KPS
image with QID 375	Question Type and Answer Type Generation	Annotators	Question and Answer Generation	Question Answer and Question Type Validation	image question-answer set for QID 375	VQA_RAD Dataset.xlsx	Open Science Framework	doi:10.17605/OSF.IO/89KPS	https://doi.org/10.17605/OSF.IO/89KPS
image with QID 376	Question Type and Answer Type Generation	Annotators	Question and Answer Generation	Question Answer and Question Type Validation	image question-answer set for QID 376	VQA_RAD Dataset.xlsx	Open Science Framework	doi:10.17605/OSF.IO/89KPS	https://doi.org/10.17605/OSF.IO/89KPS
image with QID 377	Question Type and Answer Type Generation	Annotators	Question and Answer Generation	Question Answer and Question Type Validation	image question-answer set for QID 377	VQA_RAD Dataset.xlsx	Open Science Framework	doi:10.17605/OSF.IO/89KPS	https://doi.org/10.17605/OSF.IO/89KPS
image with QID 378	Question Type and Answer Type Generation	Annotators	Question and Answer Generation	Question Answer and Question Type Validation	image question-answer set for QID 378	VQA_RAD Dataset.xlsx	Open Science Framework	doi:10.17605/OSF.IO/89KPS	https://doi.org/10.17605/OSF.IO/89KPS
image with QID 379	Question Type and Answer Type Generation	Annotators	Question and Answer Generation	Question Answer and Question Type Validation	image question-answer set for QID 379	VQA_RAD Dataset.xlsx	Open Science Framework	doi:10.17605/OSF.IO/89KPS	https://doi.org/10.17605/OSF.IO/89KPS
image with QID 380	Question Type and Answer Type Generation	Annotators	Question and Answer Generation	Question Answer and Question Type Validation	image question-answer set for QID 380	VQA_RAD Dataset.xlsx	Open Science Framework	doi:10.17605/OSF.IO/89KPS	https://doi.org/10.17605/OSF.IO/89KPS
image with QID 381	Question Type and Answer Type Generation	Annotators	Question and Answer Generation	Question Answer and Question Type Validation	image question-answer set for QID 381	VQA_RAD Dataset.xlsx	Open Science Framework	doi:10.17605/OSF.IO/89KPS	https://doi.org/10.17605/OSF.IO/89KPS
image with QID 382	Question Type and Answer Type Generation	Annotators	Question and Answer Generation	Question Answer and Question Type Validation	image question-answer set for QID 382	VQA_RAD Dataset.xlsx	Open Science Framework	doi:10.17605/OSF.IO/89KPS	https://doi.org/10.17605/OSF.IO/89KPS
image with QID 383	Question Type and Answer Type Generation	Annotators	Question and Answer Generation	Question Answer and Question Type Validation	image question-answer set for QID 383	VQA_RAD Dataset.xlsx	Open Science Framework	doi:10.17605/OSF.IO/89KPS	https://doi.org/10.17605/OSF.IO/89KPS
image with QID 384	Question Type and Answer Type Generation	Annotators	Question and Answer Generation	Question Answer and Question Type Validation	image question-answer set for QID 384	VQA_RAD Dataset.xlsx	Open Science Framework	doi:10.17605/OSF.IO/89KPS	https://doi.org/10.17605/OSF.IO/89KPS
image with QID 385	Question Type and Answer Type Generation	Annotators	Question and Answer Generation	Question Answer and Question Type Validation	image question-answer set for QID 385	VQA_RAD Dataset.xlsx	Open Science Framework	doi:10.17605/OSF.IO/89KPS	https://doi.org/10.17605/OSF.IO/89KPS
image with QID 386	Question Type and Answer Type Generation	Annotators	Question and Answer Generation	Question Answer and Question Type Validation	image question-answer set for QID 386	VQA_RAD Dataset.xlsx	Open Science Framework	doi:10.17605/OSF.IO/89KPS	https://doi.org/10.17605/OSF.IO/89KPS
image with QID 387	Question Type and Answer Type Generation	Annotators	Question and Answer Generation	Question Answer and Question Type Validation	image question-answer set for QID 387	VQA_RAD Dataset.xlsx	Open Science Framework	doi:10.17605/OSF.IO/89KPS	https://doi.org/10.17605/OSF.IO/89KPS
image with QID 388	Question Type and Answer Type Generation	Annotators	Question and Answer Generation	Question Answer and Question Type Validation	image question-answer set for QID 388	VQA_RAD Dataset.xlsx	Open Science Framework	doi:10.17605/OSF.IO/89KPS	https://doi.org/10.17605/OSF.IO/89KPS
image with QID 389	Question Type and Answer Type Generation	Annotators	Question and Answer Generation	Question Answer and Question Type Validation	image question-answer set for QID 389	VQA_RAD Dataset.xlsx	Open Science Framework	doi:10.17605/OSF.IO/89KPS	https://doi.org/10.17605/OSF.IO/89KPS
image with QID 390	Question Type and Answer Type Generation	Annotators	Question and Answer Generation	Question Answer and Question Type Validation	image question-answer set for QID 390	VQA_RAD Dataset.xlsx	Open Science Framework	doi:10.17605/OSF.IO/89KPS	https://doi.org/10.17605/OSF.IO/89KPS
image with QID 391	Question Type and Answer Type Generation	Annotators	Question and Answer Generation	Question Answer and Question Type Validation	image question-answer set for QID 391	VQA_RAD Dataset.xlsx	Open Science Framework	doi:10.17605/OSF.IO/89KPS	https://doi.org/10.17605/OSF.IO/89KPS
image with QID 392	Question Type and Answer Type Generation	Annotators	Question and Answer Generation	Question Answer and Question Type Validation	image question-answer set for QID 392	VQA_RAD Dataset.xlsx	Open Science Framework	doi:10.17605/OSF.IO/89KPS	https://doi.org/10.17605/OSF.IO/89KPS
image with QID 393	Question Type and Answer Type Generation	Annotators	Question and Answer Generation	Question Answer and Question Type Validation	image question-answer set for QID 393	VQA_RAD Dataset.xlsx	Open Science Framework	doi:10.17605/OSF.IO/89KPS	https://doi.org/10.17605/OSF.IO/89KPS
image with QID 394	Question Type and Answer Type Generation	Annotators	Question and Answer Generation	Question Answer and Question Type Validation	image question-answer set for QID 394	VQA_RAD Dataset.xlsx	Open Science Framework	doi:10.17605/OSF.IO/89KPS	https://doi.org/10.17605/OSF.IO/89KPS
image with QID 395	Question Type and Answer Type Generation	Annotators	Question and Answer Generation	Question Answer and Question Type Validation	image question-answer set for QID 395	VQA_RAD Dataset.xlsx	Open Science Framework	doi:10.17605/OSF.IO/89KPS	https://doi.org/10.17605/OSF.IO/89KPS
image with QID 396	Question Type and Answer Type Generation	Annotators	Question and Answer Generation	Question Answer and Question Type Validation	image question-answer set for QID 396	VQA_RAD Dataset.xlsx	Open Science Framework	doi:10.17605/OSF.IO/89KPS	https://doi.org/10.17605/OSF.IO/89KPS
image with QID 397	Question Type and Answer Type Generation	Annotators	Question and Answer Generation	Question Answer and Question Type Validation	image question-answer set for QID 397	VQA_RAD Dataset.xlsx	Open Science Framework	doi:10.17605/OSF.IO/89KPS	https://doi.org/10.17605/OSF.IO/89KPS
image with QID 398	Question Type and Answer Type Generation	Annotators	Question and Answer Generation	Question Answer and Question Type Validation	image question-answer set for QID 398	VQA_RAD Dataset.xlsx	Open Science Framework	doi:10.17605/OSF.IO/89KPS	https://doi.org/10.17605/OSF.IO/89KPS
image with QID 399	Question Type and Answer Type Generation	Annotators	Question and Answer Generation	Question Answer and Question Type Validation	image question-answer set for QID 399	VQA_RAD Dataset.xlsx	Open Science Framework	doi:10.17605/OSF.IO/89KPS	https://doi.org/10.17605/OSF.IO/89KPS
image with QID 400	Question Type and Answer Type Generation	Annotators	Question and Answer Generation	Question Answer and Question Type Validation	image question-answer set for QID 400	VQA_RAD Dataset.xlsx	Open Science Framework	doi:10.17605/OSF.IO/89KPS	https://doi.org/10.17605/OSF.IO/89KPS
image with QID 401	Question Type and Answer Type Generation	Annotators	Question and Answer Generation	Question Answer and Question Type Validation	image question-answer set for QID 401	VQA_RAD Dataset.xlsx	Open Science Framework	doi:10.17605/OSF.IO/89KPS	https://doi.org/10.17605/OSF.IO/89KPS
image with QID 402	Question Type and Answer Type Generation	Annotators	Question and Answer Generation	Question Answer and Question Type Validation	image question-answer set for QID 402	VQA_RAD Dataset.xlsx	Open Science Framework	doi:10.17605/OSF.IO/89KPS	https://doi.org/10.17605/OSF.IO/89KPS
image with QID 403	Question Type and Answer Type Generation	Annotators	Question and Answer Generation	Question Answer and Question Type Validation	image question-answer set for QID 403	VQA_RAD Dataset.xlsx	Open Science Framework	doi:10.17605/OSF.IO/89KPS	https://doi.org/10.17605/OSF.IO/89KPS
image with QID 404	Question Type and Answer Type Generation	Annotators	Question and Answer Generation	Question Answer and Question Type Validation	image question-answer set for QID 404	VQA_RAD Dataset.xlsx	Open Science Framework	doi:10.17605/OSF.IO/89KPS	https://doi.org/10.17605/OSF.IO/89KPS
image with QID 405	Question Type and Answer Type Generation	Annotators	Question and Answer Generation	Question Answer and Question Type Validation	image question-answer set for QID 405	VQA_RAD Dataset.xlsx	Open Science Framework	doi:10.17605/OSF.IO/89KPS	https://doi.org/10.17605/OSF.IO/89KPS
image with QID 406	Question Type and Answer Type Generation	Annotators	Question and Answer Generation	Question Answer and Question Type Validation	image question-answer set for QID 406	VQA_RAD Dataset.xlsx	Open Science Framework	doi:10.17605/OSF.IO/89KPS	https://doi.org/10.17605/OSF.IO/89KPS
image with QID 407	Question Type and Answer Type Generation	Annotators	Question and Answer Generation	Question Answer and Question Type Validation	image question-answer set for QID 407	VQA_RAD Dataset.xlsx	Open Science Framework	doi:10.17605/OSF.IO/89KPS	https://doi.org/10.17605/OSF.IO/89KPS
image with QID 408	Question Type and Answer Type Generation	Annotators	Question and Answer Generation	Question Answer and Question Type Validation	image question-answer set for QID 408	VQA_RAD Dataset.xlsx	Open Science Framework	doi:10.17605/OSF.IO/89KPS	https://doi.org/10.17605/OSF.IO/89KPS
image with QID 409	Question Type and Answer Type Generation	Annotators	Question and Answer Generation	Question Answer and Question Type Validation	image question-answer set for QID 409	VQA_RAD Dataset.xlsx	Open Science Framework	doi:10.17605/OSF.IO/89KPS	https://doi.org/10.17605/OSF.IO/89KPS
image with QID 410	Question Type and Answer Type Generation	Annotators	Question and Answer Generation	Question Answer and Question Type Validation	image question-answer set for QID 410	VQA_RAD Dataset.xlsx	Open Science Framework	doi:10.17605/OSF.IO/89KPS	https://doi.org/10.17605/OSF.IO/89KPS
image with QID 411	Question Type and Answer Type Generation	Annotators	Question and Answer Generation	Question Answer and Question Type Validation	image question-answer set for QID 411	VQA_RAD Dataset.xlsx	Open Science Framework	doi:10.17605/OSF.IO/89KPS	https://doi.org/10.17605/OSF.IO/89KPS
image with QID 412	Question Type and Answer Type Generation	Annotators	Question and Answer Generation	Question Answer and Question Type Validation	image question-answer set for QID 412	VQA_RAD Dataset.xlsx	Open Science Framework	doi:10.17605/OSF.IO/89KPS	https://doi.org/10.17605/OSF.IO/89KPS
image with QID 413	Question Type and Answer Type Generation	Annotators	Question and Answer Generation	Question Answer and Question Type Validation	image question-answer set for QID 413	VQA_RAD Dataset.xlsx	Open Science Framework	doi:10.17605/OSF.IO/89KPS	https://doi.org/10.17605/OSF.IO/89KPS
image with QID 414	Question Type and Answer Type Generation	Annotators	Question and Answer Generation	Question Answer and Question Type Validation	image question-answer set for QID 414	VQA_RAD Dataset.xlsx	Open Science Framework	doi:10.17605/OSF.IO/89KPS	https://doi.org/10.17605/OSF.IO/89KPS
image with QID 415	Question Type and Answer Type Generation	Annotators	Question and Answer Generation	Question Answer and Question Type Validation	image question-answer set for QID 415	VQA_RAD Dataset.xlsx	Open Science Framework	doi:10.17605/OSF.IO/89KPS	https://doi.org/10.17605/OSF.IO/89KPS
image with QID 416	Question Type and Answer Type Generation	Annotators	Question and Answer Generation	Question Answer and Question Type Validation	image question-answer set for QID 416	VQA_RAD Dataset.xlsx	Open Science Framework	doi:10.17605/OSF.IO/89KPS	https://doi.org/10.17605/OSF.IO/89KPS
image with QID 417	Question Type and Answer Type Generation	Annotators	Question and Answer Generation	Question Answer and Question Type Validation	image question-answer set for QID 417	VQA_RAD Dataset.xlsx	Open Science Framework	doi:10.17605/OSF.IO/89KPS	https://doi.org/10.17605/OSF.IO/89KPS
image with QID 418	Question Type and Answer Type Generation	Annotators	Question and Answer Generation	Question Answer and Question Type Validation	image question-answer set for QID 418	VQA_RAD Dataset.xlsx	Open Science Framework	doi:10.17605/OSF.IO/89KPS	https://doi.org/10.17605/OSF.IO/89KPS
image with QID 419	Question Type and Answer Type Generation	Annotators	Question and Answer Generation	Question Answer and Question Type Validation	image question-answer set for QID 419	VQA_RAD Dataset.xlsx	Open Science Framework	doi:10.17605/OSF.IO/89KPS	https://doi.org/10.17605/OSF.IO/89KPS
image with QID 420	Question Type and Answer Type Generation	Annotators	Question and Answer Generation	Question Answer and Question Type Validation	image question-answer set for QID 420	VQA_RAD Dataset.xlsx	Open Science Framework	doi:10.17605/OSF.IO/89KPS	https://doi.org/10.17605/OSF.IO/89KPS
image with QID 421	Question Type and Answer Type Generation	Annotators	Question and Answer Generation	Question Answer and Question Type Validation	image question-answer set for QID 421	VQA_RAD Dataset.xlsx	Open Science Framework	doi:10.17605/OSF.IO/89KPS	https://doi.org/10.17605/OSF.IO/89KPS
image with QID 422	Question Type and Answer Type Generation	Annotators	Question and Answer Generation	Question Answer and Question Type Validation	image question-answer set for QID 422	VQA_RAD Dataset.xlsx	Open Science Framework	doi:10.17605/OSF.IO/89KPS	https://doi.org/10.17605/OSF.IO/89KPS
image with QID 423	Question Type and Answer Type Generation	Annotators	Question and Answer Generation	Question Answer and Question Type Validation	image question-answer set for QID 423	VQA_RAD Dataset.xlsx	Open Science Framework	doi:10.17605/OSF.IO/89KPS	https://doi.org/10.17605/OSF.IO/89KPS
image with QID 424	Question Type and Answer Type Generation	Annotators	Question and Answer Generation	Question Answer and Question Type Validation	image question-answer set for QID 424	VQA_RAD Dataset.xlsx	Open Science Framework	doi:10.17605/OSF.IO/89KPS	https://doi.org/10.17605/OSF.IO/89KPS
image with QID 425	Question Type and Answer Type Generation	Annotators	Question and Answer Generation	Question Answer and Question Type Validation	image question-answer set for QID 425	VQA_RAD Dataset.xlsx	Open Science Framework	doi:10.17605/OSF.IO/89KPS	https://doi.org/10.17605/OSF.IO/89KPS
image with QID 426	Question Type and Answer Type Generation	Annotators	Question and Answer Generation	Question Answer and Question Type Validation	image question-answer set for QID 426	VQA_RAD Dataset.xlsx	Open Science Framework	doi:10.17605/OSF.IO/89KPS	https://doi.org/10.17605/OSF.IO/89KPS
image with QID 427	Question Type and Answer Type Generation	Annotators	Question and Answer Generation	Question Answer and Question Type Validation	image question-answer set for QID 427	VQA_RAD Dataset.xlsx	Open Science Framework	doi:10.17605/OSF.IO/89KPS	https://doi.org/10.17605/OSF.IO/89KPS
image with QID 428	Question Type and Answer Type Generation	Annotators	Question and Answer Generation	Question Answer and Question Type Validation	image question-answer set for QID 428	VQA_RAD Dataset.xlsx	Open Science Framework	doi:10.17605/OSF.IO/89KPS	https://doi.org/10.17605/OSF.IO/89KPS
image with QID 429	Question Type and Answer Type Generation	Annotators	Question and Answer Generation	Question Answer and Question Type Validation	image question-answer set for QID 429	VQA_RAD Dataset.xlsx	Open Science Framework	doi:10.17605/OSF.IO/89KPS	https://doi.org/10.17605/OSF.IO/89KPS
image with QID 430	Question Type and Answer Type Generation	Annotators	Question and Answer Generation	Question Answer and Question Type Validation	image question-answer set for QID 430	VQA_RAD Dataset.xlsx	Open Science Framework	doi:10.17605/OSF.IO/89KPS	https://doi.org/10.17605/OSF.IO/89KPS
image with QID 431	Question Type and Answer Type Generation	Annotators	Question and Answer Generation	Question Answer and Question Type Validation	image question-answer set for QID 431	VQA_RAD Dataset.xlsx	Open Science Framework	doi:10.17605/OSF.IO/89KPS	https://doi.org/10.17605/OSF.IO/89KPS
image with QID 432	Question Type and Answer Type Generation	Annotators	Question and Answer Generation	Question Answer and Question Type Validation	image question-answer set for QID 432	VQA_RAD Dataset.xlsx	Open Science Framework	doi:10.17605/OSF.IO/89KPS	https://doi.org/10.17605/OSF.IO/89KPS
image with QID 433	Question Type and Answer Type Generation	Annotators	Question and Answer Generation	Question Answer and Question Type Validation	image question-answer set for QID 433	VQA_RAD Dataset.xlsx	Open Science Framework	doi:10.17605/OSF.IO/89KPS	https://doi.org/10.17605/OSF.IO/89KPS
image with QID 434	Question Type and Answer Type Generation	Annotators	Question and Answer Generation	Question Answer and Question Type Validation	image question-answer set for QID 434	VQA_RAD Dataset.xlsx	Open Science Framework	doi:10.17605/OSF.IO/89KPS	https://doi.org/10.17605/OSF.IO/89KPS
image with QID 435	Question Type and Answer Type Generation	Annotators	Question and Answer Generation	Question Answer and Question Type Validation	image question-answer set for QID 435	VQA_RAD Dataset.xlsx	Open Science Framework	doi:10.17605/OSF.IO/89KPS	https://doi.org/10.17605/OSF.IO/89KPS
image with QID 436	Question Type and Answer Type Generation	Annotators	Question and Answer Generation	Question Answer and Question Type Validation	image question-answer set for QID 436	VQA_RAD Dataset.xlsx	Open Science Framework	doi:10.17605/OSF.IO/89KPS	https://doi.org/10.17605/OSF.IO/89KPS
image with QID 437	Question Type and Answer Type Generation	Annotators	Question and Answer Generation	Question Answer and Question Type Validation	image question-answer set for QID 437	VQA_RAD Dataset.xlsx	Open Science Framework	doi:10.17605/OSF.IO/89KPS	https://doi.org/10.17605/OSF.IO/89KPS
image with QID 438	Question Type and Answer Type Generation	Annotators	Question and Answer Generation	Question Answer and Question Type Validation	image question-answer set for QID 438	VQA_RAD Dataset.xlsx	Open Science Framework	doi:10.17605/OSF.IO/89KPS	https://doi.org/10.17605/OSF.IO/89KPS
image with QID 439	Question Type and Answer Type Generation	Annotators	Question and Answer Generation	Question Answer and Question Type Validation	image question-answer set for QID 439	VQA_RAD Dataset.xlsx	Open Science Framework	doi:10.17605/OSF.IO/89KPS	https://doi.org/10.17605/OSF.IO/89KPS
image with QID 440	Question Type and Answer Type Generation	Annotators	Question and Answer Generation	Question Answer and Question Type Validation	image question-answer set for QID 440	VQA_RAD Dataset.xlsx	Open Science Framework	doi:10.17605/OSF.IO/89KPS	https://doi.org/10.17605/OSF.IO/89KPS
image with QID 441	Question Type and Answer Type Generation	Annotators	Question and Answer Generation	Question Answer and Question Type Validation	image question-answer set for QID 441	VQA_RAD Dataset.xlsx	Open Science Framework	doi:10.17605/OSF.IO/89KPS	https://doi.org/10.17605/OSF.IO/89KPS
image with QID 442	Question Type and Answer Type Generation	Annotators	Question and Answer Generation	Question Answer and Question Type Validation	image question-answer set for QID 442	VQA_RAD Dataset.xlsx	Open Science Framework	doi:10.17605/OSF.IO/89KPS	https://doi.org/10.17605/OSF.IO/89KPS
image with QID 443	Question Type and Answer Type Generation	Annotators	Question and Answer Generation	Question Answer and Question Type Validation	image question-answer set for QID 443	VQA_RAD Dataset.xlsx	Open Science Framework	doi:10.17605/OSF.IO/89KPS	https://doi.org/10.17605/OSF.IO/89KPS
image with QID 444	Question Type and Answer Type Generation	Annotators	Question and Answer Generation	Question Answer and Question Type Validation	image question-answer set for QID 444	VQA_RAD Dataset.xlsx	Open Science Framework	doi:10.17605/OSF.IO/89KPS	https://doi.org/10.17605/OSF.IO/89KPS
image with QID 445	Question Type and Answer Type Generation	Annotators	Question and Answer Generation	Question Answer and Question Type Validation	image question-answer set for QID 445	VQA_RAD Dataset.xlsx	Open Science Framework	doi:10.17605/OSF.IO/89KPS	https://doi.org/10.17605/OSF.IO/89KPS
image with QID 446	Question Type and Answer Type Generation	Annotators	Question and Answer Generation	Question Answer and Question Type Validation	image question-answer set for QID 446	VQA_RAD Dataset.xlsx	Open Science Framework	doi:10.17605/OSF.IO/89KPS	https://doi.org/10.17605/OSF.IO/89KPS
image with QID 447	Question Type and Answer Type Generation	Annotators	Question and Answer Generation	Question Answer and Question Type Validation	image question-answer set for QID 447	VQA_RAD Dataset.xlsx	Open Science Framework	doi:10.17605/OSF.IO/89KPS	https://doi.org/10.17605/OSF.IO/89KPS
image with QID 448	Question Type and Answer Type Generation	Annotators	Question and Answer Generation	Question Answer and Question Type Validation	image question-answer set for QID 448	VQA_RAD Dataset.xlsx	Open Science Framework	doi:10.17605/OSF.IO/89KPS	https://doi.org/10.17605/OSF.IO/89KPS
image with QID 449	Question Type and Answer Type Generation	Annotators	Question and Answer Generation	Question Answer and Question Type Validation	image question-answer set for QID 449	VQA_RAD Dataset.xlsx	Open Science Framework	doi:10.17605/OSF.IO/89KPS	https://doi.org/10.17605/OSF.IO/89KPS
image with QID 450	Question Type and Answer Type Generation	Annotators	Question and Answer Generation	Question Answer and Question Type Validation	image question-answer set for QID 450	VQA_RAD Dataset.xlsx	Open Science Framework	doi:10.17605/OSF.IO/89KPS	https://doi.org/10.17605/OSF.IO/89KPS
image with QID 451	Question Type and Answer Type Generation	Annotators	Question and Answer Generation	Question Answer and Question Type Validation	image question-answer set for QID 451	VQA_RAD Dataset.xlsx	Open Science Framework	doi:10.17605/OSF.IO/89KPS	https://doi.org/10.17605/OSF.IO/89KPS
image with QID 452	Question Type and Answer Type Generation	Annotators	Question and Answer Generation	Question Answer and Question Type Validation	image question-answer set for QID 452	VQA_RAD Dataset.xlsx	Open Science Framework	doi:10.17605/OSF.IO/89KPS	https://doi.org/10.17605/OSF.IO/89KPS
image with QID 453	Question Type and Answer Type Generation	Annotators	Question and Answer Generation	Question Answer and Question Type Validation	image question-answer set for QID 453	VQA_RAD Dataset.xlsx	Open Science Framework	doi:10.17605/OSF.IO/89KPS	https://doi.org/10.17605/OSF.IO/89KPS
image with QID 454	Question Type and Answer Type Generation	Annotators	Question and Answer Generation	Question Answer and Question Type Validation	image question-answer set for QID 454	VQA_RAD Dataset.xlsx	Open Science Framework	doi:10.17605/OSF.IO/89KPS	https://doi.org/10.17605/OSF.IO/89KPS
image with QID 455	Question Type and Answer Type Generation	Annotators	Question and Answer Generation	Question Answer and Question Type Validation	image question-answer set for QID 455	VQA_RAD Dataset.xlsx	Open Science Framework	doi:10.17605/OSF.IO/89KPS	https://doi.org/10.17605/OSF.IO/89KPS
image with QID 456	Question Type and Answer Type Generation	Annotators	Question and Answer Generation	Question Answer and Question Type Validation	image question-answer set for QID 456	VQA_RAD Dataset.xlsx	Open Science Framework	doi:10.17605/OSF.IO/89KPS	https://doi.org/10.17605/OSF.IO/89KPS
image with QID 457	Question Type and Answer Type Generation	Annotators	Question and Answer Generation	Question Answer and Question Type Validation	image question-answer set for QID 457	VQA_RAD Dataset.xlsx	Open Science Framework	doi:10.17605/OSF.IO/89KPS	https://doi.org/10.17605/OSF.IO/89KPS
image with QID 458	Question Type and Answer Type Generation	Annotators	Question and Answer Generation	Question Answer and Question Type Validation	image question-answer set for QID 458	VQA_RAD Dataset.xlsx	Open Science Framework	doi:10.17605/OSF.IO/89KPS	https://doi.org/10.17605/OSF.IO/89KPS
image with QID 459	Question Type and Answer Type Generation	Annotators	Question and Answer Generation	Question Answer and Question Type Validation	image question-answer set for QID 459	VQA_RAD Dataset.xlsx	Open Science Framework	doi:10.17605/OSF.IO/89KPS	https://doi.org/10.17605/OSF.IO/89KPS
image with QID 460	Question Type and Answer Type Generation	Annotators	Question and Answer Generation	Question Answer and Question Type Validation	image question-answer set for QID 460	VQA_RAD Dataset.xlsx	Open Science Framework	doi:10.17605/OSF.IO/89KPS	https://doi.org/10.17605/OSF.IO/89KPS
image with QID 461	Question Type and Answer Type Generation	Annotators	Question and Answer Generation	Question Answer and Question Type Validation	image question-answer set for QID 461	VQA_RAD Dataset.xlsx	Open Science Framework	doi:10.17605/OSF.IO/89KPS	https://doi.org/10.17605/OSF.IO/89KPS
image with QID 462	Question Type and Answer Type Generation	Annotators	Question and Answer Generation	Question Answer and Question Type Validation	image question-answer set for QID 462	VQA_RAD Dataset.xlsx	Open Science Framework	doi:10.17605/OSF.IO/89KPS	https://doi.org/10.17605/OSF.IO/89KPS
image with QID 463	Question Type and Answer Type Generation	Annotators	Question and Answer Generation	Question Answer and Question Type Validation	image question-answer set for QID 463	VQA_RAD Dataset.xlsx	Open Science Framework	doi:10.17605/OSF.IO/89KPS	https://doi.org/10.17605/OSF.IO/89KPS
image with QID 464	Question Type and Answer Type Generation	Annotators	Question and Answer Generation	Question Answer and Question Type Validation	image question-answer set for QID 464	VQA_RAD Dataset.xlsx	Open Science Framework	doi:10.17605/OSF.IO/89KPS	https://doi.org/10.17605/OSF.IO/89KPS
image with QID 465	Question Type and Answer Type Generation	Annotators	Question and Answer Generation	Question Answer and Question Type Validation	image question-answer set for QID 465	VQA_RAD Dataset.xlsx	Open Science Framework	doi:10.17605/OSF.IO/89KPS	https://doi.org/10.17605/OSF.IO/89KPS
image with QID 466	Question Type and Answer Type Generation	Annotators	Question and Answer Generation	Question Answer and Question Type Validation	image question-answer set for QID 466	VQA_RAD Dataset.xlsx	Open Science Framework	doi:10.17605/OSF.IO/89KPS	https://doi.org/10.17605/OSF.IO/89KPS
image with QID 467	Question Type and Answer Type Generation	Annotators	Question and Answer Generation	Question Answer and Question Type Validation	image question-answer set for QID 467	VQA_RAD Dataset.xlsx	Open Science Framework	doi:10.17605/OSF.IO/89KPS	https://doi.org/10.17605/OSF.IO/89KPS
image with QID 468	Question Type and Answer Type Generation	Annotators	Question and Answer Generation	Question Answer and Question Type Validation	image question-answer set for QID 468	VQA_RAD Dataset.xlsx	Open Science Framework	doi:10.17605/OSF.IO/89KPS	https://doi.org/10.17605/OSF.IO/89KPS
image with QID 469	Question Type and Answer Type Generation	Annotators	Question and Answer Generation	Question Answer and Question Type Validation	image question-answer set for QID 469	VQA_RAD Dataset.xlsx	Open Science Framework	doi:10.17605/OSF.IO/89KPS	https://doi.org/10.17605/OSF.IO/89KPS
image with QID 470	Question Type and Answer Type Generation	Annotators	Question and Answer Generation	Question Answer and Question Type Validation	image question-answer set for QID 470	VQA_RAD Dataset.xlsx	Open Science Framework	doi:10.17605/OSF.IO/89KPS	https://doi.org/10.17605/OSF.IO/89KPS
image with QID 471	Question Type and Answer Type Generation	Annotators	Question and Answer Generation	Question Answer and Question Type Validation	image question-answer set for QID 471	VQA_RAD Dataset.xlsx	Open Science Framework	doi:10.17605/OSF.IO/89KPS	https://doi.org/10.17605/OSF.IO/89KPS
image with QID 472	Question Type and Answer Type Generation	Annotators	Question and Answer Generation	Question Answer and Question Type Validation	image question-answer set for QID 472	VQA_RAD Dataset.xlsx	Open Science Framework	doi:10.17605/OSF.IO/89KPS	https://doi.org/10.17605/OSF.IO/89KPS
image with QID 473	Question Type and Answer Type Generation	Annotators	Question and Answer Generation	Question Answer and Question Type Validation	image question-answer set for QID 473	VQA_RAD Dataset.xlsx	Open Science Framework	doi:10.17605/OSF.IO/89KPS	https://doi.org/10.17605/OSF.IO/89KPS
image with QID 474	Question Type and Answer Type Generation	Annotators	Question and Answer Generation	Question Answer and Question Type Validation	image question-answer set for QID 474	VQA_RAD Dataset.xlsx	Open Science Framework	doi:10.17605/OSF.IO/89KPS	https://doi.org/10.17605/OSF.IO/89KPS
image with QID 475	Question Type and Answer Type Generation	Annotators	Question and Answer Generation	Question Answer and Question Type Validation	image question-answer set for QID 475	VQA_RAD Dataset.xlsx	Open Science Framework	doi:10.17605/OSF.IO/89KPS	https://doi.org/10.17605/OSF.IO/89KPS
image with QID 476	Question Type and Answer Type Generation	Annotators	Question and Answer Generation	Question Answer and Question Type Validation	image question-answer set for QID 476	VQA_RAD Dataset.xlsx	Open Science Framework	doi:10.17605/OSF.IO/89KPS	https://doi.org/10.17605/OSF.IO/89KPS
image with QID 477	Question Type and Answer Type Generation	Annotators	Question and Answer Generation	Question Answer and Question Type Validation	image question-answer set for QID 477	VQA_RAD Dataset.xlsx	Open Science Framework	doi:10.17605/OSF.IO/89KPS	https://doi.org/10.17605/OSF.IO/89KPS
image with QID 478	Question Type and Answer Type Generation	Annotators	Question and Answer Generation	Question Answer and Question Type Validation	image question-answer set for QID 478	VQA_RAD Dataset.xlsx	Open Science Framework	doi:10.17605/OSF.IO/89KPS	https://doi.org/10.17605/OSF.IO/89KPS
image with QID 479	Question Type and Answer Type Generation	Annotators	Question and Answer Generation	Question Answer and Question Type Validation	image question-answer set for QID 479	VQA_RAD Dataset.xlsx	Open Science Framework	doi:10.17605/OSF.IO/89KPS	https://doi.org/10.17605/OSF.IO/89KPS
image with QID 480	Question Type and Answer Type Generation	Annotators	Question and Answer Generation	Question Answer and Question Type Validation	image question-answer set for QID 480	VQA_RAD Dataset.xlsx	Open Science Framework	doi:10.17605/OSF.IO/89KPS	https://doi.org/10.17605/OSF.IO/89KPS
image with QID 481	Question Type and Answer Type Generation	Annotators	Question and Answer Generation	Question Answer and Question Type Validation	image question-answer set for QID 481	VQA_RAD Dataset.xlsx	Open Science Framework	doi:10.17605/OSF.IO/89KPS	https://doi.org/10.17605/OSF.IO/89KPS
image with QID 482	Question Type and Answer Type Generation	Annotators	Question and Answer Generation	Question Answer and Question Type Validation	image question-answer set for QID 482	VQA_RAD Dataset.xlsx	Open Science Framework	doi:10.17605/OSF.IO/89KPS	https://doi.org/10.17605/OSF.IO/89KPS
image with QID 483	Question Type and Answer Type Generation	Annotators	Question and Answer Generation	Question Answer and Question Type Validation	image question-answer set for QID 483	VQA_RAD Dataset.xlsx	Open Science Framework	doi:10.17605/OSF.IO/89KPS	https://doi.org/10.17605/OSF.IO/89KPS
image with QID 484	Question Type and Answer Type Generation	Annotators	Question and Answer Generation	Question Answer and Question Type Validation	image question-answer set for QID 484	VQA_RAD Dataset.xlsx	Open Science Framework	doi:10.17605/OSF.IO/89KPS	https://doi.org/10.17605/OSF.IO/89KPS
image with QID 485	Question Type and Answer Type Generation	Annotators	Question and Answer Generation	Question Answer and Question Type Validation	image question-answer set for QID 485	VQA_RAD Dataset.xlsx	Open Science Framework	doi:10.17605/OSF.IO/89KPS	https://doi.org/10.17605/OSF.IO/89KPS
image with QID 486	Question Type and Answer Type Generation	Annotators	Question and Answer Generation	Question Answer and Question Type Validation	image question-answer set for QID 486	VQA_RAD Dataset.xlsx	Open Science Framework	doi:10.17605/OSF.IO/89KPS	https://doi.org/10.17605/OSF.IO/89KPS
image with QID 487	Question Type and Answer Type Generation	Annotators	Question and Answer Generation	Question Answer and Question Type Validation	image question-answer set for QID 487	VQA_RAD Dataset.xlsx	Open Science Framework	doi:10.17605/OSF.IO/89KPS	https://doi.org/10.17605/OSF.IO/89KPS
image with QID 488	Question Type and Answer Type Generation	Annotators	Question and Answer Generation	Question Answer and Question Type Validation	image question-answer set for QID 488	VQA_RAD Dataset.xlsx	Open Science Framework	doi:10.17605/OSF.IO/89KPS	https://doi.org/10.17605/OSF.IO/89KPS
image with QID 489	Question Type and Answer Type Generation	Annotators	Question and Answer Generation	Question Answer and Question Type Validation	image question-answer set for QID 489	VQA_RAD Dataset.xlsx	Open Science Framework	doi:10.17605/OSF.IO/89KPS	https://doi.org/10.17605/OSF.IO/89KPS
image with QID 490	Question Type and Answer Type Generation	Annotators	Question and Answer Generation	Question Answer and Question Type Validation	image question-answer set for QID 490	VQA_RAD Dataset.xlsx	Open Science Framework	doi:10.17605/OSF.IO/89KPS	https://doi.org/10.17605/OSF.IO/89KPS
image with QID 491	Question Type and Answer Type Generation	Annotators	Question and Answer Generation	Question Answer and Question Type Validation	image question-answer set for QID 491	VQA_RAD Dataset.xlsx	Open Science Framework	doi:10.17605/OSF.IO/89KPS	https://doi.org/10.17605/OSF.IO/89KPS
image with QID 492	Question Type and Answer Type Generation	Annotators	Question and Answer Generation	Question Answer and Question Type Validation	image question-answer set for QID 492	VQA_RAD Dataset.xlsx	Open Science Framework	doi:10.17605/OSF.IO/89KPS	https://doi.org/10.17605/OSF.IO/89KPS
image with QID 493	Question Type and Answer Type Generation	Annotators	Question and Answer Generation	Question Answer and Question Type Validation	image question-answer set for QID 493	VQA_RAD Dataset.xlsx	Open Science Framework	doi:10.17605/OSF.IO/89KPS	https://doi.org/10.17605/OSF.IO/89KPS
image with QID 494	Question Type and Answer Type Generation	Annotators	Question and Answer Generation	Question Answer and Question Type Validation	image question-answer set for QID 494	VQA_RAD Dataset.xlsx	Open Science Framework	doi:10.17605/OSF.IO/89KPS	https://doi.org/10.17605/OSF.IO/89KPS
image with QID 495	Question Type and Answer Type Generation	Annotators	Question and Answer Generation	Question Answer and Question Type Validation	image question-answer set for QID 495	VQA_RAD Dataset.xlsx	Open Science Framework	doi:10.17605/OSF.IO/89KPS	https://doi.org/10.17605/OSF.IO/89KPS
image with QID 496	Question Type and Answer Type Generation	Annotators	Question and Answer Generation	Question Answer and Question Type Validation	image question-answer set for QID 496	VQA_RAD Dataset.xlsx	Open Science Framework	doi:10.17605/OSF.IO/89KPS	https://doi.org/10.17605/OSF.IO/89KPS
image with QID 497	Question Type and Answer Type Generation	Annotators	Question and Answer Generation	Question Answer and Question Type Validation	image question-answer set for QID 497	VQA_RAD Dataset.xlsx	Open Science Framework	doi:10.17605/OSF.IO/89KPS	https://doi.org/10.17605/OSF.IO/89KPS
image with QID 498	Question Type and Answer Type Generation	Annotators	Question and Answer Generation	Question Answer and Question Type Validation	image question-answer set for QID 498	VQA_RAD Dataset.xlsx	Open Science Framework	doi:10.17605/OSF.IO/89KPS	https://doi.org/10.17605/OSF.IO/89KPS
image with QID 499	Question Type and Answer Type Generation	Annotators	Question and Answer Generation	Question Answer and Question Type Validation	image question-answer set for QID 499	VQA_RAD Dataset.xlsx	Open Science Framework	doi:10.17605/OSF.IO/89KPS	https://doi.org/10.17605/OSF.IO/89KPS
image with QID 500	Question Type and Answer Type Generation	Annotators	Question and Answer Generation	Question Answer and Question Type Validation	image question-answer set for QID 500	VQA_RAD Dataset.xlsx	Open Science Framework	doi:10.17605/OSF.IO/89KPS	https://doi.org/10.17605/OSF.IO/89KPS
image with QID 501	Question Type and Answer Type Generation	Annotators	Question and Answer Generation	Question Answer and Question Type Validation	image question-answer set for QID 501	VQA_RAD Dataset.xlsx	Open Science Framework	doi:10.17605/OSF.IO/89KPS	https://doi.org/10.17605/OSF.IO/89KPS
image with QID 502	Question Type and Answer Type Generation	Annotators	Question and Answer Generation	Question Answer and Question Type Validation	image question-answer set for QID 502	VQA_RAD Dataset.xlsx	Open Science Framework	doi:10.17605/OSF.IO/89KPS	https://doi.org/10.17605/OSF.IO/89KPS
image with QID 503	Question Type and Answer Type Generation	Annotators	Question and Answer Generation	Question Answer and Question Type Validation	image question-answer set for QID 503	VQA_RAD Dataset.xlsx	Open Science Framework	doi:10.17605/OSF.IO/89KPS	https://doi.org/10.17605/OSF.IO/89KPS
image with QID 504	Question Type and Answer Type Generation	Annotators	Question and Answer Generation	Question Answer and Question Type Validation	image question-answer set for QID 504	VQA_RAD Dataset.xlsx	Open Science Framework	doi:10.17605/OSF.IO/89KPS	https://doi.org/10.17605/OSF.IO/89KPS
image with QID 505	Question Type and Answer Type Generation	Annotators	Question and Answer Generation	Question Answer and Question Type Validation	image question-answer set for QID 505	VQA_RAD Dataset.xlsx	Open Science Framework	doi:10.17605/OSF.IO/89KPS	https://doi.org/10.17605/OSF.IO/89KPS
image with QID 506	Question Type and Answer Type Generation	Annotators	Question and Answer Generation	Question Answer and Question Type Validation	image question-answer set for QID 506	VQA_RAD Dataset.xlsx	Open Science Framework	doi:10.17605/OSF.IO/89KPS	https://doi.org/10.17605/OSF.IO/89KPS
image with QID 507	Question Type and Answer Type Generation	Annotators	Question and Answer Generation	Question Answer and Question Type Validation	image question-answer set for QID 507	VQA_RAD Dataset.xlsx	Open Science Framework	doi:10.17605/OSF.IO/89KPS	https://doi.org/10.17605/OSF.IO/89KPS
image with QID 508	Question Type and Answer Type Generation	Annotators	Question and Answer Generation	Question Answer and Question Type Validation	image question-answer set for QID 508	VQA_RAD Dataset.xlsx	Open Science Framework	doi:10.17605/OSF.IO/89KPS	https://doi.org/10.17605/OSF.IO/89KPS
image with QID 509	Question Type and Answer Type Generation	Annotators	Question and Answer Generation	Question Answer and Question Type Validation	image question-answer set for QID 509	VQA_RAD Dataset.xlsx	Open Science Framework	doi:10.17605/OSF.IO/89KPS	https://doi.org/10.17605/OSF.IO/89KPS
image with QID 510	Question Type and Answer Type Generation	Annotators	Question and Answer Generation	Question Answer and Question Type Validation	image question-answer set for QID 510	VQA_RAD Dataset.xlsx	Open Science Framework	doi:10.17605/OSF.IO/89KPS	https://doi.org/10.17605/OSF.IO/89KPS
image with QID 511	Question Type and Answer Type Generation	Annotators	Question and Answer Generation	Question Answer and Question Type Validation	image question-answer set for QID 511	VQA_RAD Dataset.xlsx	Open Science Framework	doi:10.17605/OSF.IO/89KPS	https://doi.org/10.17605/OSF.IO/89KPS
image with QID 512	Question Type and Answer Type Generation	Annotators	Question and Answer Generation	Question Answer and Question Type Validation	image question-answer set for QID 512	VQA_RAD Dataset.xlsx	Open Science Framework	doi:10.17605/OSF.IO/89KPS	https://doi.org/10.17605/OSF.IO/89KPS
image with QID 513	Question Type and Answer Type Generation	Annotators	Question and Answer Generation	Question Answer and Question Type Validation	image question-answer set for QID 513	VQA_RAD Dataset.xlsx	Open Science Framework	doi:10.17605/OSF.IO/89KPS	https://doi.org/10.17605/OSF.IO/89KPS
image with QID 514	Question Type and Answer Type Generation	Annotators	Question and Answer Generation	Question Answer and Question Type Validation	image question-answer set for QID 514	VQA_RAD Dataset.xlsx	Open Science Framework	doi:10.17605/OSF.IO/89KPS	https://doi.org/10.17605/OSF.IO/89KPS
image with QID 515	Question Type and Answer Type Generation	Annotators	Question and Answer Generation	Question Answer and Question Type Validation	image question-answer set for QID 515	VQA_RAD Dataset.xlsx	Open Science Framework	doi:10.17605/OSF.IO/89KPS	https://doi.org/10.17605/OSF.IO/89KPS
image with QID 516	Question Type and Answer Type Generation	Annotators	Question and Answer Generation	Question Answer and Question Type Validation	image question-answer set for QID 516	VQA_RAD Dataset.xlsx	Open Science Framework	doi:10.17605/OSF.IO/89KPS	https://doi.org/10.17605/OSF.IO/89KPS
image with QID 517	Question Type and Answer Type Generation	Annotators	Question and Answer Generation	Question Answer and Question Type Validation	image question-answer set for QID 517	VQA_RAD Dataset.xlsx	Open Science Framework	doi:10.17605/OSF.IO/89KPS	https://doi.org/10.17605/OSF.IO/89KPS
image with QID 518	Question Type and Answer Type Generation	Annotators	Question and Answer Generation	Question Answer and Question Type Validation	image question-answer set for QID 518	VQA_RAD Dataset.xlsx	Open Science Framework	doi:10.17605/OSF.IO/89KPS	https://doi.org/10.17605/OSF.IO/89KPS
image with QID 519	Question Type and Answer Type Generation	Annotators	Question and Answer Generation	Question Answer and Question Type Validation	image question-answer set for QID 519	VQA_RAD Dataset.xlsx	Open Science Framework	doi:10.17605/OSF.IO/89KPS	https://doi.org/10.17605/OSF.IO/89KPS
image with QID 520	Question Type and Answer Type Generation	Annotators	Question and Answer Generation	Question Answer and Question Type Validation	image question-answer set for QID 520	VQA_RAD Dataset.xlsx	Open Science Framework	doi:10.17605/OSF.IO/89KPS	https://doi.org/10.17605/OSF.IO/89KPS
image with QID 521	Question Type and Answer Type Generation	Annotators	Question and Answer Generation	Question Answer and Question Type Validation	image question-answer set for QID 521	VQA_RAD Dataset.xlsx	Open Science Framework	doi:10.17605/OSF.IO/89KPS	https://doi.org/10.17605/OSF.IO/89KPS
image with QID 522	Question Type and Answer Type Generation	Annotators	Question and Answer Generation	Question Answer and Question Type Validation	image question-answer set for QID 522	VQA_RAD Dataset.xlsx	Open Science Framework	doi:10.17605/OSF.IO/89KPS	https://doi.org/10.17605/OSF.IO/89KPS
image with QID 523	Question Type and Answer Type Generation	Annotators	Question and Answer Generation	Question Answer and Question Type Validation	image question-answer set for QID 523	VQA_RAD Dataset.xlsx	Open Science Framework	doi:10.17605/OSF.IO/89KPS	https://doi.org/10.17605/OSF.IO/89KPS
image with QID 524	Question Type and Answer Type Generation	Annotators	Question and Answer Generation	Question Answer and Question Type Validation	image question-answer set for QID 524	VQA_RAD Dataset.xlsx	Open Science Framework	doi:10.17605/OSF.IO/89KPS	https://doi.org/10.17605/OSF.IO/89KPS
image with QID 525	Question Type and Answer Type Generation	Annotators	Question and Answer Generation	Question Answer and Question Type Validation	image question-answer set for QID 525	VQA_RAD Dataset.xlsx	Open Science Framework	doi:10.17605/OSF.IO/89KPS	https://doi.org/10.17605/OSF.IO/89KPS
image with QID 526	Question Type and Answer Type Generation	Annotators	Question and Answer Generation	Question Answer and Question Type Validation	image question-answer set for QID 526	VQA_RAD Dataset.xlsx	Open Science Framework	doi:10.17605/OSF.IO/89KPS	https://doi.org/10.17605/OSF.IO/89KPS
image with QID 527	Question Type and Answer Type Generation	Annotators	Question and Answer Generation	Question Answer and Question Type Validation	image question-answer set for QID 527	VQA_RAD Dataset.xlsx	Open Science Framework	doi:10.17605/OSF.IO/89KPS	https://doi.org/10.17605/OSF.IO/89KPS
image with QID 528	Question Type and Answer Type Generation	Annotators	Question and Answer Generation	Question Answer and Question Type Validation	image question-answer set for QID 528	VQA_RAD Dataset.xlsx	Open Science Framework	doi:10.17605/OSF.IO/89KPS	https://doi.org/10.17605/OSF.IO/89KPS
image with QID 529	Question Type and Answer Type Generation	Annotators	Question and Answer Generation	Question Answer and Question Type Validation	image question-answer set for QID 529	VQA_RAD Dataset.xlsx	Open Science Framework	doi:10.17605/OSF.IO/89KPS	https://doi.org/10.17605/OSF.IO/89KPS
image with QID 530	Question Type and Answer Type Generation	Annotators	Question and Answer Generation	Question Answer and Question Type Validation	image question-answer set for QID 530	VQA_RAD Dataset.xlsx	Open Science Framework	doi:10.17605/OSF.IO/89KPS	https://doi.org/10.17605/OSF.IO/89KPS
image with QID 531	Question Type and Answer Type Generation	Annotators	Question and Answer Generation	Question Answer and Question Type Validation	image question-answer set for QID 531	VQA_RAD Dataset.xlsx	Open Science Framework	doi:10.17605/OSF.IO/89KPS	https://doi.org/10.17605/OSF.IO/89KPS
image with QID 532	Question Type and Answer Type Generation	Annotators	Question and Answer Generation	Question Answer and Question Type Validation	image question-answer set for QID 532	VQA_RAD Dataset.xlsx	Open Science Framework	doi:10.17605/OSF.IO/89KPS	https://doi.org/10.17605/OSF.IO/89KPS
image with QID 533	Question Type and Answer Type Generation	Annotators	Question and Answer Generation	Question Answer and Question Type Validation	image question-answer set for QID 533	VQA_RAD Dataset.xlsx	Open Science Framework	doi:10.17605/OSF.IO/89KPS	https://doi.org/10.17605/OSF.IO/89KPS
image with QID 534	Question Type and Answer Type Generation	Annotators	Question and Answer Generation	Question Answer and Question Type Validation	image question-answer set for QID 534	VQA_RAD Dataset.xlsx	Open Science Framework	doi:10.17605/OSF.IO/89KPS	https://doi.org/10.17605/OSF.IO/89KPS
image with QID 535	Question Type and Answer Type Generation	Annotators	Question and Answer Generation	Question Answer and Question Type Validation	image question-answer set for QID 535	VQA_RAD Dataset.xlsx	Open Science Framework	doi:10.17605/OSF.IO/89KPS	https://doi.org/10.17605/OSF.IO/89KPS
image with QID 536	Question Type and Answer Type Generation	Annotators	Question and Answer Generation	Question Answer and Question Type Validation	image question-answer set for QID 536	VQA_RAD Dataset.xlsx	Open Science Framework	doi:10.17605/OSF.IO/89KPS	https://doi.org/10.17605/OSF.IO/89KPS
image with QID 537	Question Type and Answer Type Generation	Annotators	Question and Answer Generation	Question Answer and Question Type Validation	image question-answer set for QID 537	VQA_RAD Dataset.xlsx	Open Science Framework	doi:10.17605/OSF.IO/89KPS	https://doi.org/10.17605/OSF.IO/89KPS
image with QID 538	Question Type and Answer Type Generation	Annotators	Question and Answer Generation	Question Answer and Question Type Validation	image question-answer set for QID 538	VQA_RAD Dataset.xlsx	Open Science Framework	doi:10.17605/OSF.IO/89KPS	https://doi.org/10.17605/OSF.IO/89KPS
image with QID 539	Question Type and Answer Type Generation	Annotators	Question and Answer Generation	Question Answer and Question Type Validation	image question-answer set for QID 539	VQA_RAD Dataset.xlsx	Open Science Framework	doi:10.17605/OSF.IO/89KPS	https://doi.org/10.17605/OSF.IO/89KPS
image with QID 540	Question Type and Answer Type Generation	Annotators	Question and Answer Generation	Question Answer and Question Type Validation	image question-answer set for QID 540	VQA_RAD Dataset.xlsx	Open Science Framework	doi:10.17605/OSF.IO/89KPS	https://doi.org/10.17605/OSF.IO/89KPS
image with QID 541	Question Type and Answer Type Generation	Annotators	Question and Answer Generation	Question Answer and Question Type Validation	image question-answer set for QID 541	VQA_RAD Dataset.xlsx	Open Science Framework	doi:10.17605/OSF.IO/89KPS	https://doi.org/10.17605/OSF.IO/89KPS
image with QID 542	Question Type and Answer Type Generation	Annotators	Question and Answer Generation	Question Answer and Question Type Validation	image question-answer set for QID 542	VQA_RAD Dataset.xlsx	Open Science Framework	doi:10.17605/OSF.IO/89KPS	https://doi.org/10.17605/OSF.IO/89KPS
image with QID 543	Question Type and Answer Type Generation	Annotators	Question and Answer Generation	Question Answer and Question Type Validation	image question-answer set for QID 543	VQA_RAD Dataset.xlsx	Open Science Framework	doi:10.17605/OSF.IO/89KPS	https://doi.org/10.17605/OSF.IO/89KPS
image with QID 544	Question Type and Answer Type Generation	Annotators	Question and Answer Generation	Question Answer and Question Type Validation	image question-answer set for QID 544	VQA_RAD Dataset.xlsx	Open Science Framework	doi:10.17605/OSF.IO/89KPS	https://doi.org/10.17605/OSF.IO/89KPS
image with QID 545	Question Type and Answer Type Generation	Annotators	Question and Answer Generation	Question Answer and Question Type Validation	image question-answer set for QID 545	VQA_RAD Dataset.xlsx	Open Science Framework	doi:10.17605/OSF.IO/89KPS	https://doi.org/10.17605/OSF.IO/89KPS
image with QID 546	Question Type and Answer Type Generation	Annotators	Question and Answer Generation	Question Answer and Question Type Validation	image question-answer set for QID 546	VQA_RAD Dataset.xlsx	Open Science Framework	doi:10.17605/OSF.IO/89KPS	https://doi.org/10.17605/OSF.IO/89KPS
image with QID 547	Question Type and Answer Type Generation	Annotators	Question and Answer Generation	Question Answer and Question Type Validation	image question-answer set for QID 547	VQA_RAD Dataset.xlsx	Open Science Framework	doi:10.17605/OSF.IO/89KPS	https://doi.org/10.17605/OSF.IO/89KPS
image with QID 548	Question Type and Answer Type Generation	Annotators	Question and Answer Generation	Question Answer and Question Type Validation	image question-answer set for QID 548	VQA_RAD Dataset.xlsx	Open Science Framework	doi:10.17605/OSF.IO/89KPS	https://doi.org/10.17605/OSF.IO/89KPS
image with QID 549	Question Type and Answer Type Generation	Annotators	Question and Answer Generation	Question Answer and Question Type Validation	image question-answer set for QID 549	VQA_RAD Dataset.xlsx	Open Science Framework	doi:10.17605/OSF.IO/89KPS	https://doi.org/10.17605/OSF.IO/89KPS
image with QID 550	Question Type and Answer Type Generation	Annotators	Question and Answer Generation	Question Answer and Question Type Validation	image question-answer set for QID 550	VQA_RAD Dataset.xlsx	Open Science Framework	doi:10.17605/OSF.IO/89KPS	https://doi.org/10.17605/OSF.IO/89KPS
image with QID 551	Question Type and Answer Type Generation	Annotators	Question and Answer Generation	Question Answer and Question Type Validation	image question-answer set for QID 551	VQA_RAD Dataset.xlsx	Open Science Framework	doi:10.17605/OSF.IO/89KPS	https://doi.org/10.17605/OSF.IO/89KPS
image with QID 552	Question Type and Answer Type Generation	Annotators	Question and Answer Generation	Question Answer and Question Type Validation	image question-answer set for QID 552	VQA_RAD Dataset.xlsx	Open Science Framework	doi:10.17605/OSF.IO/89KPS	https://doi.org/10.17605/OSF.IO/89KPS
image with QID 553	Question Type and Answer Type Generation	Annotators	Question and Answer Generation	Question Answer and Question Type Validation	image question-answer set for QID 553	VQA_RAD Dataset.xlsx	Open Science Framework	doi:10.17605/OSF.IO/89KPS	https://doi.org/10.17605/OSF.IO/89KPS
image with QID 554	Question Type and Answer Type Generation	Annotators	Question and Answer Generation	Question Answer and Question Type Validation	image question-answer set for QID 554	VQA_RAD Dataset.xlsx	Open Science Framework	doi:10.17605/OSF.IO/89KPS	https://doi.org/10.17605/OSF.IO/89KPS
image with QID 555	Question Type and Answer Type Generation	Annotators	Question and Answer Generation	Question Answer and Question Type Validation	image question-answer set for QID 555	VQA_RAD Dataset.xlsx	Open Science Framework	doi:10.17605/OSF.IO/89KPS	https://doi.org/10.17605/OSF.IO/89KPS
image with QID 556	Question Type and Answer Type Generation	Annotators	Question and Answer Generation	Question Answer and Question Type Validation	image question-answer set for QID 556	VQA_RAD Dataset.xlsx	Open Science Framework	doi:10.17605/OSF.IO/89KPS	https://doi.org/10.17605/OSF.IO/89KPS
image with QID 557	Question Type and Answer Type Generation	Annotators	Question and Answer Generation	Question Answer and Question Type Validation	image question-answer set for QID 557	VQA_RAD Dataset.xlsx	Open Science Framework	doi:10.17605/OSF.IO/89KPS	https://doi.org/10.17605/OSF.IO/89KPS
image with QID 558	Question Type and Answer Type Generation	Annotators	Question and Answer Generation	Question Answer and Question Type Validation	image question-answer set for QID 558	VQA_RAD Dataset.xlsx	Open Science Framework	doi:10.17605/OSF.IO/89KPS	https://doi.org/10.17605/OSF.IO/89KPS
image with QID 559	Question Type and Answer Type Generation	Annotators	Question and Answer Generation	Question Answer and Question Type Validation	image question-answer set for QID 559	VQA_RAD Dataset.xlsx	Open Science Framework	doi:10.17605/OSF.IO/89KPS	https://doi.org/10.17605/OSF.IO/89KPS
image with QID 560	Question Type and Answer Type Generation	Annotators	Question and Answer Generation	Question Answer and Question Type Validation	image question-answer set for QID 560	VQA_RAD Dataset.xlsx	Open Science Framework	doi:10.17605/OSF.IO/89KPS	https://doi.org/10.17605/OSF.IO/89KPS
image with QID 561	Question Type and Answer Type Generation	Annotators	Question and Answer Generation	Question Answer and Question Type Validation	image question-answer set for QID 561	VQA_RAD Dataset.xlsx	Open Science Framework	doi:10.17605/OSF.IO/89KPS	https://doi.org/10.17605/OSF.IO/89KPS
image with QID 562	Question Type and Answer Type Generation	Annotators	Question and Answer Generation	Question Answer and Question Type Validation	image question-answer set for QID 562	VQA_RAD Dataset.xlsx	Open Science Framework	doi:10.17605/OSF.IO/89KPS	https://doi.org/10.17605/OSF.IO/89KPS
image with QID 563	Question Type and Answer Type Generation	Annotators	Question and Answer Generation	Question Answer and Question Type Validation	image question-answer set for QID 563	VQA_RAD Dataset.xlsx	Open Science Framework	doi:10.17605/OSF.IO/89KPS	https://doi.org/10.17605/OSF.IO/89KPS
image with QID 564	Question Type and Answer Type Generation	Annotators	Question and Answer Generation	Question Answer and Question Type Validation	image question-answer set for QID 564	VQA_RAD Dataset.xlsx	Open Science Framework	doi:10.17605/OSF.IO/89KPS	https://doi.org/10.17605/OSF.IO/89KPS
image with QID 565	Question Type and Answer Type Generation	Annotators	Question and Answer Generation	Question Answer and Question Type Validation	image question-answer set for QID 565	VQA_RAD Dataset.xlsx	Open Science Framework	doi:10.17605/OSF.IO/89KPS	https://doi.org/10.17605/OSF.IO/89KPS
image with QID 566	Question Type and Answer Type Generation	Annotators	Question and Answer Generation	Question Answer and Question Type Validation	image question-answer set for QID 566	VQA_RAD Dataset.xlsx	Open Science Framework	doi:10.17605/OSF.IO/89KPS	https://doi.org/10.17605/OSF.IO/89KPS
image with QID 567	Question Type and Answer Type Generation	Annotators	Question and Answer Generation	Question Answer and Question Type Validation	image question-answer set for QID 567	VQA_RAD Dataset.xlsx	Open Science Framework	doi:10.17605/OSF.IO/89KPS	https://doi.org/10.17605/OSF.IO/89KPS
image with QID 568	Question Type and Answer Type Generation	Annotators	Question and Answer Generation	Question Answer and Question Type Validation	image question-answer set for QID 568	VQA_RAD Dataset.xlsx	Open Science Framework	doi:10.17605/OSF.IO/89KPS	https://doi.org/10.17605/OSF.IO/89KPS
image with QID 569	Question Type and Answer Type Generation	Annotators	Question and Answer Generation	Question Answer and Question Type Validation	image question-answer set for QID 569	VQA_RAD Dataset.xlsx	Open Science Framework	doi:10.17605/OSF.IO/89KPS	https://doi.org/10.17605/OSF.IO/89KPS
image with QID 570	Question Type and Answer Type Generation	Annotators	Question and Answer Generation	Question Answer and Question Type Validation	image question-answer set for QID 570	VQA_RAD Dataset.xlsx	Open Science Framework	doi:10.17605/OSF.IO/89KPS	https://doi.org/10.17605/OSF.IO/89KPS
image with QID 571	Question Type and Answer Type Generation	Annotators	Question and Answer Generation	Question Answer and Question Type Validation	image question-answer set for QID 571	VQA_RAD Dataset.xlsx	Open Science Framework	doi:10.17605/OSF.IO/89KPS	https://doi.org/10.17605/OSF.IO/89KPS
image with QID 572	Question Type and Answer Type Generation	Annotators	Question and Answer Generation	Question Answer and Question Type Validation	image question-answer set for QID 572	VQA_RAD Dataset.xlsx	Open Science Framework	doi:10.17605/OSF.IO/89KPS	https://doi.org/10.17605/OSF.IO/89KPS
image with QID 573	Question Type and Answer Type Generation	Annotators	Question and Answer Generation	Question Answer and Question Type Validation	image question-answer set for QID 573	VQA_RAD Dataset.xlsx	Open Science Framework	doi:10.17605/OSF.IO/89KPS	https://doi.org/10.17605/OSF.IO/89KPS
image with QID 574	Question Type and Answer Type Generation	Annotators	Question and Answer Generation	Question Answer and Question Type Validation	image question-answer set for QID 574	VQA_RAD Dataset.xlsx	Open Science Framework	doi:10.17605/OSF.IO/89KPS	https://doi.org/10.17605/OSF.IO/89KPS
image with QID 575	Question Type and Answer Type Generation	Annotators	Question and Answer Generation	Question Answer and Question Type Validation	image question-answer set for QID 575	VQA_RAD Dataset.xlsx	Open Science Framework	doi:10.17605/OSF.IO/89KPS	https://doi.org/10.17605/OSF.IO/89KPS
image with QID 576	Question Type and Answer Type Generation	Annotators	Question and Answer Generation	Question Answer and Question Type Validation	image question-answer set for QID 576	VQA_RAD Dataset.xlsx	Open Science Framework	doi:10.17605/OSF.IO/89KPS	https://doi.org/10.17605/OSF.IO/89KPS
image with QID 577	Question Type and Answer Type Generation	Annotators	Question and Answer Generation	Question Answer and Question Type Validation	image question-answer set for QID 577	VQA_RAD Dataset.xlsx	Open Science Framework	doi:10.17605/OSF.IO/89KPS	https://doi.org/10.17605/OSF.IO/89KPS
image with QID 578	Question Type and Answer Type Generation	Annotators	Question and Answer Generation	Question Answer and Question Type Validation	image question-answer set for QID 578	VQA_RAD Dataset.xlsx	Open Science Framework	doi:10.17605/OSF.IO/89KPS	https://doi.org/10.17605/OSF.IO/89KPS
image with QID 579	Question Type and Answer Type Generation	Annotators	Question and Answer Generation	Question Answer and Question Type Validation	image question-answer set for QID 579	VQA_RAD Dataset.xlsx	Open Science Framework	doi:10.17605/OSF.IO/89KPS	https://doi.org/10.17605/OSF.IO/89KPS
image with QID 580	Question Type and Answer Type Generation	Annotators	Question and Answer Generation	Question Answer and Question Type Validation	image question-answer set for QID 580	VQA_RAD Dataset.xlsx	Open Science Framework	doi:10.17605/OSF.IO/89KPS	https://doi.org/10.17605/OSF.IO/89KPS
image with QID 581	Question Type and Answer Type Generation	Annotators	Question and Answer Generation	Question Answer and Question Type Validation	image question-answer set for QID 581	VQA_RAD Dataset.xlsx	Open Science Framework	doi:10.17605/OSF.IO/89KPS	https://doi.org/10.17605/OSF.IO/89KPS
image with QID 582	Question Type and Answer Type Generation	Annotators	Question and Answer Generation	Question Answer and Question Type Validation	image question-answer set for QID 582	VQA_RAD Dataset.xlsx	Open Science Framework	doi:10.17605/OSF.IO/89KPS	https://doi.org/10.17605/OSF.IO/89KPS
image with QID 583	Question Type and Answer Type Generation	Annotators	Question and Answer Generation	Question Answer and Question Type Validation	image question-answer set for QID 583	VQA_RAD Dataset.xlsx	Open Science Framework	doi:10.17605/OSF.IO/89KPS	https://doi.org/10.17605/OSF.IO/89KPS
image with QID 584	Question Type and Answer Type Generation	Annotators	Question and Answer Generation	Question Answer and Question Type Validation	image question-answer set for QID 584	VQA_RAD Dataset.xlsx	Open Science Framework	doi:10.17605/OSF.IO/89KPS	https://doi.org/10.17605/OSF.IO/89KPS
image with QID 585	Question Type and Answer Type Generation	Annotators	Question and Answer Generation	Question Answer and Question Type Validation	image question-answer set for QID 585	VQA_RAD Dataset.xlsx	Open Science Framework	doi:10.17605/OSF.IO/89KPS	https://doi.org/10.17605/OSF.IO/89KPS
image with QID 586	Question Type and Answer Type Generation	Annotators	Question and Answer Generation	Question Answer and Question Type Validation	image question-answer set for QID 586	VQA_RAD Dataset.xlsx	Open Science Framework	doi:10.17605/OSF.IO/89KPS	https://doi.org/10.17605/OSF.IO/89KPS
image with QID 587	Question Type and Answer Type Generation	Annotators	Question and Answer Generation	Question Answer and Question Type Validation	image question-answer set for QID 587	VQA_RAD Dataset.xlsx	Open Science Framework	doi:10.17605/OSF.IO/89KPS	https://doi.org/10.17605/OSF.IO/89KPS
image with QID 588	Question Type and Answer Type Generation	Annotators	Question and Answer Generation	Question Answer and Question Type Validation	image question-answer set for QID 588	VQA_RAD Dataset.xlsx	Open Science Framework	doi:10.17605/OSF.IO/89KPS	https://doi.org/10.17605/OSF.IO/89KPS
image with QID 589	Question Type and Answer Type Generation	Annotators	Question and Answer Generation	Question Answer and Question Type Validation	image question-answer set for QID 589	VQA_RAD Dataset.xlsx	Open Science Framework	doi:10.17605/OSF.IO/89KPS	https://doi.org/10.17605/OSF.IO/89KPS
image with QID 590	Question Type and Answer Type Generation	Annotators	Question and Answer Generation	Question Answer and Question Type Validation	image question-answer set for QID 590	VQA_RAD Dataset.xlsx	Open Science Framework	doi:10.17605/OSF.IO/89KPS	https://doi.org/10.17605/OSF.IO/89KPS
image with QID 591	Question Type and Answer Type Generation	Annotators	Question and Answer Generation	Question Answer and Question Type Validation	image question-answer set for QID 591	VQA_RAD Dataset.xlsx	Open Science Framework	doi:10.17605/OSF.IO/89KPS	https://doi.org/10.17605/OSF.IO/89KPS
image with QID 592	Question Type and Answer Type Generation	Annotators	Question and Answer Generation	Question Answer and Question Type Validation	image question-answer set for QID 592	VQA_RAD Dataset.xlsx	Open Science Framework	doi:10.17605/OSF.IO/89KPS	https://doi.org/10.17605/OSF.IO/89KPS
image with QID 593	Question Type and Answer Type Generation	Annotators	Question and Answer Generation	Question Answer and Question Type Validation	image question-answer set for QID 593	VQA_RAD Dataset.xlsx	Open Science Framework	doi:10.17605/OSF.IO/89KPS	https://doi.org/10.17605/OSF.IO/89KPS
image with QID 594	Question Type and Answer Type Generation	Annotators	Question and Answer Generation	Question Answer and Question Type Validation	image question-answer set for QID 594	VQA_RAD Dataset.xlsx	Open Science Framework	doi:10.17605/OSF.IO/89KPS	https://doi.org/10.17605/OSF.IO/89KPS
image with QID 595	Question Type and Answer Type Generation	Annotators	Question and Answer Generation	Question Answer and Question Type Validation	image question-answer set for QID 595	VQA_RAD Dataset.xlsx	Open Science Framework	doi:10.17605/OSF.IO/89KPS	https://doi.org/10.17605/OSF.IO/89KPS
image with QID 596	Question Type and Answer Type Generation	Annotators	Question and Answer Generation	Question Answer and Question Type Validation	image question-answer set for QID 596	VQA_RAD Dataset.xlsx	Open Science Framework	doi:10.17605/OSF.IO/89KPS	https://doi.org/10.17605/OSF.IO/89KPS
image with QID 597	Question Type and Answer Type Generation	Annotators	Question and Answer Generation	Question Answer and Question Type Validation	image question-answer set for QID 597	VQA_RAD Dataset.xlsx	Open Science Framework	doi:10.17605/OSF.IO/89KPS	https://doi.org/10.17605/OSF.IO/89KPS
image with QID 598	Question Type and Answer Type Generation	Annotators	Question and Answer Generation	Question Answer and Question Type Validation	image question-answer set for QID 598	VQA_RAD Dataset.xlsx	Open Science Framework	doi:10.17605/OSF.IO/89KPS	https://doi.org/10.17605/OSF.IO/89KPS
image with QID 599	Question Type and Answer Type Generation	Annotators	Question and Answer Generation	Question Answer and Question Type Validation	image question-answer set for QID 599	VQA_RAD Dataset.xlsx	Open Science Framework	doi:10.17605/OSF.IO/89KPS	https://doi.org/10.17605/OSF.IO/89KPS
image with QID 600	Question Type and Answer Type Generation	Annotators	Question and Answer Generation	Question Answer and Question Type Validation	image question-answer set for QID 600	VQA_RAD Dataset.xlsx	Open Science Framework	doi:10.17605/OSF.IO/89KPS	https://doi.org/10.17605/OSF.IO/89KPS
image with QID 601	Question Type and Answer Type Generation	Annotators	Question and Answer Generation	Question Answer and Question Type Validation	image question-answer set for QID 601	VQA_RAD Dataset.xlsx	Open Science Framework	doi:10.17605/OSF.IO/89KPS	https://doi.org/10.17605/OSF.IO/89KPS
image with QID 602	Question Type and Answer Type Generation	Annotators	Question and Answer Generation	Question Answer and Question Type Validation	image question-answer set for QID 602	VQA_RAD Dataset.xlsx	Open Science Framework	doi:10.17605/OSF.IO/89KPS	https://doi.org/10.17605/OSF.IO/89KPS
image with QID 603	Question Type and Answer Type Generation	Annotators	Question and Answer Generation	Question Answer and Question Type Validation	image question-answer set for QID 603	VQA_RAD Dataset.xlsx	Open Science Framework	doi:10.17605/OSF.IO/89KPS	https://doi.org/10.17605/OSF.IO/89KPS
image with QID 604	Question Type and Answer Type Generation	Annotators	Question and Answer Generation	Question Answer and Question Type Validation	image question-answer set for QID 604	VQA_RAD Dataset.xlsx	Open Science Framework	doi:10.17605/OSF.IO/89KPS	https://doi.org/10.17605/OSF.IO/89KPS
image with QID 605	Question Type and Answer Type Generation	Annotators	Question and Answer Generation	Question Answer and Question Type Validation	image question-answer set for QID 605	VQA_RAD Dataset.xlsx	Open Science Framework	doi:10.17605/OSF.IO/89KPS	https://doi.org/10.17605/OSF.IO/89KPS
image with QID 606	Question Type and Answer Type Generation	Annotators	Question and Answer Generation	Question Answer and Question Type Validation	image question-answer set for QID 606	VQA_RAD Dataset.xlsx	Open Science Framework	doi:10.17605/OSF.IO/89KPS	https://doi.org/10.17605/OSF.IO/89KPS
image with QID 607	Question Type and Answer Type Generation	Annotators	Question and Answer Generation	Question Answer and Question Type Validation	image question-answer set for QID 607	VQA_RAD Dataset.xlsx	Open Science Framework	doi:10.17605/OSF.IO/89KPS	https://doi.org/10.17605/OSF.IO/89KPS
image with QID 608	Question Type and Answer Type Generation	Annotators	Question and Answer Generation	Question Answer and Question Type Validation	image question-answer set for QID 608	VQA_RAD Dataset.xlsx	Open Science Framework	doi:10.17605/OSF.IO/89KPS	https://doi.org/10.17605/OSF.IO/89KPS
image with QID 609	Question Type and Answer Type Generation	Annotators	Question and Answer Generation	Question Answer and Question Type Validation	image question-answer set for QID 609	VQA_RAD Dataset.xlsx	Open Science Framework	doi:10.17605/OSF.IO/89KPS	https://doi.org/10.17605/OSF.IO/89KPS
image with QID 610	Question Type and Answer Type Generation	Annotators	Question and Answer Generation	Question Answer and Question Type Validation	image question-answer set for QID 610	VQA_RAD Dataset.xlsx	Open Science Framework	doi:10.17605/OSF.IO/89KPS	https://doi.org/10.17605/OSF.IO/89KPS
image with QID 611	Question Type and Answer Type Generation	Annotators	Question and Answer Generation	Question Answer and Question Type Validation	image question-answer set for QID 611	VQA_RAD Dataset.xlsx	Open Science Framework	doi:10.17605/OSF.IO/89KPS	https://doi.org/10.17605/OSF.IO/89KPS
image with QID 612	Question Type and Answer Type Generation	Annotators	Question and Answer Generation	Question Answer and Question Type Validation	image question-answer set for QID 612	VQA_RAD Dataset.xlsx	Open Science Framework	doi:10.17605/OSF.IO/89KPS	https://doi.org/10.17605/OSF.IO/89KPS
image with QID 613	Question Type and Answer Type Generation	Annotators	Question and Answer Generation	Question Answer and Question Type Validation	image question-answer set for QID 613	VQA_RAD Dataset.xlsx	Open Science Framework	doi:10.17605/OSF.IO/89KPS	https://doi.org/10.17605/OSF.IO/89KPS
image with QID 614	Question Type and Answer Type Generation	Annotators	Question and Answer Generation	Question Answer and Question Type Validation	image question-answer set for QID 614	VQA_RAD Dataset.xlsx	Open Science Framework	doi:10.17605/OSF.IO/89KPS	https://doi.org/10.17605/OSF.IO/89KPS
image with QID 615	Question Type and Answer Type Generation	Annotators	Question and Answer Generation	Question Answer and Question Type Validation	image question-answer set for QID 615	VQA_RAD Dataset.xlsx	Open Science Framework	doi:10.17605/OSF.IO/89KPS	https://doi.org/10.17605/OSF.IO/89KPS
image with QID 616	Question Type and Answer Type Generation	Annotators	Question and Answer Generation	Question Answer and Question Type Validation	image question-answer set for QID 616	VQA_RAD Dataset.xlsx	Open Science Framework	doi:10.17605/OSF.IO/89KPS	https://doi.org/10.17605/OSF.IO/89KPS
image with QID 617	Question Type and Answer Type Generation	Annotators	Question and Answer Generation	Question Answer and Question Type Validation	image question-answer set for QID 617	VQA_RAD Dataset.xlsx	Open Science Framework	doi:10.17605/OSF.IO/89KPS	https://doi.org/10.17605/OSF.IO/89KPS
image with QID 618	Question Type and Answer Type Generation	Annotators	Question and Answer Generation	Question Answer and Question Type Validation	image question-answer set for QID 618	VQA_RAD Dataset.xlsx	Open Science Framework	doi:10.17605/OSF.IO/89KPS	https://doi.org/10.17605/OSF.IO/89KPS
image with QID 619	Question Type and Answer Type Generation	Annotators	Question and Answer Generation	Question Answer and Question Type Validation	image question-answer set for QID 619	VQA_RAD Dataset.xlsx	Open Science Framework	doi:10.17605/OSF.IO/89KPS	https://doi.org/10.17605/OSF.IO/89KPS
image with QID 620	Question Type and Answer Type Generation	Annotators	Question and Answer Generation	Question Answer and Question Type Validation	image question-answer set for QID 620	VQA_RAD Dataset.xlsx	Open Science Framework	doi:10.17605/OSF.IO/89KPS	https://doi.org/10.17605/OSF.IO/89KPS
image with QID 621	Question Type and Answer Type Generation	Annotators	Question and Answer Generation	Question Answer and Question Type Validation	image question-answer set for QID 621	VQA_RAD Dataset.xlsx	Open Science Framework	doi:10.17605/OSF.IO/89KPS	https://doi.org/10.17605/OSF.IO/89KPS
image with QID 622	Question Type and Answer Type Generation	Annotators	Question and Answer Generation	Question Answer and Question Type Validation	image question-answer set for QID 622	VQA_RAD Dataset.xlsx	Open Science Framework	doi:10.17605/OSF.IO/89KPS	https://doi.org/10.17605/OSF.IO/89KPS
image with QID 623	Question Type and Answer Type Generation	Annotators	Question and Answer Generation	Question Answer and Question Type Validation	image question-answer set for QID 623	VQA_RAD Dataset.xlsx	Open Science Framework	doi:10.17605/OSF.IO/89KPS	https://doi.org/10.17605/OSF.IO/89KPS
image with QID 624	Question Type and Answer Type Generation	Annotators	Question and Answer Generation	Question Answer and Question Type Validation	image question-answer set for QID 624	VQA_RAD Dataset.xlsx	Open Science Framework	doi:10.17605/OSF.IO/89KPS	https://doi.org/10.17605/OSF.IO/89KPS
image with QID 625	Question Type and Answer Type Generation	Annotators	Question and Answer Generation	Question Answer and Question Type Validation	image question-answer set for QID 625	VQA_RAD Dataset.xlsx	Open Science Framework	doi:10.17605/OSF.IO/89KPS	https://doi.org/10.17605/OSF.IO/89KPS
image with QID 626	Question Type and Answer Type Generation	Annotators	Question and Answer Generation	Question Answer and Question Type Validation	image question-answer set for QID 626	VQA_RAD Dataset.xlsx	Open Science Framework	doi:10.17605/OSF.IO/89KPS	https://doi.org/10.17605/OSF.IO/89KPS
image with QID 627	Question Type and Answer Type Generation	Annotators	Question and Answer Generation	Question Answer and Question Type Validation	image question-answer set for QID 627	VQA_RAD Dataset.xlsx	Open Science Framework	doi:10.17605/OSF.IO/89KPS	https://doi.org/10.17605/OSF.IO/89KPS
image with QID 628	Question Type and Answer Type Generation	Annotators	Question and Answer Generation	Question Answer and Question Type Validation	image question-answer set for QID 628	VQA_RAD Dataset.xlsx	Open Science Framework	doi:10.17605/OSF.IO/89KPS	https://doi.org/10.17605/OSF.IO/89KPS
image with QID 629	Question Type and Answer Type Generation	Annotators	Question and Answer Generation	Question Answer and Question Type Validation	image question-answer set for QID 629	VQA_RAD Dataset.xlsx	Open Science Framework	doi:10.17605/OSF.IO/89KPS	https://doi.org/10.17605/OSF.IO/89KPS
image with QID 630	Question Type and Answer Type Generation	Annotators	Question and Answer Generation	Question Answer and Question Type Validation	image question-answer set for QID 630	VQA_RAD Dataset.xlsx	Open Science Framework	doi:10.17605/OSF.IO/89KPS	https://doi.org/10.17605/OSF.IO/89KPS
image with QID 631	Question Type and Answer Type Generation	Annotators	Question and Answer Generation	Question Answer and Question Type Validation	image question-answer set for QID 631	VQA_RAD Dataset.xlsx	Open Science Framework	doi:10.17605/OSF.IO/89KPS	https://doi.org/10.17605/OSF.IO/89KPS
image with QID 632	Question Type and Answer Type Generation	Annotators	Question and Answer Generation	Question Answer and Question Type Validation	image question-answer set for QID 632	VQA_RAD Dataset.xlsx	Open Science Framework	doi:10.17605/OSF.IO/89KPS	https://doi.org/10.17605/OSF.IO/89KPS
image with QID 633	Question Type and Answer Type Generation	Annotators	Question and Answer Generation	Question Answer and Question Type Validation	image question-answer set for QID 633	VQA_RAD Dataset.xlsx	Open Science Framework	doi:10.17605/OSF.IO/89KPS	https://doi.org/10.17605/OSF.IO/89KPS
image with QID 634	Question Type and Answer Type Generation	Annotators	Question and Answer Generation	Question Answer and Question Type Validation	image question-answer set for QID 634	VQA_RAD Dataset.xlsx	Open Science Framework	doi:10.17605/OSF.IO/89KPS	https://doi.org/10.17605/OSF.IO/89KPS
image with QID 635	Question Type and Answer Type Generation	Annotators	Question and Answer Generation	Question Answer and Question Type Validation	image question-answer set for QID 635	VQA_RAD Dataset.xlsx	Open Science Framework	doi:10.17605/OSF.IO/89KPS	https://doi.org/10.17605/OSF.IO/89KPS
image with QID 636	Question Type and Answer Type Generation	Annotators	Question and Answer Generation	Question Answer and Question Type Validation	image question-answer set for QID 636	VQA_RAD Dataset.xlsx	Open Science Framework	doi:10.17605/OSF.IO/89KPS	https://doi.org/10.17605/OSF.IO/89KPS
image with QID 637	Question Type and Answer Type Generation	Annotators	Question and Answer Generation	Question Answer and Question Type Validation	image question-answer set for QID 637	VQA_RAD Dataset.xlsx	Open Science Framework	doi:10.17605/OSF.IO/89KPS	https://doi.org/10.17605/OSF.IO/89KPS
image with QID 638	Question Type and Answer Type Generation	Annotators	Question and Answer Generation	Question Answer and Question Type Validation	image question-answer set for QID 638	VQA_RAD Dataset.xlsx	Open Science Framework	doi:10.17605/OSF.IO/89KPS	https://doi.org/10.17605/OSF.IO/89KPS
image with QID 639	Question Type and Answer Type Generation	Annotators	Question and Answer Generation	Question Answer and Question Type Validation	image question-answer set for QID 639	VQA_RAD Dataset.xlsx	Open Science Framework	doi:10.17605/OSF.IO/89KPS	https://doi.org/10.17605/OSF.IO/89KPS
image with QID 640	Question Type and Answer Type Generation	Annotators	Question and Answer Generation	Question Answer and Question Type Validation	image question-answer set for QID 640	VQA_RAD Dataset.xlsx	Open Science Framework	doi:10.17605/OSF.IO/89KPS	https://doi.org/10.17605/OSF.IO/89KPS
image with QID 641	Question Type and Answer Type Generation	Annotators	Question and Answer Generation	Question Answer and Question Type Validation	image question-answer set for QID 641	VQA_RAD Dataset.xlsx	Open Science Framework	doi:10.17605/OSF.IO/89KPS	https://doi.org/10.17605/OSF.IO/89KPS
image with QID 642	Question Type and Answer Type Generation	Annotators	Question and Answer Generation	Question Answer and Question Type Validation	image question-answer set for QID 642	VQA_RAD Dataset.xlsx	Open Science Framework	doi:10.17605/OSF.IO/89KPS	https://doi.org/10.17605/OSF.IO/89KPS
image with QID 643	Question Type and Answer Type Generation	Annotators	Question and Answer Generation	Question Answer and Question Type Validation	image question-answer set for QID 643	VQA_RAD Dataset.xlsx	Open Science Framework	doi:10.17605/OSF.IO/89KPS	https://doi.org/10.17605/OSF.IO/89KPS
image with QID 644	Question Type and Answer Type Generation	Annotators	Question and Answer Generation	Question Answer and Question Type Validation	image question-answer set for QID 644	VQA_RAD Dataset.xlsx	Open Science Framework	doi:10.17605/OSF.IO/89KPS	https://doi.org/10.17605/OSF.IO/89KPS
image with QID 645	Question Type and Answer Type Generation	Annotators	Question and Answer Generation	Question Answer and Question Type Validation	image question-answer set for QID 645	VQA_RAD Dataset.xlsx	Open Science Framework	doi:10.17605/OSF.IO/89KPS	https://doi.org/10.17605/OSF.IO/89KPS
image with QID 646	Question Type and Answer Type Generation	Annotators	Question and Answer Generation	Question Answer and Question Type Validation	image question-answer set for QID 646	VQA_RAD Dataset.xlsx	Open Science Framework	doi:10.17605/OSF.IO/89KPS	https://doi.org/10.17605/OSF.IO/89KPS
image with QID 647	Question Type and Answer Type Generation	Annotators	Question and Answer Generation	Question Answer and Question Type Validation	image question-answer set for QID 647	VQA_RAD Dataset.xlsx	Open Science Framework	doi:10.17605/OSF.IO/89KPS	https://doi.org/10.17605/OSF.IO/89KPS
image with QID 648	Question Type and Answer Type Generation	Annotators	Question and Answer Generation	Question Answer and Question Type Validation	image question-answer set for QID 648	VQA_RAD Dataset.xlsx	Open Science Framework	doi:10.17605/OSF.IO/89KPS	https://doi.org/10.17605/OSF.IO/89KPS
image with QID 649	Question Type and Answer Type Generation	Annotators	Question and Answer Generation	Question Answer and Question Type Validation	image question-answer set for QID 649	VQA_RAD Dataset.xlsx	Open Science Framework	doi:10.17605/OSF.IO/89KPS	https://doi.org/10.17605/OSF.IO/89KPS
image with QID 650	Question Type and Answer Type Generation	Annotators	Question and Answer Generation	Question Answer and Question Type Validation	image question-answer set for QID 650	VQA_RAD Dataset.xlsx	Open Science Framework	doi:10.17605/OSF.IO/89KPS	https://doi.org/10.17605/OSF.IO/89KPS
image with QID 651	Question Type and Answer Type Generation	Annotators	Question and Answer Generation	Question Answer and Question Type Validation	image question-answer set for QID 651	VQA_RAD Dataset.xlsx	Open Science Framework	doi:10.17605/OSF.IO/89KPS	https://doi.org/10.17605/OSF.IO/89KPS
image with QID 652	Question Type and Answer Type Generation	Annotators	Question and Answer Generation	Question Answer and Question Type Validation	image question-answer set for QID 652	VQA_RAD Dataset.xlsx	Open Science Framework	doi:10.17605/OSF.IO/89KPS	https://doi.org/10.17605/OSF.IO/89KPS
image with QID 653	Question Type and Answer Type Generation	Annotators	Question and Answer Generation	Question Answer and Question Type Validation	image question-answer set for QID 653	VQA_RAD Dataset.xlsx	Open Science Framework	doi:10.17605/OSF.IO/89KPS	https://doi.org/10.17605/OSF.IO/89KPS
image with QID 654	Question Type and Answer Type Generation	Annotators	Question and Answer Generation	Question Answer and Question Type Validation	image question-answer set for QID 654	VQA_RAD Dataset.xlsx	Open Science Framework	doi:10.17605/OSF.IO/89KPS	https://doi.org/10.17605/OSF.IO/89KPS
image with QID 655	Question Type and Answer Type Generation	Annotators	Question and Answer Generation	Question Answer and Question Type Validation	image question-answer set for QID 655	VQA_RAD Dataset.xlsx	Open Science Framework	doi:10.17605/OSF.IO/89KPS	https://doi.org/10.17605/OSF.IO/89KPS
image with QID 656	Question Type and Answer Type Generation	Annotators	Question and Answer Generation	Question Answer and Question Type Validation	image question-answer set for QID 656	VQA_RAD Dataset.xlsx	Open Science Framework	doi:10.17605/OSF.IO/89KPS	https://doi.org/10.17605/OSF.IO/89KPS
image with QID 657	Question Type and Answer Type Generation	Annotators	Question and Answer Generation	Question Answer and Question Type Validation	image question-answer set for QID 657	VQA_RAD Dataset.xlsx	Open Science Framework	doi:10.17605/OSF.IO/89KPS	https://doi.org/10.17605/OSF.IO/89KPS
image with QID 658	Question Type and Answer Type Generation	Annotators	Question and Answer Generation	Question Answer and Question Type Validation	image question-answer set for QID 658	VQA_RAD Dataset.xlsx	Open Science Framework	doi:10.17605/OSF.IO/89KPS	https://doi.org/10.17605/OSF.IO/89KPS
image with QID 659	Question Type and Answer Type Generation	Annotators	Question and Answer Generation	Question Answer and Question Type Validation	image question-answer set for QID 659	VQA_RAD Dataset.xlsx	Open Science Framework	doi:10.17605/OSF.IO/89KPS	https://doi.org/10.17605/OSF.IO/89KPS
image with QID 660	Question Type and Answer Type Generation	Annotators	Question and Answer Generation	Question Answer and Question Type Validation	image question-answer set for QID 660	VQA_RAD Dataset.xlsx	Open Science Framework	doi:10.17605/OSF.IO/89KPS	https://doi.org/10.17605/OSF.IO/89KPS
image with QID 661	Question Type and Answer Type Generation	Annotators	Question and Answer Generation	Question Answer and Question Type Validation	image question-answer set for QID 661	VQA_RAD Dataset.xlsx	Open Science Framework	doi:10.17605/OSF.IO/89KPS	https://doi.org/10.17605/OSF.IO/89KPS
image with QID 662	Question Type and Answer Type Generation	Annotators	Question and Answer Generation	Question Answer and Question Type Validation	image question-answer set for QID 662	VQA_RAD Dataset.xlsx	Open Science Framework	doi:10.17605/OSF.IO/89KPS	https://doi.org/10.17605/OSF.IO/89KPS
image with QID 663	Question Type and Answer Type Generation	Annotators	Question and Answer Generation	Question Answer and Question Type Validation	image question-answer set for QID 663	VQA_RAD Dataset.xlsx	Open Science Framework	doi:10.17605/OSF.IO/89KPS	https://doi.org/10.17605/OSF.IO/89KPS
image with QID 664	Question Type and Answer Type Generation	Annotators	Question and Answer Generation	Question Answer and Question Type Validation	image question-answer set for QID 664	VQA_RAD Dataset.xlsx	Open Science Framework	doi:10.17605/OSF.IO/89KPS	https://doi.org/10.17605/OSF.IO/89KPS
image with QID 665	Question Type and Answer Type Generation	Annotators	Question and Answer Generation	Question Answer and Question Type Validation	image question-answer set for QID 665	VQA_RAD Dataset.xlsx	Open Science Framework	doi:10.17605/OSF.IO/89KPS	https://doi.org/10.17605/OSF.IO/89KPS
image with QID 666	Question Type and Answer Type Generation	Annotators	Question and Answer Generation	Question Answer and Question Type Validation	image question-answer set for QID 666	VQA_RAD Dataset.xlsx	Open Science Framework	doi:10.17605/OSF.IO/89KPS	https://doi.org/10.17605/OSF.IO/89KPS
image with QID 667	Question Type and Answer Type Generation	Annotators	Question and Answer Generation	Question Answer and Question Type Validation	image question-answer set for QID 667	VQA_RAD Dataset.xlsx	Open Science Framework	doi:10.17605/OSF.IO/89KPS	https://doi.org/10.17605/OSF.IO/89KPS
image with QID 668	Question Type and Answer Type Generation	Annotators	Question and Answer Generation	Question Answer and Question Type Validation	image question-answer set for QID 668	VQA_RAD Dataset.xlsx	Open Science Framework	doi:10.17605/OSF.IO/89KPS	https://doi.org/10.17605/OSF.IO/89KPS
image with QID 669	Question Type and Answer Type Generation	Annotators	Question and Answer Generation	Question Answer and Question Type Validation	image question-answer set for QID 669	VQA_RAD Dataset.xlsx	Open Science Framework	doi:10.17605/OSF.IO/89KPS	https://doi.org/10.17605/OSF.IO/89KPS
image with QID 670	Question Type and Answer Type Generation	Annotators	Question and Answer Generation	Question Answer and Question Type Validation	image question-answer set for QID 670	VQA_RAD Dataset.xlsx	Open Science Framework	doi:10.17605/OSF.IO/89KPS	https://doi.org/10.17605/OSF.IO/89KPS
image with QID 671	Question Type and Answer Type Generation	Annotators	Question and Answer Generation	Question Answer and Question Type Validation	image question-answer set for QID 671	VQA_RAD Dataset.xlsx	Open Science Framework	doi:10.17605/OSF.IO/89KPS	https://doi.org/10.17605/OSF.IO/89KPS
image with QID 672	Question Type and Answer Type Generation	Annotators	Question and Answer Generation	Question Answer and Question Type Validation	image question-answer set for QID 672	VQA_RAD Dataset.xlsx	Open Science Framework	doi:10.17605/OSF.IO/89KPS	https://doi.org/10.17605/OSF.IO/89KPS
image with QID 673	Question Type and Answer Type Generation	Annotators	Question and Answer Generation	Question Answer and Question Type Validation	image question-answer set for QID 673	VQA_RAD Dataset.xlsx	Open Science Framework	doi:10.17605/OSF.IO/89KPS	https://doi.org/10.17605/OSF.IO/89KPS
image with QID 674	Question Type and Answer Type Generation	Annotators	Question and Answer Generation	Question Answer and Question Type Validation	image question-answer set for QID 674	VQA_RAD Dataset.xlsx	Open Science Framework	doi:10.17605/OSF.IO/89KPS	https://doi.org/10.17605/OSF.IO/89KPS
image with QID 675	Question Type and Answer Type Generation	Annotators	Question and Answer Generation	Question Answer and Question Type Validation	image question-answer set for QID 675	VQA_RAD Dataset.xlsx	Open Science Framework	doi:10.17605/OSF.IO/89KPS	https://doi.org/10.17605/OSF.IO/89KPS
image with QID 676	Question Type and Answer Type Generation	Annotators	Question and Answer Generation	Question Answer and Question Type Validation	image question-answer set for QID 676	VQA_RAD Dataset.xlsx	Open Science Framework	doi:10.17605/OSF.IO/89KPS	https://doi.org/10.17605/OSF.IO/89KPS
image with QID 677	Question Type and Answer Type Generation	Annotators	Question and Answer Generation	Question Answer and Question Type Validation	image question-answer set for QID 677	VQA_RAD Dataset.xlsx	Open Science Framework	doi:10.17605/OSF.IO/89KPS	https://doi.org/10.17605/OSF.IO/89KPS
image with QID 678	Question Type and Answer Type Generation	Annotators	Question and Answer Generation	Question Answer and Question Type Validation	image question-answer set for QID 678	VQA_RAD Dataset.xlsx	Open Science Framework	doi:10.17605/OSF.IO/89KPS	https://doi.org/10.17605/OSF.IO/89KPS
image with QID 679	Question Type and Answer Type Generation	Annotators	Question and Answer Generation	Question Answer and Question Type Validation	image question-answer set for QID 679	VQA_RAD Dataset.xlsx	Open Science Framework	doi:10.17605/OSF.IO/89KPS	https://doi.org/10.17605/OSF.IO/89KPS
image with QID 680	Question Type and Answer Type Generation	Annotators	Question and Answer Generation	Question Answer and Question Type Validation	image question-answer set for QID 680	VQA_RAD Dataset.xlsx	Open Science Framework	doi:10.17605/OSF.IO/89KPS	https://doi.org/10.17605/OSF.IO/89KPS
image with QID 681	Question Type and Answer Type Generation	Annotators	Question and Answer Generation	Question Answer and Question Type Validation	image question-answer set for QID 681	VQA_RAD Dataset.xlsx	Open Science Framework	doi:10.17605/OSF.IO/89KPS	https://doi.org/10.17605/OSF.IO/89KPS
image with QID 682	Question Type and Answer Type Generation	Annotators	Question and Answer Generation	Question Answer and Question Type Validation	image question-answer set for QID 682	VQA_RAD Dataset.xlsx	Open Science Framework	doi:10.17605/OSF.IO/89KPS	https://doi.org/10.17605/OSF.IO/89KPS
image with QID 683	Question Type and Answer Type Generation	Annotators	Question and Answer Generation	Question Answer and Question Type Validation	image question-answer set for QID 683	VQA_RAD Dataset.xlsx	Open Science Framework	doi:10.17605/OSF.IO/89KPS	https://doi.org/10.17605/OSF.IO/89KPS
image with QID 684	Question Type and Answer Type Generation	Annotators	Question and Answer Generation	Question Answer and Question Type Validation	image question-answer set for QID 684	VQA_RAD Dataset.xlsx	Open Science Framework	doi:10.17605/OSF.IO/89KPS	https://doi.org/10.17605/OSF.IO/89KPS
image with QID 685	Question Type and Answer Type Generation	Annotators	Question and Answer Generation	Question Answer and Question Type Validation	image question-answer set for QID 685	VQA_RAD Dataset.xlsx	Open Science Framework	doi:10.17605/OSF.IO/89KPS	https://doi.org/10.17605/OSF.IO/89KPS
image with QID 686	Question Type and Answer Type Generation	Annotators	Question and Answer Generation	Question Answer and Question Type Validation	image question-answer set for QID 686	VQA_RAD Dataset.xlsx	Open Science Framework	doi:10.17605/OSF.IO/89KPS	https://doi.org/10.17605/OSF.IO/89KPS
image with QID 687	Question Type and Answer Type Generation	Annotators	Question and Answer Generation	Question Answer and Question Type Validation	image question-answer set for QID 687	VQA_RAD Dataset.xlsx	Open Science Framework	doi:10.17605/OSF.IO/89KPS	https://doi.org/10.17605/OSF.IO/89KPS
image with QID 688	Question Type and Answer Type Generation	Annotators	Question and Answer Generation	Question Answer and Question Type Validation	image question-answer set for QID 688	VQA_RAD Dataset.xlsx	Open Science Framework	doi:10.17605/OSF.IO/89KPS	https://doi.org/10.17605/OSF.IO/89KPS
image with QID 689	Question Type and Answer Type Generation	Annotators	Question and Answer Generation	Question Answer and Question Type Validation	image question-answer set for QID 689	VQA_RAD Dataset.xlsx	Open Science Framework	doi:10.17605/OSF.IO/89KPS	https://doi.org/10.17605/OSF.IO/89KPS
image with QID 690	Question Type and Answer Type Generation	Annotators	Question and Answer Generation	Question Answer and Question Type Validation	image question-answer set for QID 690	VQA_RAD Dataset.xlsx	Open Science Framework	doi:10.17605/OSF.IO/89KPS	https://doi.org/10.17605/OSF.IO/89KPS
image with QID 691	Question Type and Answer Type Generation	Annotators	Question and Answer Generation	Question Answer and Question Type Validation	image question-answer set for QID 691	VQA_RAD Dataset.xlsx	Open Science Framework	doi:10.17605/OSF.IO/89KPS	https://doi.org/10.17605/OSF.IO/89KPS
image with QID 692	Question Type and Answer Type Generation	Annotators	Question and Answer Generation	Question Answer and Question Type Validation	image question-answer set for QID 692	VQA_RAD Dataset.xlsx	Open Science Framework	doi:10.17605/OSF.IO/89KPS	https://doi.org/10.17605/OSF.IO/89KPS
image with QID 693	Question Type and Answer Type Generation	Annotators	Question and Answer Generation	Question Answer and Question Type Validation	image question-answer set for QID 693	VQA_RAD Dataset.xlsx	Open Science Framework	doi:10.17605/OSF.IO/89KPS	https://doi.org/10.17605/OSF.IO/89KPS
image with QID 694	Question Type and Answer Type Generation	Annotators	Question and Answer Generation	Question Answer and Question Type Validation	image question-answer set for QID 694	VQA_RAD Dataset.xlsx	Open Science Framework	doi:10.17605/OSF.IO/89KPS	https://doi.org/10.17605/OSF.IO/89KPS
image with QID 695	Question Type and Answer Type Generation	Annotators	Question and Answer Generation	Question Answer and Question Type Validation	image question-answer set for QID 695	VQA_RAD Dataset.xlsx	Open Science Framework	doi:10.17605/OSF.IO/89KPS	https://doi.org/10.17605/OSF.IO/89KPS
image with QID 696	Question Type and Answer Type Generation	Annotators	Question and Answer Generation	Question Answer and Question Type Validation	image question-answer set for QID 696	VQA_RAD Dataset.xlsx	Open Science Framework	doi:10.17605/OSF.IO/89KPS	https://doi.org/10.17605/OSF.IO/89KPS
image with QID 697	Question Type and Answer Type Generation	Annotators	Question and Answer Generation	Question Answer and Question Type Validation	image question-answer set for QID 697	VQA_RAD Dataset.xlsx	Open Science Framework	doi:10.17605/OSF.IO/89KPS	https://doi.org/10.17605/OSF.IO/89KPS
image with QID 698	Question Type and Answer Type Generation	Annotators	Question and Answer Generation	Question Answer and Question Type Validation	image question-answer set for QID 698	VQA_RAD Dataset.xlsx	Open Science Framework	doi:10.17605/OSF.IO/89KPS	https://doi.org/10.17605/OSF.IO/89KPS
image with QID 699	Question Type and Answer Type Generation	Annotators	Question and Answer Generation	Question Answer and Question Type Validation	image question-answer set for QID 699	VQA_RAD Dataset.xlsx	Open Science Framework	doi:10.17605/OSF.IO/89KPS	https://doi.org/10.17605/OSF.IO/89KPS
image with QID 700	Question Type and Answer Type Generation	Annotators	Question and Answer Generation	Question Answer and Question Type Validation	image question-answer set for QID 700	VQA_RAD Dataset.xlsx	Open Science Framework	doi:10.17605/OSF.IO/89KPS	https://doi.org/10.17605/OSF.IO/89KPS
image with QID 701	Question Type and Answer Type Generation	Annotators	Question and Answer Generation	Question Answer and Question Type Validation	image question-answer set for QID 701	VQA_RAD Dataset.xlsx	Open Science Framework	doi:10.17605/OSF.IO/89KPS	https://doi.org/10.17605/OSF.IO/89KPS
image with QID 702	Question Type and Answer Type Generation	Annotators	Question and Answer Generation	Question Answer and Question Type Validation	image question-answer set for QID 702	VQA_RAD Dataset.xlsx	Open Science Framework	doi:10.17605/OSF.IO/89KPS	https://doi.org/10.17605/OSF.IO/89KPS
image with QID 703	Question Type and Answer Type Generation	Annotators	Question and Answer Generation	Question Answer and Question Type Validation	image question-answer set for QID 703	VQA_RAD Dataset.xlsx	Open Science Framework	doi:10.17605/OSF.IO/89KPS	https://doi.org/10.17605/OSF.IO/89KPS
image with QID 704	Question Type and Answer Type Generation	Annotators	Question and Answer Generation	Question Answer and Question Type Validation	image question-answer set for QID 704	VQA_RAD Dataset.xlsx	Open Science Framework	doi:10.17605/OSF.IO/89KPS	https://doi.org/10.17605/OSF.IO/89KPS
image with QID 705	Question Type and Answer Type Generation	Annotators	Question and Answer Generation	Question Answer and Question Type Validation	image question-answer set for QID 705	VQA_RAD Dataset.xlsx	Open Science Framework	doi:10.17605/OSF.IO/89KPS	https://doi.org/10.17605/OSF.IO/89KPS
image with QID 706	Question Type and Answer Type Generation	Annotators	Question and Answer Generation	Question Answer and Question Type Validation	image question-answer set for QID 706	VQA_RAD Dataset.xlsx	Open Science Framework	doi:10.17605/OSF.IO/89KPS	https://doi.org/10.17605/OSF.IO/89KPS
image with QID 707	Question Type and Answer Type Generation	Annotators	Question and Answer Generation	Question Answer and Question Type Validation	image question-answer set for QID 707	VQA_RAD Dataset.xlsx	Open Science Framework	doi:10.17605/OSF.IO/89KPS	https://doi.org/10.17605/OSF.IO/89KPS
image with QID 708	Question Type and Answer Type Generation	Annotators	Question and Answer Generation	Question Answer and Question Type Validation	image question-answer set for QID 708	VQA_RAD Dataset.xlsx	Open Science Framework	doi:10.17605/OSF.IO/89KPS	https://doi.org/10.17605/OSF.IO/89KPS
image with QID 709	Question Type and Answer Type Generation	Annotators	Question and Answer Generation	Question Answer and Question Type Validation	image question-answer set for QID 709	VQA_RAD Dataset.xlsx	Open Science Framework	doi:10.17605/OSF.IO/89KPS	https://doi.org/10.17605/OSF.IO/89KPS
image with QID 710	Question Type and Answer Type Generation	Annotators	Question and Answer Generation	Question Answer and Question Type Validation	image question-answer set for QID 710	VQA_RAD Dataset.xlsx	Open Science Framework	doi:10.17605/OSF.IO/89KPS	https://doi.org/10.17605/OSF.IO/89KPS
image with QID 711	Question Type and Answer Type Generation	Annotators	Question and Answer Generation	Question Answer and Question Type Validation	image question-answer set for QID 711	VQA_RAD Dataset.xlsx	Open Science Framework	doi:10.17605/OSF.IO/89KPS	https://doi.org/10.17605/OSF.IO/89KPS
image with QID 712	Question Type and Answer Type Generation	Annotators	Question and Answer Generation	Question Answer and Question Type Validation	image question-answer set for QID 712	VQA_RAD Dataset.xlsx	Open Science Framework	doi:10.17605/OSF.IO/89KPS	https://doi.org/10.17605/OSF.IO/89KPS
image with QID 713	Question Type and Answer Type Generation	Annotators	Question and Answer Generation	Question Answer and Question Type Validation	image question-answer set for QID 713	VQA_RAD Dataset.xlsx	Open Science Framework	doi:10.17605/OSF.IO/89KPS	https://doi.org/10.17605/OSF.IO/89KPS
image with QID 714	Question Type and Answer Type Generation	Annotators	Question and Answer Generation	Question Answer and Question Type Validation	image question-answer set for QID 714	VQA_RAD Dataset.xlsx	Open Science Framework	doi:10.17605/OSF.IO/89KPS	https://doi.org/10.17605/OSF.IO/89KPS
image with QID 715	Question Type and Answer Type Generation	Annotators	Question and Answer Generation	Question Answer and Question Type Validation	image question-answer set for QID 715	VQA_RAD Dataset.xlsx	Open Science Framework	doi:10.17605/OSF.IO/89KPS	https://doi.org/10.17605/OSF.IO/89KPS
image with QID 716	Question Type and Answer Type Generation	Annotators	Question and Answer Generation	Question Answer and Question Type Validation	image question-answer set for QID 716	VQA_RAD Dataset.xlsx	Open Science Framework	doi:10.17605/OSF.IO/89KPS	https://doi.org/10.17605/OSF.IO/89KPS
image with QID 717	Question Type and Answer Type Generation	Annotators	Question and Answer Generation	Question Answer and Question Type Validation	image question-answer set for QID 717	VQA_RAD Dataset.xlsx	Open Science Framework	doi:10.17605/OSF.IO/89KPS	https://doi.org/10.17605/OSF.IO/89KPS
image with QID 718	Question Type and Answer Type Generation	Annotators	Question and Answer Generation	Question Answer and Question Type Validation	image question-answer set for QID 718	VQA_RAD Dataset.xlsx	Open Science Framework	doi:10.17605/OSF.IO/89KPS	https://doi.org/10.17605/OSF.IO/89KPS
image with QID 719	Question Type and Answer Type Generation	Annotators	Question and Answer Generation	Question Answer and Question Type Validation	image question-answer set for QID 719	VQA_RAD Dataset.xlsx	Open Science Framework	doi:10.17605/OSF.IO/89KPS	https://doi.org/10.17605/OSF.IO/89KPS
image with QID 720	Question Type and Answer Type Generation	Annotators	Question and Answer Generation	Question Answer and Question Type Validation	image question-answer set for QID 720	VQA_RAD Dataset.xlsx	Open Science Framework	doi:10.17605/OSF.IO/89KPS	https://doi.org/10.17605/OSF.IO/89KPS
image with QID 721	Question Type and Answer Type Generation	Annotators	Question and Answer Generation	Question Answer and Question Type Validation	image question-answer set for QID 721	VQA_RAD Dataset.xlsx	Open Science Framework	doi:10.17605/OSF.IO/89KPS	https://doi.org/10.17605/OSF.IO/89KPS
image with QID 722	Question Type and Answer Type Generation	Annotators	Question and Answer Generation	Question Answer and Question Type Validation	image question-answer set for QID 722	VQA_RAD Dataset.xlsx	Open Science Framework	doi:10.17605/OSF.IO/89KPS	https://doi.org/10.17605/OSF.IO/89KPS
image with QID 723	Question Type and Answer Type Generation	Annotators	Question and Answer Generation	Question Answer and Question Type Validation	image question-answer set for QID 723	VQA_RAD Dataset.xlsx	Open Science Framework	doi:10.17605/OSF.IO/89KPS	https://doi.org/10.17605/OSF.IO/89KPS
image with QID 724	Question Type and Answer Type Generation	Annotators	Question and Answer Generation	Question Answer and Question Type Validation	image question-answer set for QID 724	VQA_RAD Dataset.xlsx	Open Science Framework	doi:10.17605/OSF.IO/89KPS	https://doi.org/10.17605/OSF.IO/89KPS
image with QID 725	Question Type and Answer Type Generation	Annotators	Question and Answer Generation	Question Answer and Question Type Validation	image question-answer set for QID 725	VQA_RAD Dataset.xlsx	Open Science Framework	doi:10.17605/OSF.IO/89KPS	https://doi.org/10.17605/OSF.IO/89KPS
image with QID 726	Question Type and Answer Type Generation	Annotators	Question and Answer Generation	Question Answer and Question Type Validation	image question-answer set for QID 726	VQA_RAD Dataset.xlsx	Open Science Framework	doi:10.17605/OSF.IO/89KPS	https://doi.org/10.17605/OSF.IO/89KPS
image with QID 727	Question Type and Answer Type Generation	Annotators	Question and Answer Generation	Question Answer and Question Type Validation	image question-answer set for QID 727	VQA_RAD Dataset.xlsx	Open Science Framework	doi:10.17605/OSF.IO/89KPS	https://doi.org/10.17605/OSF.IO/89KPS
image with QID 728	Question Type and Answer Type Generation	Annotators	Question and Answer Generation	Question Answer and Question Type Validation	image question-answer set for QID 728	VQA_RAD Dataset.xlsx	Open Science Framework	doi:10.17605/OSF.IO/89KPS	https://doi.org/10.17605/OSF.IO/89KPS
image with QID 729	Question Type and Answer Type Generation	Annotators	Question and Answer Generation	Question Answer and Question Type Validation	image question-answer set for QID 729	VQA_RAD Dataset.xlsx	Open Science Framework	doi:10.17605/OSF.IO/89KPS	https://doi.org/10.17605/OSF.IO/89KPS
image with QID 730	Question Type and Answer Type Generation	Annotators	Question and Answer Generation	Question Answer and Question Type Validation	image question-answer set for QID 730	VQA_RAD Dataset.xlsx	Open Science Framework	doi:10.17605/OSF.IO/89KPS	https://doi.org/10.17605/OSF.IO/89KPS
image with QID 731	Question Type and Answer Type Generation	Annotators	Question and Answer Generation	Question Answer and Question Type Validation	image question-answer set for QID 731	VQA_RAD Dataset.xlsx	Open Science Framework	doi:10.17605/OSF.IO/89KPS	https://doi.org/10.17605/OSF.IO/89KPS
image with QID 732	Question Type and Answer Type Generation	Annotators	Question and Answer Generation	Question Answer and Question Type Validation	image question-answer set for QID 732	VQA_RAD Dataset.xlsx	Open Science Framework	doi:10.17605/OSF.IO/89KPS	https://doi.org/10.17605/OSF.IO/89KPS
image with QID 733	Question Type and Answer Type Generation	Annotators	Question and Answer Generation	Question Answer and Question Type Validation	image question-answer set for QID 733	VQA_RAD Dataset.xlsx	Open Science Framework	doi:10.17605/OSF.IO/89KPS	https://doi.org/10.17605/OSF.IO/89KPS
image with QID 734	Question Type and Answer Type Generation	Annotators	Question and Answer Generation	Question Answer and Question Type Validation	image question-answer set for QID 734	VQA_RAD Dataset.xlsx	Open Science Framework	doi:10.17605/OSF.IO/89KPS	https://doi.org/10.17605/OSF.IO/89KPS
image with QID 735	Question Type and Answer Type Generation	Annotators	Question and Answer Generation	Question Answer and Question Type Validation	image question-answer set for QID 735	VQA_RAD Dataset.xlsx	Open Science Framework	doi:10.17605/OSF.IO/89KPS	https://doi.org/10.17605/OSF.IO/89KPS
image with QID 736	Question Type and Answer Type Generation	Annotators	Question and Answer Generation	Question Answer and Question Type Validation	image question-answer set for QID 736	VQA_RAD Dataset.xlsx	Open Science Framework	doi:10.17605/OSF.IO/89KPS	https://doi.org/10.17605/OSF.IO/89KPS
image with QID 737	Question Type and Answer Type Generation	Annotators	Question and Answer Generation	Question Answer and Question Type Validation	image question-answer set for QID 737	VQA_RAD Dataset.xlsx	Open Science Framework	doi:10.17605/OSF.IO/89KPS	https://doi.org/10.17605/OSF.IO/89KPS
image with QID 738	Question Type and Answer Type Generation	Annotators	Question and Answer Generation	Question Answer and Question Type Validation	image question-answer set for QID 738	VQA_RAD Dataset.xlsx	Open Science Framework	doi:10.17605/OSF.IO/89KPS	https://doi.org/10.17605/OSF.IO/89KPS
image with QID 739	Question Type and Answer Type Generation	Annotators	Question and Answer Generation	Question Answer and Question Type Validation	image question-answer set for QID 739	VQA_RAD Dataset.xlsx	Open Science Framework	doi:10.17605/OSF.IO/89KPS	https://doi.org/10.17605/OSF.IO/89KPS
image with QID 740	Question Type and Answer Type Generation	Annotators	Question and Answer Generation	Question Answer and Question Type Validation	image question-answer set for QID 740	VQA_RAD Dataset.xlsx	Open Science Framework	doi:10.17605/OSF.IO/89KPS	https://doi.org/10.17605/OSF.IO/89KPS
image with QID 741	Question Type and Answer Type Generation	Annotators	Question and Answer Generation	Question Answer and Question Type Validation	image question-answer set for QID 741	VQA_RAD Dataset.xlsx	Open Science Framework	doi:10.17605/OSF.IO/89KPS	https://doi.org/10.17605/OSF.IO/89KPS
image with QID 742	Question Type and Answer Type Generation	Annotators	Question and Answer Generation	Question Answer and Question Type Validation	image question-answer set for QID 742	VQA_RAD Dataset.xlsx	Open Science Framework	doi:10.17605/OSF.IO/89KPS	https://doi.org/10.17605/OSF.IO/89KPS
image with QID 743	Question Type and Answer Type Generation	Annotators	Question and Answer Generation	Question Answer and Question Type Validation	image question-answer set for QID 743	VQA_RAD Dataset.xlsx	Open Science Framework	doi:10.17605/OSF.IO/89KPS	https://doi.org/10.17605/OSF.IO/89KPS
image with QID 744	Question Type and Answer Type Generation	Annotators	Question and Answer Generation	Question Answer and Question Type Validation	image question-answer set for QID 744	VQA_RAD Dataset.xlsx	Open Science Framework	doi:10.17605/OSF.IO/89KPS	https://doi.org/10.17605/OSF.IO/89KPS
image with QID 745	Question Type and Answer Type Generation	Annotators	Question and Answer Generation	Question Answer and Question Type Validation	image question-answer set for QID 745	VQA_RAD Dataset.xlsx	Open Science Framework	doi:10.17605/OSF.IO/89KPS	https://doi.org/10.17605/OSF.IO/89KPS
image with QID 746	Question Type and Answer Type Generation	Annotators	Question and Answer Generation	Question Answer and Question Type Validation	image question-answer set for QID 746	VQA_RAD Dataset.xlsx	Open Science Framework	doi:10.17605/OSF.IO/89KPS	https://doi.org/10.17605/OSF.IO/89KPS
image with QID 747	Question Type and Answer Type Generation	Annotators	Question and Answer Generation	Question Answer and Question Type Validation	image question-answer set for QID 747	VQA_RAD Dataset.xlsx	Open Science Framework	doi:10.17605/OSF.IO/89KPS	https://doi.org/10.17605/OSF.IO/89KPS
image with QID 748	Question Type and Answer Type Generation	Annotators	Question and Answer Generation	Question Answer and Question Type Validation	image question-answer set for QID 748	VQA_RAD Dataset.xlsx	Open Science Framework	doi:10.17605/OSF.IO/89KPS	https://doi.org/10.17605/OSF.IO/89KPS
image with QID 749	Question Type and Answer Type Generation	Annotators	Question and Answer Generation	Question Answer and Question Type Validation	image question-answer set for QID 749	VQA_RAD Dataset.xlsx	Open Science Framework	doi:10.17605/OSF.IO/89KPS	https://doi.org/10.17605/OSF.IO/89KPS
image with QID 750	Question Type and Answer Type Generation	Annotators	Question and Answer Generation	Question Answer and Question Type Validation	image question-answer set for QID 750	VQA_RAD Dataset.xlsx	Open Science Framework	doi:10.17605/OSF.IO/89KPS	https://doi.org/10.17605/OSF.IO/89KPS
image with QID 751	Question Type and Answer Type Generation	Annotators	Question and Answer Generation	Question Answer and Question Type Validation	image question-answer set for QID 751	VQA_RAD Dataset.xlsx	Open Science Framework	doi:10.17605/OSF.IO/89KPS	https://doi.org/10.17605/OSF.IO/89KPS
image with QID 752	Question Type and Answer Type Generation	Annotators	Question and Answer Generation	Question Answer and Question Type Validation	image question-answer set for QID 752	VQA_RAD Dataset.xlsx	Open Science Framework	doi:10.17605/OSF.IO/89KPS	https://doi.org/10.17605/OSF.IO/89KPS
image with QID 753	Question Type and Answer Type Generation	Annotators	Question and Answer Generation	Question Answer and Question Type Validation	image question-answer set for QID 753	VQA_RAD Dataset.xlsx	Open Science Framework	doi:10.17605/OSF.IO/89KPS	https://doi.org/10.17605/OSF.IO/89KPS
image with QID 754	Question Type and Answer Type Generation	Annotators	Question and Answer Generation	Question Answer and Question Type Validation	image question-answer set for QID 754	VQA_RAD Dataset.xlsx	Open Science Framework	doi:10.17605/OSF.IO/89KPS	https://doi.org/10.17605/OSF.IO/89KPS
image with QID 755	Question Type and Answer Type Generation	Annotators	Question and Answer Generation	Question Answer and Question Type Validation	image question-answer set for QID 755	VQA_RAD Dataset.xlsx	Open Science Framework	doi:10.17605/OSF.IO/89KPS	https://doi.org/10.17605/OSF.IO/89KPS
image with QID 756	Question Type and Answer Type Generation	Annotators	Question and Answer Generation	Question Answer and Question Type Validation	image question-answer set for QID 756	VQA_RAD Dataset.xlsx	Open Science Framework	doi:10.17605/OSF.IO/89KPS	https://doi.org/10.17605/OSF.IO/89KPS
image with QID 757	Question Type and Answer Type Generation	Annotators	Question and Answer Generation	Question Answer and Question Type Validation	image question-answer set for QID 757	VQA_RAD Dataset.xlsx	Open Science Framework	doi:10.17605/OSF.IO/89KPS	https://doi.org/10.17605/OSF.IO/89KPS
image with QID 758	Question Type and Answer Type Generation	Annotators	Question and Answer Generation	Question Answer and Question Type Validation	image question-answer set for QID 758	VQA_RAD Dataset.xlsx	Open Science Framework	doi:10.17605/OSF.IO/89KPS	https://doi.org/10.17605/OSF.IO/89KPS
image with QID 759	Question Type and Answer Type Generation	Annotators	Question and Answer Generation	Question Answer and Question Type Validation	image question-answer set for QID 759	VQA_RAD Dataset.xlsx	Open Science Framework	doi:10.17605/OSF.IO/89KPS	https://doi.org/10.17605/OSF.IO/89KPS
image with QID 760	Question Type and Answer Type Generation	Annotators	Question and Answer Generation	Question Answer and Question Type Validation	image question-answer set for QID 760	VQA_RAD Dataset.xlsx	Open Science Framework	doi:10.17605/OSF.IO/89KPS	https://doi.org/10.17605/OSF.IO/89KPS
image with QID 761	Question Type and Answer Type Generation	Annotators	Question and Answer Generation	Question Answer and Question Type Validation	image question-answer set for QID 761	VQA_RAD Dataset.xlsx	Open Science Framework	doi:10.17605/OSF.IO/89KPS	https://doi.org/10.17605/OSF.IO/89KPS
image with QID 762	Question Type and Answer Type Generation	Annotators	Question and Answer Generation	Question Answer and Question Type Validation	image question-answer set for QID 762	VQA_RAD Dataset.xlsx	Open Science Framework	doi:10.17605/OSF.IO/89KPS	https://doi.org/10.17605/OSF.IO/89KPS
image with QID 763	Question Type and Answer Type Generation	Annotators	Question and Answer Generation	Question Answer and Question Type Validation	image question-answer set for QID 763	VQA_RAD Dataset.xlsx	Open Science Framework	doi:10.17605/OSF.IO/89KPS	https://doi.org/10.17605/OSF.IO/89KPS
image with QID 764	Question Type and Answer Type Generation	Annotators	Question and Answer Generation	Question Answer and Question Type Validation	image question-answer set for QID 764	VQA_RAD Dataset.xlsx	Open Science Framework	doi:10.17605/OSF.IO/89KPS	https://doi.org/10.17605/OSF.IO/89KPS
image with QID 765	Question Type and Answer Type Generation	Annotators	Question and Answer Generation	Question Answer and Question Type Validation	image question-answer set for QID 765	VQA_RAD Dataset.xlsx	Open Science Framework	doi:10.17605/OSF.IO/89KPS	https://doi.org/10.17605/OSF.IO/89KPS
image with QID 766	Question Type and Answer Type Generation	Annotators	Question and Answer Generation	Question Answer and Question Type Validation	image question-answer set for QID 766	VQA_RAD Dataset.xlsx	Open Science Framework	doi:10.17605/OSF.IO/89KPS	https://doi.org/10.17605/OSF.IO/89KPS
image with QID 767	Question Type and Answer Type Generation	Annotators	Question and Answer Generation	Question Answer and Question Type Validation	image question-answer set for QID 767	VQA_RAD Dataset.xlsx	Open Science Framework	doi:10.17605/OSF.IO/89KPS	https://doi.org/10.17605/OSF.IO/89KPS
image with QID 768	Question Type and Answer Type Generation	Annotators	Question and Answer Generation	Question Answer and Question Type Validation	image question-answer set for QID 768	VQA_RAD Dataset.xlsx	Open Science Framework	doi:10.17605/OSF.IO/89KPS	https://doi.org/10.17605/OSF.IO/89KPS
image with QID 769	Question Type and Answer Type Generation	Annotators	Question and Answer Generation	Question Answer and Question Type Validation	image question-answer set for QID 769	VQA_RAD Dataset.xlsx	Open Science Framework	doi:10.17605/OSF.IO/89KPS	https://doi.org/10.17605/OSF.IO/89KPS
image with QID 770	Question Type and Answer Type Generation	Annotators	Question and Answer Generation	Question Answer and Question Type Validation	image question-answer set for QID 770	VQA_RAD Dataset.xlsx	Open Science Framework	doi:10.17605/OSF.IO/89KPS	https://doi.org/10.17605/OSF.IO/89KPS
image with QID 771	Question Type and Answer Type Generation	Annotators	Question and Answer Generation	Question Answer and Question Type Validation	image question-answer set for QID 771	VQA_RAD Dataset.xlsx	Open Science Framework	doi:10.17605/OSF.IO/89KPS	https://doi.org/10.17605/OSF.IO/89KPS
image with QID 772	Question Type and Answer Type Generation	Annotators	Question and Answer Generation	Question Answer and Question Type Validation	image question-answer set for QID 772	VQA_RAD Dataset.xlsx	Open Science Framework	doi:10.17605/OSF.IO/89KPS	https://doi.org/10.17605/OSF.IO/89KPS
image with QID 773	Question Type and Answer Type Generation	Annotators	Question and Answer Generation	Question Answer and Question Type Validation	image question-answer set for QID 773	VQA_RAD Dataset.xlsx	Open Science Framework	doi:10.17605/OSF.IO/89KPS	https://doi.org/10.17605/OSF.IO/89KPS
image with QID 774	Question Type and Answer Type Generation	Annotators	Question and Answer Generation	Question Answer and Question Type Validation	image question-answer set for QID 774	VQA_RAD Dataset.xlsx	Open Science Framework	doi:10.17605/OSF.IO/89KPS	https://doi.org/10.17605/OSF.IO/89KPS
image with QID 775	Question Type and Answer Type Generation	Annotators	Question and Answer Generation	Question Answer and Question Type Validation	image question-answer set for QID 775	VQA_RAD Dataset.xlsx	Open Science Framework	doi:10.17605/OSF.IO/89KPS	https://doi.org/10.17605/OSF.IO/89KPS
image with QID 776	Question Type and Answer Type Generation	Annotators	Question and Answer Generation	Question Answer and Question Type Validation	image question-answer set for QID 776	VQA_RAD Dataset.xlsx	Open Science Framework	doi:10.17605/OSF.IO/89KPS	https://doi.org/10.17605/OSF.IO/89KPS
image with QID 777	Question Type and Answer Type Generation	Annotators	Question and Answer Generation	Question Answer and Question Type Validation	image question-answer set for QID 777	VQA_RAD Dataset.xlsx	Open Science Framework	doi:10.17605/OSF.IO/89KPS	https://doi.org/10.17605/OSF.IO/89KPS
image with QID 778	Question Type and Answer Type Generation	Annotators	Question and Answer Generation	Question Answer and Question Type Validation	image question-answer set for QID 778	VQA_RAD Dataset.xlsx	Open Science Framework	doi:10.17605/OSF.IO/89KPS	https://doi.org/10.17605/OSF.IO/89KPS
image with QID 779	Question Type and Answer Type Generation	Annotators	Question and Answer Generation	Question Answer and Question Type Validation	image question-answer set for QID 779	VQA_RAD Dataset.xlsx	Open Science Framework	doi:10.17605/OSF.IO/89KPS	https://doi.org/10.17605/OSF.IO/89KPS
image with QID 780	Question Type and Answer Type Generation	Annotators	Question and Answer Generation	Question Answer and Question Type Validation	image question-answer set for QID 780	VQA_RAD Dataset.xlsx	Open Science Framework	doi:10.17605/OSF.IO/89KPS	https://doi.org/10.17605/OSF.IO/89KPS
image with QID 781	Question Type and Answer Type Generation	Annotators	Question and Answer Generation	Question Answer and Question Type Validation	image question-answer set for QID 781	VQA_RAD Dataset.xlsx	Open Science Framework	doi:10.17605/OSF.IO/89KPS	https://doi.org/10.17605/OSF.IO/89KPS
image with QID 782	Question Type and Answer Type Generation	Annotators	Question and Answer Generation	Question Answer and Question Type Validation	image question-answer set for QID 782	VQA_RAD Dataset.xlsx	Open Science Framework	doi:10.17605/OSF.IO/89KPS	https://doi.org/10.17605/OSF.IO/89KPS
image with QID 783	Question Type and Answer Type Generation	Annotators	Question and Answer Generation	Question Answer and Question Type Validation	image question-answer set for QID 783	VQA_RAD Dataset.xlsx	Open Science Framework	doi:10.17605/OSF.IO/89KPS	https://doi.org/10.17605/OSF.IO/89KPS
image with QID 784	Question Type and Answer Type Generation	Annotators	Question and Answer Generation	Question Answer and Question Type Validation	image question-answer set for QID 784	VQA_RAD Dataset.xlsx	Open Science Framework	doi:10.17605/OSF.IO/89KPS	https://doi.org/10.17605/OSF.IO/89KPS
image with QID 785	Question Type and Answer Type Generation	Annotators	Question and Answer Generation	Question Answer and Question Type Validation	image question-answer set for QID 785	VQA_RAD Dataset.xlsx	Open Science Framework	doi:10.17605/OSF.IO/89KPS	https://doi.org/10.17605/OSF.IO/89KPS
image with QID 786	Question Type and Answer Type Generation	Annotators	Question and Answer Generation	Question Answer and Question Type Validation	image question-answer set for QID 786	VQA_RAD Dataset.xlsx	Open Science Framework	doi:10.17605/OSF.IO/89KPS	https://doi.org/10.17605/OSF.IO/89KPS
image with QID 787	Question Type and Answer Type Generation	Annotators	Question and Answer Generation	Question Answer and Question Type Validation	image question-answer set for QID 787	VQA_RAD Dataset.xlsx	Open Science Framework	doi:10.17605/OSF.IO/89KPS	https://doi.org/10.17605/OSF.IO/89KPS
image with QID 788	Question Type and Answer Type Generation	Annotators	Question and Answer Generation	Question Answer and Question Type Validation	image question-answer set for QID 788	VQA_RAD Dataset.xlsx	Open Science Framework	doi:10.17605/OSF.IO/89KPS	https://doi.org/10.17605/OSF.IO/89KPS
image with QID 789	Question Type and Answer Type Generation	Annotators	Question and Answer Generation	Question Answer and Question Type Validation	image question-answer set for QID 789	VQA_RAD Dataset.xlsx	Open Science Framework	doi:10.17605/OSF.IO/89KPS	https://doi.org/10.17605/OSF.IO/89KPS
image with QID 790	Question Type and Answer Type Generation	Annotators	Question and Answer Generation	Question Answer and Question Type Validation	image question-answer set for QID 790	VQA_RAD Dataset.xlsx	Open Science Framework	doi:10.17605/OSF.IO/89KPS	https://doi.org/10.17605/OSF.IO/89KPS
image with QID 791	Question Type and Answer Type Generation	Annotators	Question and Answer Generation	Question Answer and Question Type Validation	image question-answer set for QID 791	VQA_RAD Dataset.xlsx	Open Science Framework	doi:10.17605/OSF.IO/89KPS	https://doi.org/10.17605/OSF.IO/89KPS
image with QID 792	Question Type and Answer Type Generation	Annotators	Question and Answer Generation	Question Answer and Question Type Validation	image question-answer set for QID 792	VQA_RAD Dataset.xlsx	Open Science Framework	doi:10.17605/OSF.IO/89KPS	https://doi.org/10.17605/OSF.IO/89KPS
image with QID 793	Question Type and Answer Type Generation	Annotators	Question and Answer Generation	Question Answer and Question Type Validation	image question-answer set for QID 793	VQA_RAD Dataset.xlsx	Open Science Framework	doi:10.17605/OSF.IO/89KPS	https://doi.org/10.17605/OSF.IO/89KPS
image with QID 794	Question Type and Answer Type Generation	Annotators	Question and Answer Generation	Question Answer and Question Type Validation	image question-answer set for QID 794	VQA_RAD Dataset.xlsx	Open Science Framework	doi:10.17605/OSF.IO/89KPS	https://doi.org/10.17605/OSF.IO/89KPS
image with QID 795	Question Type and Answer Type Generation	Annotators	Question and Answer Generation	Question Answer and Question Type Validation	image question-answer set for QID 795	VQA_RAD Dataset.xlsx	Open Science Framework	doi:10.17605/OSF.IO/89KPS	https://doi.org/10.17605/OSF.IO/89KPS
image with QID 796	Question Type and Answer Type Generation	Annotators	Question and Answer Generation	Question Answer and Question Type Validation	image question-answer set for QID 796	VQA_RAD Dataset.xlsx	Open Science Framework	doi:10.17605/OSF.IO/89KPS	https://doi.org/10.17605/OSF.IO/89KPS
image with QID 797	Question Type and Answer Type Generation	Annotators	Question and Answer Generation	Question Answer and Question Type Validation	image question-answer set for QID 797	VQA_RAD Dataset.xlsx	Open Science Framework	doi:10.17605/OSF.IO/89KPS	https://doi.org/10.17605/OSF.IO/89KPS
image with QID 798	Question Type and Answer Type Generation	Annotators	Question and Answer Generation	Question Answer and Question Type Validation	image question-answer set for QID 798	VQA_RAD Dataset.xlsx	Open Science Framework	doi:10.17605/OSF.IO/89KPS	https://doi.org/10.17605/OSF.IO/89KPS
image with QID 799	Question Type and Answer Type Generation	Annotators	Question and Answer Generation	Question Answer and Question Type Validation	image question-answer set for QID 799	VQA_RAD Dataset.xlsx	Open Science Framework	doi:10.17605/OSF.IO/89KPS	https://doi.org/10.17605/OSF.IO/89KPS
image with QID 800	Question Type and Answer Type Generation	Annotators	Question and Answer Generation	Question Answer and Question Type Validation	image question-answer set for QID 800	VQA_RAD Dataset.xlsx	Open Science Framework	doi:10.17605/OSF.IO/89KPS	https://doi.org/10.17605/OSF.IO/89KPS
image with QID 801	Question Type and Answer Type Generation	Annotators	Question and Answer Generation	Question Answer and Question Type Validation	image question-answer set for QID 801	VQA_RAD Dataset.xlsx	Open Science Framework	doi:10.17605/OSF.IO/89KPS	https://doi.org/10.17605/OSF.IO/89KPS
image with QID 802	Question Type and Answer Type Generation	Annotators	Question and Answer Generation	Question Answer and Question Type Validation	image question-answer set for QID 802	VQA_RAD Dataset.xlsx	Open Science Framework	doi:10.17605/OSF.IO/89KPS	https://doi.org/10.17605/OSF.IO/89KPS
image with QID 803	Question Type and Answer Type Generation	Annotators	Question and Answer Generation	Question Answer and Question Type Validation	image question-answer set for QID 803	VQA_RAD Dataset.xlsx	Open Science Framework	doi:10.17605/OSF.IO/89KPS	https://doi.org/10.17605/OSF.IO/89KPS
image with QID 804	Question Type and Answer Type Generation	Annotators	Question and Answer Generation	Question Answer and Question Type Validation	image question-answer set for QID 804	VQA_RAD Dataset.xlsx	Open Science Framework	doi:10.17605/OSF.IO/89KPS	https://doi.org/10.17605/OSF.IO/89KPS
image with QID 805	Question Type and Answer Type Generation	Annotators	Question and Answer Generation	Question Answer and Question Type Validation	image question-answer set for QID 805	VQA_RAD Dataset.xlsx	Open Science Framework	doi:10.17605/OSF.IO/89KPS	https://doi.org/10.17605/OSF.IO/89KPS
image with QID 806	Question Type and Answer Type Generation	Annotators	Question and Answer Generation	Question Answer and Question Type Validation	image question-answer set for QID 806	VQA_RAD Dataset.xlsx	Open Science Framework	doi:10.17605/OSF.IO/89KPS	https://doi.org/10.17605/OSF.IO/89KPS
image with QID 807	Question Type and Answer Type Generation	Annotators	Question and Answer Generation	Question Answer and Question Type Validation	image question-answer set for QID 807	VQA_RAD Dataset.xlsx	Open Science Framework	doi:10.17605/OSF.IO/89KPS	https://doi.org/10.17605/OSF.IO/89KPS
image with QID 808	Question Type and Answer Type Generation	Annotators	Question and Answer Generation	Question Answer and Question Type Validation	image question-answer set for QID 808	VQA_RAD Dataset.xlsx	Open Science Framework	doi:10.17605/OSF.IO/89KPS	https://doi.org/10.17605/OSF.IO/89KPS
image with QID 809	Question Type and Answer Type Generation	Annotators	Question and Answer Generation	Question Answer and Question Type Validation	image question-answer set for QID 809	VQA_RAD Dataset.xlsx	Open Science Framework	doi:10.17605/OSF.IO/89KPS	https://doi.org/10.17605/OSF.IO/89KPS
image with QID 810	Question Type and Answer Type Generation	Annotators	Question and Answer Generation	Question Answer and Question Type Validation	image question-answer set for QID 810	VQA_RAD Dataset.xlsx	Open Science Framework	doi:10.17605/OSF.IO/89KPS	https://doi.org/10.17605/OSF.IO/89KPS
image with QID 811	Question Type and Answer Type Generation	Annotators	Question and Answer Generation	Question Answer and Question Type Validation	image question-answer set for QID 811	VQA_RAD Dataset.xlsx	Open Science Framework	doi:10.17605/OSF.IO/89KPS	https://doi.org/10.17605/OSF.IO/89KPS
image with QID 812	Question Type and Answer Type Generation	Annotators	Question and Answer Generation	Question Answer and Question Type Validation	image question-answer set for QID 812	VQA_RAD Dataset.xlsx	Open Science Framework	doi:10.17605/OSF.IO/89KPS	https://doi.org/10.17605/OSF.IO/89KPS
image with QID 813	Question Type and Answer Type Generation	Annotators	Question and Answer Generation	Question Answer and Question Type Validation	image question-answer set for QID 813	VQA_RAD Dataset.xlsx	Open Science Framework	doi:10.17605/OSF.IO/89KPS	https://doi.org/10.17605/OSF.IO/89KPS
image with QID 814	Question Type and Answer Type Generation	Annotators	Question and Answer Generation	Question Answer and Question Type Validation	image question-answer set for QID 814	VQA_RAD Dataset.xlsx	Open Science Framework	doi:10.17605/OSF.IO/89KPS	https://doi.org/10.17605/OSF.IO/89KPS
image with QID 815	Question Type and Answer Type Generation	Annotators	Question and Answer Generation	Question Answer and Question Type Validation	image question-answer set for QID 815	VQA_RAD Dataset.xlsx	Open Science Framework	doi:10.17605/OSF.IO/89KPS	https://doi.org/10.17605/OSF.IO/89KPS
image with QID 816	Question Type and Answer Type Generation	Annotators	Question and Answer Generation	Question Answer and Question Type Validation	image question-answer set for QID 816	VQA_RAD Dataset.xlsx	Open Science Framework	doi:10.17605/OSF.IO/89KPS	https://doi.org/10.17605/OSF.IO/89KPS
image with QID 817	Question Type and Answer Type Generation	Annotators	Question and Answer Generation	Question Answer and Question Type Validation	image question-answer set for QID 817	VQA_RAD Dataset.xlsx	Open Science Framework	doi:10.17605/OSF.IO/89KPS	https://doi.org/10.17605/OSF.IO/89KPS
image with QID 818	Question Type and Answer Type Generation	Annotators	Question and Answer Generation	Question Answer and Question Type Validation	image question-answer set for QID 818	VQA_RAD Dataset.xlsx	Open Science Framework	doi:10.17605/OSF.IO/89KPS	https://doi.org/10.17605/OSF.IO/89KPS
image with QID 819	Question Type and Answer Type Generation	Annotators	Question and Answer Generation	Question Answer and Question Type Validation	image question-answer set for QID 819	VQA_RAD Dataset.xlsx	Open Science Framework	doi:10.17605/OSF.IO/89KPS	https://doi.org/10.17605/OSF.IO/89KPS
image with QID 820	Question Type and Answer Type Generation	Annotators	Question and Answer Generation	Question Answer and Question Type Validation	image question-answer set for QID 820	VQA_RAD Dataset.xlsx	Open Science Framework	doi:10.17605/OSF.IO/89KPS	https://doi.org/10.17605/OSF.IO/89KPS
image with QID 821	Question Type and Answer Type Generation	Annotators	Question and Answer Generation	Question Answer and Question Type Validation	image question-answer set for QID 821	VQA_RAD Dataset.xlsx	Open Science Framework	doi:10.17605/OSF.IO/89KPS	https://doi.org/10.17605/OSF.IO/89KPS
image with QID 822	Question Type and Answer Type Generation	Annotators	Question and Answer Generation	Question Answer and Question Type Validation	image question-answer set for QID 822	VQA_RAD Dataset.xlsx	Open Science Framework	doi:10.17605/OSF.IO/89KPS	https://doi.org/10.17605/OSF.IO/89KPS
image with QID 823	Question Type and Answer Type Generation	Annotators	Question and Answer Generation	Question Answer and Question Type Validation	image question-answer set for QID 823	VQA_RAD Dataset.xlsx	Open Science Framework	doi:10.17605/OSF.IO/89KPS	https://doi.org/10.17605/OSF.IO/89KPS
image with QID 824	Question Type and Answer Type Generation	Annotators	Question and Answer Generation	Question Answer and Question Type Validation	image question-answer set for QID 824	VQA_RAD Dataset.xlsx	Open Science Framework	doi:10.17605/OSF.IO/89KPS	https://doi.org/10.17605/OSF.IO/89KPS
image with QID 825	Question Type and Answer Type Generation	Annotators	Question and Answer Generation	Question Answer and Question Type Validation	image question-answer set for QID 825	VQA_RAD Dataset.xlsx	Open Science Framework	doi:10.17605/OSF.IO/89KPS	https://doi.org/10.17605/OSF.IO/89KPS
image with QID 826	Question Type and Answer Type Generation	Annotators	Question and Answer Generation	Question Answer and Question Type Validation	image question-answer set for QID 826	VQA_RAD Dataset.xlsx	Open Science Framework	doi:10.17605/OSF.IO/89KPS	https://doi.org/10.17605/OSF.IO/89KPS
image with QID 827	Question Type and Answer Type Generation	Annotators	Question and Answer Generation	Question Answer and Question Type Validation	image question-answer set for QID 827	VQA_RAD Dataset.xlsx	Open Science Framework	doi:10.17605/OSF.IO/89KPS	https://doi.org/10.17605/OSF.IO/89KPS
image with QID 828	Question Type and Answer Type Generation	Annotators	Question and Answer Generation	Question Answer and Question Type Validation	image question-answer set for QID 828	VQA_RAD Dataset.xlsx	Open Science Framework	doi:10.17605/OSF.IO/89KPS	https://doi.org/10.17605/OSF.IO/89KPS
image with QID 829	Question Type and Answer Type Generation	Annotators	Question and Answer Generation	Question Answer and Question Type Validation	image question-answer set for QID 829	VQA_RAD Dataset.xlsx	Open Science Framework	doi:10.17605/OSF.IO/89KPS	https://doi.org/10.17605/OSF.IO/89KPS
image with QID 830	Question Type and Answer Type Generation	Annotators	Question and Answer Generation	Question Answer and Question Type Validation	image question-answer set for QID 830	VQA_RAD Dataset.xlsx	Open Science Framework	doi:10.17605/OSF.IO/89KPS	https://doi.org/10.17605/OSF.IO/89KPS
image with QID 831	Question Type and Answer Type Generation	Annotators	Question and Answer Generation	Question Answer and Question Type Validation	image question-answer set for QID 831	VQA_RAD Dataset.xlsx	Open Science Framework	doi:10.17605/OSF.IO/89KPS	https://doi.org/10.17605/OSF.IO/89KPS
image with QID 832	Question Type and Answer Type Generation	Annotators	Question and Answer Generation	Question Answer and Question Type Validation	image question-answer set for QID 832	VQA_RAD Dataset.xlsx	Open Science Framework	doi:10.17605/OSF.IO/89KPS	https://doi.org/10.17605/OSF.IO/89KPS
image with QID 833	Question Type and Answer Type Generation	Annotators	Question and Answer Generation	Question Answer and Question Type Validation	image question-answer set for QID 833	VQA_RAD Dataset.xlsx	Open Science Framework	doi:10.17605/OSF.IO/89KPS	https://doi.org/10.17605/OSF.IO/89KPS
image with QID 834	Question Type and Answer Type Generation	Annotators	Question and Answer Generation	Question Answer and Question Type Validation	image question-answer set for QID 834	VQA_RAD Dataset.xlsx	Open Science Framework	doi:10.17605/OSF.IO/89KPS	https://doi.org/10.17605/OSF.IO/89KPS
image with QID 835	Question Type and Answer Type Generation	Annotators	Question and Answer Generation	Question Answer and Question Type Validation	image question-answer set for QID 835	VQA_RAD Dataset.xlsx	Open Science Framework	doi:10.17605/OSF.IO/89KPS	https://doi.org/10.17605/OSF.IO/89KPS
image with QID 836	Question Type and Answer Type Generation	Annotators	Question and Answer Generation	Question Answer and Question Type Validation	image question-answer set for QID 836	VQA_RAD Dataset.xlsx	Open Science Framework	doi:10.17605/OSF.IO/89KPS	https://doi.org/10.17605/OSF.IO/89KPS
image with QID 837	Question Type and Answer Type Generation	Annotators	Question and Answer Generation	Question Answer and Question Type Validation	image question-answer set for QID 837	VQA_RAD Dataset.xlsx	Open Science Framework	doi:10.17605/OSF.IO/89KPS	https://doi.org/10.17605/OSF.IO/89KPS
image with QID 838	Question Type and Answer Type Generation	Annotators	Question and Answer Generation	Question Answer and Question Type Validation	image question-answer set for QID 838	VQA_RAD Dataset.xlsx	Open Science Framework	doi:10.17605/OSF.IO/89KPS	https://doi.org/10.17605/OSF.IO/89KPS
image with QID 839	Question Type and Answer Type Generation	Annotators	Question and Answer Generation	Question Answer and Question Type Validation	image question-answer set for QID 839	VQA_RAD Dataset.xlsx	Open Science Framework	doi:10.17605/OSF.IO/89KPS	https://doi.org/10.17605/OSF.IO/89KPS
image with QID 840	Question Type and Answer Type Generation	Annotators	Question and Answer Generation	Question Answer and Question Type Validation	image question-answer set for QID 840	VQA_RAD Dataset.xlsx	Open Science Framework	doi:10.17605/OSF.IO/89KPS	https://doi.org/10.17605/OSF.IO/89KPS
image with QID 841	Question Type and Answer Type Generation	Annotators	Question and Answer Generation	Question Answer and Question Type Validation	image question-answer set for QID 841	VQA_RAD Dataset.xlsx	Open Science Framework	doi:10.17605/OSF.IO/89KPS	https://doi.org/10.17605/OSF.IO/89KPS
image with QID 842	Question Type and Answer Type Generation	Annotators	Question and Answer Generation	Question Answer and Question Type Validation	image question-answer set for QID 842	VQA_RAD Dataset.xlsx	Open Science Framework	doi:10.17605/OSF.IO/89KPS	https://doi.org/10.17605/OSF.IO/89KPS
image with QID 843	Question Type and Answer Type Generation	Annotators	Question and Answer Generation	Question Answer and Question Type Validation	image question-answer set for QID 843	VQA_RAD Dataset.xlsx	Open Science Framework	doi:10.17605/OSF.IO/89KPS	https://doi.org/10.17605/OSF.IO/89KPS
image with QID 844	Question Type and Answer Type Generation	Annotators	Question and Answer Generation	Question Answer and Question Type Validation	image question-answer set for QID 844	VQA_RAD Dataset.xlsx	Open Science Framework	doi:10.17605/OSF.IO/89KPS	https://doi.org/10.17605/OSF.IO/89KPS
image with QID 845	Question Type and Answer Type Generation	Annotators	Question and Answer Generation	Question Answer and Question Type Validation	image question-answer set for QID 845	VQA_RAD Dataset.xlsx	Open Science Framework	doi:10.17605/OSF.IO/89KPS	https://doi.org/10.17605/OSF.IO/89KPS
image with QID 846	Question Type and Answer Type Generation	Annotators	Question and Answer Generation	Question Answer and Question Type Validation	image question-answer set for QID 846	VQA_RAD Dataset.xlsx	Open Science Framework	doi:10.17605/OSF.IO/89KPS	https://doi.org/10.17605/OSF.IO/89KPS
image with QID 847	Question Type and Answer Type Generation	Annotators	Question and Answer Generation	Question Answer and Question Type Validation	image question-answer set for QID 847	VQA_RAD Dataset.xlsx	Open Science Framework	doi:10.17605/OSF.IO/89KPS	https://doi.org/10.17605/OSF.IO/89KPS
image with QID 848	Question Type and Answer Type Generation	Annotators	Question and Answer Generation	Question Answer and Question Type Validation	image question-answer set for QID 848	VQA_RAD Dataset.xlsx	Open Science Framework	doi:10.17605/OSF.IO/89KPS	https://doi.org/10.17605/OSF.IO/89KPS
image with QID 849	Question Type and Answer Type Generation	Annotators	Question and Answer Generation	Question Answer and Question Type Validation	image question-answer set for QID 849	VQA_RAD Dataset.xlsx	Open Science Framework	doi:10.17605/OSF.IO/89KPS	https://doi.org/10.17605/OSF.IO/89KPS
image with QID 850	Question Type and Answer Type Generation	Annotators	Question and Answer Generation	Question Answer and Question Type Validation	image question-answer set for QID 850	VQA_RAD Dataset.xlsx	Open Science Framework	doi:10.17605/OSF.IO/89KPS	https://doi.org/10.17605/OSF.IO/89KPS
image with QID 851	Question Type and Answer Type Generation	Annotators	Question and Answer Generation	Question Answer and Question Type Validation	image question-answer set for QID 851	VQA_RAD Dataset.xlsx	Open Science Framework	doi:10.17605/OSF.IO/89KPS	https://doi.org/10.17605/OSF.IO/89KPS
image with QID 852	Question Type and Answer Type Generation	Annotators	Question and Answer Generation	Question Answer and Question Type Validation	image question-answer set for QID 852	VQA_RAD Dataset.xlsx	Open Science Framework	doi:10.17605/OSF.IO/89KPS	https://doi.org/10.17605/OSF.IO/89KPS
image with QID 853	Question Type and Answer Type Generation	Annotators	Question and Answer Generation	Question Answer and Question Type Validation	image question-answer set for QID 853	VQA_RAD Dataset.xlsx	Open Science Framework	doi:10.17605/OSF.IO/89KPS	https://doi.org/10.17605/OSF.IO/89KPS
image with QID 854	Question Type and Answer Type Generation	Annotators	Question and Answer Generation	Question Answer and Question Type Validation	image question-answer set for QID 854	VQA_RAD Dataset.xlsx	Open Science Framework	doi:10.17605/OSF.IO/89KPS	https://doi.org/10.17605/OSF.IO/89KPS
image with QID 855	Question Type and Answer Type Generation	Annotators	Question and Answer Generation	Question Answer and Question Type Validation	image question-answer set for QID 855	VQA_RAD Dataset.xlsx	Open Science Framework	doi:10.17605/OSF.IO/89KPS	https://doi.org/10.17605/OSF.IO/89KPS
image with QID 856	Question Type and Answer Type Generation	Annotators	Question and Answer Generation	Question Answer and Question Type Validation	image question-answer set for QID 856	VQA_RAD Dataset.xlsx	Open Science Framework	doi:10.17605/OSF.IO/89KPS	https://doi.org/10.17605/OSF.IO/89KPS
image with QID 857	Question Type and Answer Type Generation	Annotators	Question and Answer Generation	Question Answer and Question Type Validation	image question-answer set for QID 857	VQA_RAD Dataset.xlsx	Open Science Framework	doi:10.17605/OSF.IO/89KPS	https://doi.org/10.17605/OSF.IO/89KPS
image with QID 858	Question Type and Answer Type Generation	Annotators	Question and Answer Generation	Question Answer and Question Type Validation	image question-answer set for QID 858	VQA_RAD Dataset.xlsx	Open Science Framework	doi:10.17605/OSF.IO/89KPS	https://doi.org/10.17605/OSF.IO/89KPS
image with QID 859	Question Type and Answer Type Generation	Annotators	Question and Answer Generation	Question Answer and Question Type Validation	image question-answer set for QID 859	VQA_RAD Dataset.xlsx	Open Science Framework	doi:10.17605/OSF.IO/89KPS	https://doi.org/10.17605/OSF.IO/89KPS
image with QID 860	Question Type and Answer Type Generation	Annotators	Question and Answer Generation	Question Answer and Question Type Validation	image question-answer set for QID 860	VQA_RAD Dataset.xlsx	Open Science Framework	doi:10.17605/OSF.IO/89KPS	https://doi.org/10.17605/OSF.IO/89KPS
image with QID 861	Question Type and Answer Type Generation	Annotators	Question and Answer Generation	Question Answer and Question Type Validation	image question-answer set for QID 861	VQA_RAD Dataset.xlsx	Open Science Framework	doi:10.17605/OSF.IO/89KPS	https://doi.org/10.17605/OSF.IO/89KPS
image with QID 862	Question Type and Answer Type Generation	Annotators	Question and Answer Generation	Question Answer and Question Type Validation	image question-answer set for QID 862	VQA_RAD Dataset.xlsx	Open Science Framework	doi:10.17605/OSF.IO/89KPS	https://doi.org/10.17605/OSF.IO/89KPS
image with QID 863	Question Type and Answer Type Generation	Annotators	Question and Answer Generation	Question Answer and Question Type Validation	image question-answer set for QID 863	VQA_RAD Dataset.xlsx	Open Science Framework	doi:10.17605/OSF.IO/89KPS	https://doi.org/10.17605/OSF.IO/89KPS
image with QID 864	Question Type and Answer Type Generation	Annotators	Question and Answer Generation	Question Answer and Question Type Validation	image question-answer set for QID 864	VQA_RAD Dataset.xlsx	Open Science Framework	doi:10.17605/OSF.IO/89KPS	https://doi.org/10.17605/OSF.IO/89KPS
image with QID 865	Question Type and Answer Type Generation	Annotators	Question and Answer Generation	Question Answer and Question Type Validation	image question-answer set for QID 865	VQA_RAD Dataset.xlsx	Open Science Framework	doi:10.17605/OSF.IO/89KPS	https://doi.org/10.17605/OSF.IO/89KPS
image with QID 866	Question Type and Answer Type Generation	Annotators	Question and Answer Generation	Question Answer and Question Type Validation	image question-answer set for QID 866	VQA_RAD Dataset.xlsx	Open Science Framework	doi:10.17605/OSF.IO/89KPS	https://doi.org/10.17605/OSF.IO/89KPS
image with QID 867	Question Type and Answer Type Generation	Annotators	Question and Answer Generation	Question Answer and Question Type Validation	image question-answer set for QID 867	VQA_RAD Dataset.xlsx	Open Science Framework	doi:10.17605/OSF.IO/89KPS	https://doi.org/10.17605/OSF.IO/89KPS
image with QID 868	Question Type and Answer Type Generation	Annotators	Question and Answer Generation	Question Answer and Question Type Validation	image question-answer set for QID 868	VQA_RAD Dataset.xlsx	Open Science Framework	doi:10.17605/OSF.IO/89KPS	https://doi.org/10.17605/OSF.IO/89KPS
image with QID 869	Question Type and Answer Type Generation	Annotators	Question and Answer Generation	Question Answer and Question Type Validation	image question-answer set for QID 869	VQA_RAD Dataset.xlsx	Open Science Framework	doi:10.17605/OSF.IO/89KPS	https://doi.org/10.17605/OSF.IO/89KPS
image with QID 870	Question Type and Answer Type Generation	Annotators	Question and Answer Generation	Question Answer and Question Type Validation	image question-answer set for QID 870	VQA_RAD Dataset.xlsx	Open Science Framework	doi:10.17605/OSF.IO/89KPS	https://doi.org/10.17605/OSF.IO/89KPS
image with QID 871	Question Type and Answer Type Generation	Annotators	Question and Answer Generation	Question Answer and Question Type Validation	image question-answer set for QID 871	VQA_RAD Dataset.xlsx	Open Science Framework	doi:10.17605/OSF.IO/89KPS	https://doi.org/10.17605/OSF.IO/89KPS
image with QID 872	Question Type and Answer Type Generation	Annotators	Question and Answer Generation	Question Answer and Question Type Validation	image question-answer set for QID 872	VQA_RAD Dataset.xlsx	Open Science Framework	doi:10.17605/OSF.IO/89KPS	https://doi.org/10.17605/OSF.IO/89KPS
image with QID 873	Question Type and Answer Type Generation	Annotators	Question and Answer Generation	Question Answer and Question Type Validation	image question-answer set for QID 873	VQA_RAD Dataset.xlsx	Open Science Framework	doi:10.17605/OSF.IO/89KPS	https://doi.org/10.17605/OSF.IO/89KPS
image with QID 874	Question Type and Answer Type Generation	Annotators	Question and Answer Generation	Question Answer and Question Type Validation	image question-answer set for QID 874	VQA_RAD Dataset.xlsx	Open Science Framework	doi:10.17605/OSF.IO/89KPS	https://doi.org/10.17605/OSF.IO/89KPS
image with QID 875	Question Type and Answer Type Generation	Annotators	Question and Answer Generation	Question Answer and Question Type Validation	image question-answer set for QID 875	VQA_RAD Dataset.xlsx	Open Science Framework	doi:10.17605/OSF.IO/89KPS	https://doi.org/10.17605/OSF.IO/89KPS
image with QID 876	Question Type and Answer Type Generation	Annotators	Question and Answer Generation	Question Answer and Question Type Validation	image question-answer set for QID 876	VQA_RAD Dataset.xlsx	Open Science Framework	doi:10.17605/OSF.IO/89KPS	https://doi.org/10.17605/OSF.IO/89KPS
image with QID 877	Question Type and Answer Type Generation	Annotators	Question and Answer Generation	Question Answer and Question Type Validation	image question-answer set for QID 877	VQA_RAD Dataset.xlsx	Open Science Framework	doi:10.17605/OSF.IO/89KPS	https://doi.org/10.17605/OSF.IO/89KPS
image with QID 878	Question Type and Answer Type Generation	Annotators	Question and Answer Generation	Question Answer and Question Type Validation	image question-answer set for QID 878	VQA_RAD Dataset.xlsx	Open Science Framework	doi:10.17605/OSF.IO/89KPS	https://doi.org/10.17605/OSF.IO/89KPS
image with QID 879	Question Type and Answer Type Generation	Annotators	Question and Answer Generation	Question Answer and Question Type Validation	image question-answer set for QID 879	VQA_RAD Dataset.xlsx	Open Science Framework	doi:10.17605/OSF.IO/89KPS	https://doi.org/10.17605/OSF.IO/89KPS
image with QID 880	Question Type and Answer Type Generation	Annotators	Question and Answer Generation	Question Answer and Question Type Validation	image question-answer set for QID 880	VQA_RAD Dataset.xlsx	Open Science Framework	doi:10.17605/OSF.IO/89KPS	https://doi.org/10.17605/OSF.IO/89KPS
image with QID 881	Question Type and Answer Type Generation	Annotators	Question and Answer Generation	Question Answer and Question Type Validation	image question-answer set for QID 881	VQA_RAD Dataset.xlsx	Open Science Framework	doi:10.17605/OSF.IO/89KPS	https://doi.org/10.17605/OSF.IO/89KPS
image with QID 882	Question Type and Answer Type Generation	Annotators	Question and Answer Generation	Question Answer and Question Type Validation	image question-answer set for QID 882	VQA_RAD Dataset.xlsx	Open Science Framework	doi:10.17605/OSF.IO/89KPS	https://doi.org/10.17605/OSF.IO/89KPS
image with QID 883	Question Type and Answer Type Generation	Annotators	Question and Answer Generation	Question Answer and Question Type Validation	image question-answer set for QID 883	VQA_RAD Dataset.xlsx	Open Science Framework	doi:10.17605/OSF.IO/89KPS	https://doi.org/10.17605/OSF.IO/89KPS
image with QID 884	Question Type and Answer Type Generation	Annotators	Question and Answer Generation	Question Answer and Question Type Validation	image question-answer set for QID 884	VQA_RAD Dataset.xlsx	Open Science Framework	doi:10.17605/OSF.IO/89KPS	https://doi.org/10.17605/OSF.IO/89KPS
image with QID 885	Question Type and Answer Type Generation	Annotators	Question and Answer Generation	Question Answer and Question Type Validation	image question-answer set for QID 885	VQA_RAD Dataset.xlsx	Open Science Framework	doi:10.17605/OSF.IO/89KPS	https://doi.org/10.17605/OSF.IO/89KPS
image with QID 886	Question Type and Answer Type Generation	Annotators	Question and Answer Generation	Question Answer and Question Type Validation	image question-answer set for QID 886	VQA_RAD Dataset.xlsx	Open Science Framework	doi:10.17605/OSF.IO/89KPS	https://doi.org/10.17605/OSF.IO/89KPS
image with QID 887	Question Type and Answer Type Generation	Annotators	Question and Answer Generation	Question Answer and Question Type Validation	image question-answer set for QID 887	VQA_RAD Dataset.xlsx	Open Science Framework	doi:10.17605/OSF.IO/89KPS	https://doi.org/10.17605/OSF.IO/89KPS
image with QID 888	Question Type and Answer Type Generation	Annotators	Question and Answer Generation	Question Answer and Question Type Validation	image question-answer set for QID 888	VQA_RAD Dataset.xlsx	Open Science Framework	doi:10.17605/OSF.IO/89KPS	https://doi.org/10.17605/OSF.IO/89KPS
image with QID 889	Question Type and Answer Type Generation	Annotators	Question and Answer Generation	Question Answer and Question Type Validation	image question-answer set for QID 889	VQA_RAD Dataset.xlsx	Open Science Framework	doi:10.17605/OSF.IO/89KPS	https://doi.org/10.17605/OSF.IO/89KPS
image with QID 890	Question Type and Answer Type Generation	Annotators	Question and Answer Generation	Question Answer and Question Type Validation	image question-answer set for QID 890	VQA_RAD Dataset.xlsx	Open Science Framework	doi:10.17605/OSF.IO/89KPS	https://doi.org/10.17605/OSF.IO/89KPS
image with QID 891	Question Type and Answer Type Generation	Annotators	Question and Answer Generation	Question Answer and Question Type Validation	image question-answer set for QID 891	VQA_RAD Dataset.xlsx	Open Science Framework	doi:10.17605/OSF.IO/89KPS	https://doi.org/10.17605/OSF.IO/89KPS
image with QID 892	Question Type and Answer Type Generation	Annotators	Question and Answer Generation	Question Answer and Question Type Validation	image question-answer set for QID 892	VQA_RAD Dataset.xlsx	Open Science Framework	doi:10.17605/OSF.IO/89KPS	https://doi.org/10.17605/OSF.IO/89KPS
image with QID 893	Question Type and Answer Type Generation	Annotators	Question and Answer Generation	Question Answer and Question Type Validation	image question-answer set for QID 893	VQA_RAD Dataset.xlsx	Open Science Framework	doi:10.17605/OSF.IO/89KPS	https://doi.org/10.17605/OSF.IO/89KPS
image with QID 894	Question Type and Answer Type Generation	Annotators	Question and Answer Generation	Question Answer and Question Type Validation	image question-answer set for QID 894	VQA_RAD Dataset.xlsx	Open Science Framework	doi:10.17605/OSF.IO/89KPS	https://doi.org/10.17605/OSF.IO/89KPS
image with QID 895	Question Type and Answer Type Generation	Annotators	Question and Answer Generation	Question Answer and Question Type Validation	image question-answer set for QID 895	VQA_RAD Dataset.xlsx	Open Science Framework	doi:10.17605/OSF.IO/89KPS	https://doi.org/10.17605/OSF.IO/89KPS
image with QID 896	Question Type and Answer Type Generation	Annotators	Question and Answer Generation	Question Answer and Question Type Validation	image question-answer set for QID 896	VQA_RAD Dataset.xlsx	Open Science Framework	doi:10.17605/OSF.IO/89KPS	https://doi.org/10.17605/OSF.IO/89KPS
image with QID 897	Question Type and Answer Type Generation	Annotators	Question and Answer Generation	Question Answer and Question Type Validation	image question-answer set for QID 897	VQA_RAD Dataset.xlsx	Open Science Framework	doi:10.17605/OSF.IO/89KPS	https://doi.org/10.17605/OSF.IO/89KPS
image with QID 898	Question Type and Answer Type Generation	Annotators	Question and Answer Generation	Question Answer and Question Type Validation	image question-answer set for QID 898	VQA_RAD Dataset.xlsx	Open Science Framework	doi:10.17605/OSF.IO/89KPS	https://doi.org/10.17605/OSF.IO/89KPS
image with QID 899	Question Type and Answer Type Generation	Annotators	Question and Answer Generation	Question Answer and Question Type Validation	image question-answer set for QID 899	VQA_RAD Dataset.xlsx	Open Science Framework	doi:10.17605/OSF.IO/89KPS	https://doi.org/10.17605/OSF.IO/89KPS
image with QID 900	Question Type and Answer Type Generation	Annotators	Question and Answer Generation	Question Answer and Question Type Validation	image question-answer set for QID 900	VQA_RAD Dataset.xlsx	Open Science Framework	doi:10.17605/OSF.IO/89KPS	https://doi.org/10.17605/OSF.IO/89KPS
image with QID 901	Question Type and Answer Type Generation	Annotators	Question and Answer Generation	Question Answer and Question Type Validation	image question-answer set for QID 901	VQA_RAD Dataset.xlsx	Open Science Framework	doi:10.17605/OSF.IO/89KPS	https://doi.org/10.17605/OSF.IO/89KPS
image with QID 902	Question Type and Answer Type Generation	Annotators	Question and Answer Generation	Question Answer and Question Type Validation	image question-answer set for QID 902	VQA_RAD Dataset.xlsx	Open Science Framework	doi:10.17605/OSF.IO/89KPS	https://doi.org/10.17605/OSF.IO/89KPS
image with QID 903	Question Type and Answer Type Generation	Annotators	Question and Answer Generation	Question Answer and Question Type Validation	image question-answer set for QID 903	VQA_RAD Dataset.xlsx	Open Science Framework	doi:10.17605/OSF.IO/89KPS	https://doi.org/10.17605/OSF.IO/89KPS
image with QID 904	Question Type and Answer Type Generation	Annotators	Question and Answer Generation	Question Answer and Question Type Validation	image question-answer set for QID 904	VQA_RAD Dataset.xlsx	Open Science Framework	doi:10.17605/OSF.IO/89KPS	https://doi.org/10.17605/OSF.IO/89KPS
image with QID 905	Question Type and Answer Type Generation	Annotators	Question and Answer Generation	Question Answer and Question Type Validation	image question-answer set for QID 905	VQA_RAD Dataset.xlsx	Open Science Framework	doi:10.17605/OSF.IO/89KPS	https://doi.org/10.17605/OSF.IO/89KPS
image with QID 906	Question Type and Answer Type Generation	Annotators	Question and Answer Generation	Question Answer and Question Type Validation	image question-answer set for QID 906	VQA_RAD Dataset.xlsx	Open Science Framework	doi:10.17605/OSF.IO/89KPS	https://doi.org/10.17605/OSF.IO/89KPS
image with QID 907	Question Type and Answer Type Generation	Annotators	Question and Answer Generation	Question Answer and Question Type Validation	image question-answer set for QID 907	VQA_RAD Dataset.xlsx	Open Science Framework	doi:10.17605/OSF.IO/89KPS	https://doi.org/10.17605/OSF.IO/89KPS
image with QID 908	Question Type and Answer Type Generation	Annotators	Question and Answer Generation	Question Answer and Question Type Validation	image question-answer set for QID 908	VQA_RAD Dataset.xlsx	Open Science Framework	doi:10.17605/OSF.IO/89KPS	https://doi.org/10.17605/OSF.IO/89KPS
image with QID 909	Question Type and Answer Type Generation	Annotators	Question and Answer Generation	Question Answer and Question Type Validation	image question-answer set for QID 909	VQA_RAD Dataset.xlsx	Open Science Framework	doi:10.17605/OSF.IO/89KPS	https://doi.org/10.17605/OSF.IO/89KPS
image with QID 910	Question Type and Answer Type Generation	Annotators	Question and Answer Generation	Question Answer and Question Type Validation	image question-answer set for QID 910	VQA_RAD Dataset.xlsx	Open Science Framework	doi:10.17605/OSF.IO/89KPS	https://doi.org/10.17605/OSF.IO/89KPS
image with QID 911	Question Type and Answer Type Generation	Annotators	Question and Answer Generation	Question Answer and Question Type Validation	image question-answer set for QID 911	VQA_RAD Dataset.xlsx	Open Science Framework	doi:10.17605/OSF.IO/89KPS	https://doi.org/10.17605/OSF.IO/89KPS
image with QID 912	Question Type and Answer Type Generation	Annotators	Question and Answer Generation	Question Answer and Question Type Validation	image question-answer set for QID 912	VQA_RAD Dataset.xlsx	Open Science Framework	doi:10.17605/OSF.IO/89KPS	https://doi.org/10.17605/OSF.IO/89KPS
image with QID 913	Question Type and Answer Type Generation	Annotators	Question and Answer Generation	Question Answer and Question Type Validation	image question-answer set for QID 913	VQA_RAD Dataset.xlsx	Open Science Framework	doi:10.17605/OSF.IO/89KPS	https://doi.org/10.17605/OSF.IO/89KPS
image with QID 914	Question Type and Answer Type Generation	Annotators	Question and Answer Generation	Question Answer and Question Type Validation	image question-answer set for QID 914	VQA_RAD Dataset.xlsx	Open Science Framework	doi:10.17605/OSF.IO/89KPS	https://doi.org/10.17605/OSF.IO/89KPS
image with QID 915	Question Type and Answer Type Generation	Annotators	Question and Answer Generation	Question Answer and Question Type Validation	image question-answer set for QID 915	VQA_RAD Dataset.xlsx	Open Science Framework	doi:10.17605/OSF.IO/89KPS	https://doi.org/10.17605/OSF.IO/89KPS
image with QID 916	Question Type and Answer Type Generation	Annotators	Question and Answer Generation	Question Answer and Question Type Validation	image question-answer set for QID 916	VQA_RAD Dataset.xlsx	Open Science Framework	doi:10.17605/OSF.IO/89KPS	https://doi.org/10.17605/OSF.IO/89KPS
image with QID 917	Question Type and Answer Type Generation	Annotators	Question and Answer Generation	Question Answer and Question Type Validation	image question-answer set for QID 917	VQA_RAD Dataset.xlsx	Open Science Framework	doi:10.17605/OSF.IO/89KPS	https://doi.org/10.17605/OSF.IO/89KPS
image with QID 918	Question Type and Answer Type Generation	Annotators	Question and Answer Generation	Question Answer and Question Type Validation	image question-answer set for QID 918	VQA_RAD Dataset.xlsx	Open Science Framework	doi:10.17605/OSF.IO/89KPS	https://doi.org/10.17605/OSF.IO/89KPS
image with QID 919	Question Type and Answer Type Generation	Annotators	Question and Answer Generation	Question Answer and Question Type Validation	image question-answer set for QID 919	VQA_RAD Dataset.xlsx	Open Science Framework	doi:10.17605/OSF.IO/89KPS	https://doi.org/10.17605/OSF.IO/89KPS
image with QID 920	Question Type and Answer Type Generation	Annotators	Question and Answer Generation	Question Answer and Question Type Validation	image question-answer set for QID 920	VQA_RAD Dataset.xlsx	Open Science Framework	doi:10.17605/OSF.IO/89KPS	https://doi.org/10.17605/OSF.IO/89KPS
image with QID 921	Question Type and Answer Type Generation	Annotators	Question and Answer Generation	Question Answer and Question Type Validation	image question-answer set for QID 921	VQA_RAD Dataset.xlsx	Open Science Framework	doi:10.17605/OSF.IO/89KPS	https://doi.org/10.17605/OSF.IO/89KPS
image with QID 922	Question Type and Answer Type Generation	Annotators	Question and Answer Generation	Question Answer and Question Type Validation	image question-answer set for QID 922	VQA_RAD Dataset.xlsx	Open Science Framework	doi:10.17605/OSF.IO/89KPS	https://doi.org/10.17605/OSF.IO/89KPS
image with QID 923	Question Type and Answer Type Generation	Annotators	Question and Answer Generation	Question Answer and Question Type Validation	image question-answer set for QID 923	VQA_RAD Dataset.xlsx	Open Science Framework	doi:10.17605/OSF.IO/89KPS	https://doi.org/10.17605/OSF.IO/89KPS
image with QID 924	Question Type and Answer Type Generation	Annotators	Question and Answer Generation	Question Answer and Question Type Validation	image question-answer set for QID 924	VQA_RAD Dataset.xlsx	Open Science Framework	doi:10.17605/OSF.IO/89KPS	https://doi.org/10.17605/OSF.IO/89KPS
image with QID 925	Question Type and Answer Type Generation	Annotators	Question and Answer Generation	Question Answer and Question Type Validation	image question-answer set for QID 925	VQA_RAD Dataset.xlsx	Open Science Framework	doi:10.17605/OSF.IO/89KPS	https://doi.org/10.17605/OSF.IO/89KPS
image with QID 926	Question Type and Answer Type Generation	Annotators	Question and Answer Generation	Question Answer and Question Type Validation	image question-answer set for QID 926	VQA_RAD Dataset.xlsx	Open Science Framework	doi:10.17605/OSF.IO/89KPS	https://doi.org/10.17605/OSF.IO/89KPS
image with QID 927	Question Type and Answer Type Generation	Annotators	Question and Answer Generation	Question Answer and Question Type Validation	image question-answer set for QID 927	VQA_RAD Dataset.xlsx	Open Science Framework	doi:10.17605/OSF.IO/89KPS	https://doi.org/10.17605/OSF.IO/89KPS
image with QID 928	Question Type and Answer Type Generation	Annotators	Question and Answer Generation	Question Answer and Question Type Validation	image question-answer set for QID 928	VQA_RAD Dataset.xlsx	Open Science Framework	doi:10.17605/OSF.IO/89KPS	https://doi.org/10.17605/OSF.IO/89KPS
image with QID 929	Question Type and Answer Type Generation	Annotators	Question and Answer Generation	Question Answer and Question Type Validation	image question-answer set for QID 929	VQA_RAD Dataset.xlsx	Open Science Framework	doi:10.17605/OSF.IO/89KPS	https://doi.org/10.17605/OSF.IO/89KPS
image with QID 930	Question Type and Answer Type Generation	Annotators	Question and Answer Generation	Question Answer and Question Type Validation	image question-answer set for QID 930	VQA_RAD Dataset.xlsx	Open Science Framework	doi:10.17605/OSF.IO/89KPS	https://doi.org/10.17605/OSF.IO/89KPS
image with QID 931	Question Type and Answer Type Generation	Annotators	Question and Answer Generation	Question Answer and Question Type Validation	image question-answer set for QID 931	VQA_RAD Dataset.xlsx	Open Science Framework	doi:10.17605/OSF.IO/89KPS	https://doi.org/10.17605/OSF.IO/89KPS
image with QID 932	Question Type and Answer Type Generation	Annotators	Question and Answer Generation	Question Answer and Question Type Validation	image question-answer set for QID 932	VQA_RAD Dataset.xlsx	Open Science Framework	doi:10.17605/OSF.IO/89KPS	https://doi.org/10.17605/OSF.IO/89KPS
image with QID 933	Question Type and Answer Type Generation	Annotators	Question and Answer Generation	Question Answer and Question Type Validation	image question-answer set for QID 933	VQA_RAD Dataset.xlsx	Open Science Framework	doi:10.17605/OSF.IO/89KPS	https://doi.org/10.17605/OSF.IO/89KPS
image with QID 934	Question Type and Answer Type Generation	Annotators	Question and Answer Generation	Question Answer and Question Type Validation	image question-answer set for QID 934	VQA_RAD Dataset.xlsx	Open Science Framework	doi:10.17605/OSF.IO/89KPS	https://doi.org/10.17605/OSF.IO/89KPS
image with QID 935	Question Type and Answer Type Generation	Annotators	Question and Answer Generation	Question Answer and Question Type Validation	image question-answer set for QID 935	VQA_RAD Dataset.xlsx	Open Science Framework	doi:10.17605/OSF.IO/89KPS	https://doi.org/10.17605/OSF.IO/89KPS
image with QID 936	Question Type and Answer Type Generation	Annotators	Question and Answer Generation	Question Answer and Question Type Validation	image question-answer set for QID 936	VQA_RAD Dataset.xlsx	Open Science Framework	doi:10.17605/OSF.IO/89KPS	https://doi.org/10.17605/OSF.IO/89KPS
image with QID 937	Question Type and Answer Type Generation	Annotators	Question and Answer Generation	Question Answer and Question Type Validation	image question-answer set for QID 937	VQA_RAD Dataset.xlsx	Open Science Framework	doi:10.17605/OSF.IO/89KPS	https://doi.org/10.17605/OSF.IO/89KPS
image with QID 938	Question Type and Answer Type Generation	Annotators	Question and Answer Generation	Question Answer and Question Type Validation	image question-answer set for QID 938	VQA_RAD Dataset.xlsx	Open Science Framework	doi:10.17605/OSF.IO/89KPS	https://doi.org/10.17605/OSF.IO/89KPS
image with QID 939	Question Type and Answer Type Generation	Annotators	Question and Answer Generation	Question Answer and Question Type Validation	image question-answer set for QID 939	VQA_RAD Dataset.xlsx	Open Science Framework	doi:10.17605/OSF.IO/89KPS	https://doi.org/10.17605/OSF.IO/89KPS
image with QID 940	Question Type and Answer Type Generation	Annotators	Question and Answer Generation	Question Answer and Question Type Validation	image question-answer set for QID 940	VQA_RAD Dataset.xlsx	Open Science Framework	doi:10.17605/OSF.IO/89KPS	https://doi.org/10.17605/OSF.IO/89KPS
image with QID 941	Question Type and Answer Type Generation	Annotators	Question and Answer Generation	Question Answer and Question Type Validation	image question-answer set for QID 941	VQA_RAD Dataset.xlsx	Open Science Framework	doi:10.17605/OSF.IO/89KPS	https://doi.org/10.17605/OSF.IO/89KPS
image with QID 942	Question Type and Answer Type Generation	Annotators	Question and Answer Generation	Question Answer and Question Type Validation	image question-answer set for QID 942	VQA_RAD Dataset.xlsx	Open Science Framework	doi:10.17605/OSF.IO/89KPS	https://doi.org/10.17605/OSF.IO/89KPS
image with QID 943	Question Type and Answer Type Generation	Annotators	Question and Answer Generation	Question Answer and Question Type Validation	image question-answer set for QID 943	VQA_RAD Dataset.xlsx	Open Science Framework	doi:10.17605/OSF.IO/89KPS	https://doi.org/10.17605/OSF.IO/89KPS
image with QID 944	Question Type and Answer Type Generation	Annotators	Question and Answer Generation	Question Answer and Question Type Validation	image question-answer set for QID 944	VQA_RAD Dataset.xlsx	Open Science Framework	doi:10.17605/OSF.IO/89KPS	https://doi.org/10.17605/OSF.IO/89KPS
image with QID 945	Question Type and Answer Type Generation	Annotators	Question and Answer Generation	Question Answer and Question Type Validation	image question-answer set for QID 945	VQA_RAD Dataset.xlsx	Open Science Framework	doi:10.17605/OSF.IO/89KPS	https://doi.org/10.17605/OSF.IO/89KPS
image with QID 946	Question Type and Answer Type Generation	Annotators	Question and Answer Generation	Question Answer and Question Type Validation	image question-answer set for QID 946	VQA_RAD Dataset.xlsx	Open Science Framework	doi:10.17605/OSF.IO/89KPS	https://doi.org/10.17605/OSF.IO/89KPS
image with QID 947	Question Type and Answer Type Generation	Annotators	Question and Answer Generation	Question Answer and Question Type Validation	image question-answer set for QID 947	VQA_RAD Dataset.xlsx	Open Science Framework	doi:10.17605/OSF.IO/89KPS	https://doi.org/10.17605/OSF.IO/89KPS
image with QID 948	Question Type and Answer Type Generation	Annotators	Question and Answer Generation	Question Answer and Question Type Validation	image question-answer set for QID 948	VQA_RAD Dataset.xlsx	Open Science Framework	doi:10.17605/OSF.IO/89KPS	https://doi.org/10.17605/OSF.IO/89KPS
image with QID 949	Question Type and Answer Type Generation	Annotators	Question and Answer Generation	Question Answer and Question Type Validation	image question-answer set for QID 949	VQA_RAD Dataset.xlsx	Open Science Framework	doi:10.17605/OSF.IO/89KPS	https://doi.org/10.17605/OSF.IO/89KPS
image with QID 950	Question Type and Answer Type Generation	Annotators	Question and Answer Generation	Question Answer and Question Type Validation	image question-answer set for QID 950	VQA_RAD Dataset.xlsx	Open Science Framework	doi:10.17605/OSF.IO/89KPS	https://doi.org/10.17605/OSF.IO/89KPS
image with QID 951	Question Type and Answer Type Generation	Annotators	Question and Answer Generation	Question Answer and Question Type Validation	image question-answer set for QID 951	VQA_RAD Dataset.xlsx	Open Science Framework	doi:10.17605/OSF.IO/89KPS	https://doi.org/10.17605/OSF.IO/89KPS
image with QID 952	Question Type and Answer Type Generation	Annotators	Question and Answer Generation	Question Answer and Question Type Validation	image question-answer set for QID 952	VQA_RAD Dataset.xlsx	Open Science Framework	doi:10.17605/OSF.IO/89KPS	https://doi.org/10.17605/OSF.IO/89KPS
image with QID 953	Question Type and Answer Type Generation	Annotators	Question and Answer Generation	Question Answer and Question Type Validation	image question-answer set for QID 953	VQA_RAD Dataset.xlsx	Open Science Framework	doi:10.17605/OSF.IO/89KPS	https://doi.org/10.17605/OSF.IO/89KPS
image with QID 954	Question Type and Answer Type Generation	Annotators	Question and Answer Generation	Question Answer and Question Type Validation	image question-answer set for QID 954	VQA_RAD Dataset.xlsx	Open Science Framework	doi:10.17605/OSF.IO/89KPS	https://doi.org/10.17605/OSF.IO/89KPS
image with QID 955	Question Type and Answer Type Generation	Annotators	Question and Answer Generation	Question Answer and Question Type Validation	image question-answer set for QID 955	VQA_RAD Dataset.xlsx	Open Science Framework	doi:10.17605/OSF.IO/89KPS	https://doi.org/10.17605/OSF.IO/89KPS
image with QID 956	Question Type and Answer Type Generation	Annotators	Question and Answer Generation	Question Answer and Question Type Validation	image question-answer set for QID 956	VQA_RAD Dataset.xlsx	Open Science Framework	doi:10.17605/OSF.IO/89KPS	https://doi.org/10.17605/OSF.IO/89KPS
image with QID 957	Question Type and Answer Type Generation	Annotators	Question and Answer Generation	Question Answer and Question Type Validation	image question-answer set for QID 957	VQA_RAD Dataset.xlsx	Open Science Framework	doi:10.17605/OSF.IO/89KPS	https://doi.org/10.17605/OSF.IO/89KPS
image with QID 958	Question Type and Answer Type Generation	Annotators	Question and Answer Generation	Question Answer and Question Type Validation	image question-answer set for QID 958	VQA_RAD Dataset.xlsx	Open Science Framework	doi:10.17605/OSF.IO/89KPS	https://doi.org/10.17605/OSF.IO/89KPS
image with QID 959	Question Type and Answer Type Generation	Annotators	Question and Answer Generation	Question Answer and Question Type Validation	image question-answer set for QID 959	VQA_RAD Dataset.xlsx	Open Science Framework	doi:10.17605/OSF.IO/89KPS	https://doi.org/10.17605/OSF.IO/89KPS
image with QID 960	Question Type and Answer Type Generation	Annotators	Question and Answer Generation	Question Answer and Question Type Validation	image question-answer set for QID 960	VQA_RAD Dataset.xlsx	Open Science Framework	doi:10.17605/OSF.IO/89KPS	https://doi.org/10.17605/OSF.IO/89KPS
image with QID 961	Question Type and Answer Type Generation	Annotators	Question and Answer Generation	Question Answer and Question Type Validation	image question-answer set for QID 961	VQA_RAD Dataset.xlsx	Open Science Framework	doi:10.17605/OSF.IO/89KPS	https://doi.org/10.17605/OSF.IO/89KPS
image with QID 962	Question Type and Answer Type Generation	Annotators	Question and Answer Generation	Question Answer and Question Type Validation	image question-answer set for QID 962	VQA_RAD Dataset.xlsx	Open Science Framework	doi:10.17605/OSF.IO/89KPS	https://doi.org/10.17605/OSF.IO/89KPS
image with QID 963	Question Type and Answer Type Generation	Annotators	Question and Answer Generation	Question Answer and Question Type Validation	image question-answer set for QID 963	VQA_RAD Dataset.xlsx	Open Science Framework	doi:10.17605/OSF.IO/89KPS	https://doi.org/10.17605/OSF.IO/89KPS
image with QID 964	Question Type and Answer Type Generation	Annotators	Question and Answer Generation	Question Answer and Question Type Validation	image question-answer set for QID 964	VQA_RAD Dataset.xlsx	Open Science Framework	doi:10.17605/OSF.IO/89KPS	https://doi.org/10.17605/OSF.IO/89KPS
image with QID 965	Question Type and Answer Type Generation	Annotators	Question and Answer Generation	Question Answer and Question Type Validation	image question-answer set for QID 965	VQA_RAD Dataset.xlsx	Open Science Framework	doi:10.17605/OSF.IO/89KPS	https://doi.org/10.17605/OSF.IO/89KPS
image with QID 966	Question Type and Answer Type Generation	Annotators	Question and Answer Generation	Question Answer and Question Type Validation	image question-answer set for QID 966	VQA_RAD Dataset.xlsx	Open Science Framework	doi:10.17605/OSF.IO/89KPS	https://doi.org/10.17605/OSF.IO/89KPS
image with QID 967	Question Type and Answer Type Generation	Annotators	Question and Answer Generation	Question Answer and Question Type Validation	image question-answer set for QID 967	VQA_RAD Dataset.xlsx	Open Science Framework	doi:10.17605/OSF.IO/89KPS	https://doi.org/10.17605/OSF.IO/89KPS
image with QID 968	Question Type and Answer Type Generation	Annotators	Question and Answer Generation	Question Answer and Question Type Validation	image question-answer set for QID 968	VQA_RAD Dataset.xlsx	Open Science Framework	doi:10.17605/OSF.IO/89KPS	https://doi.org/10.17605/OSF.IO/89KPS
image with QID 969	Question Type and Answer Type Generation	Annotators	Question and Answer Generation	Question Answer and Question Type Validation	image question-answer set for QID 969	VQA_RAD Dataset.xlsx	Open Science Framework	doi:10.17605/OSF.IO/89KPS	https://doi.org/10.17605/OSF.IO/89KPS
image with QID 970	Question Type and Answer Type Generation	Annotators	Question and Answer Generation	Question Answer and Question Type Validation	image question-answer set for QID 970	VQA_RAD Dataset.xlsx	Open Science Framework	doi:10.17605/OSF.IO/89KPS	https://doi.org/10.17605/OSF.IO/89KPS
image with QID 971	Question Type and Answer Type Generation	Annotators	Question and Answer Generation	Question Answer and Question Type Validation	image question-answer set for QID 971	VQA_RAD Dataset.xlsx	Open Science Framework	doi:10.17605/OSF.IO/89KPS	https://doi.org/10.17605/OSF.IO/89KPS
image with QID 972	Question Type and Answer Type Generation	Annotators	Question and Answer Generation	Question Answer and Question Type Validation	image question-answer set for QID 972	VQA_RAD Dataset.xlsx	Open Science Framework	doi:10.17605/OSF.IO/89KPS	https://doi.org/10.17605/OSF.IO/89KPS
image with QID 973	Question Type and Answer Type Generation	Annotators	Question and Answer Generation	Question Answer and Question Type Validation	image question-answer set for QID 973	VQA_RAD Dataset.xlsx	Open Science Framework	doi:10.17605/OSF.IO/89KPS	https://doi.org/10.17605/OSF.IO/89KPS
image with QID 974	Question Type and Answer Type Generation	Annotators	Question and Answer Generation	Question Answer and Question Type Validation	image question-answer set for QID 974	VQA_RAD Dataset.xlsx	Open Science Framework	doi:10.17605/OSF.IO/89KPS	https://doi.org/10.17605/OSF.IO/89KPS
image with QID 975	Question Type and Answer Type Generation	Annotators	Question and Answer Generation	Question Answer and Question Type Validation	image question-answer set for QID 975	VQA_RAD Dataset.xlsx	Open Science Framework	doi:10.17605/OSF.IO/89KPS	https://doi.org/10.17605/OSF.IO/89KPS
image with QID 976	Question Type and Answer Type Generation	Annotators	Question and Answer Generation	Question Answer and Question Type Validation	image question-answer set for QID 976	VQA_RAD Dataset.xlsx	Open Science Framework	doi:10.17605/OSF.IO/89KPS	https://doi.org/10.17605/OSF.IO/89KPS
image with QID 977	Question Type and Answer Type Generation	Annotators	Question and Answer Generation	Question Answer and Question Type Validation	image question-answer set for QID 977	VQA_RAD Dataset.xlsx	Open Science Framework	doi:10.17605/OSF.IO/89KPS	https://doi.org/10.17605/OSF.IO/89KPS
image with QID 978	Question Type and Answer Type Generation	Annotators	Question and Answer Generation	Question Answer and Question Type Validation	image question-answer set for QID 978	VQA_RAD Dataset.xlsx	Open Science Framework	doi:10.17605/OSF.IO/89KPS	https://doi.org/10.17605/OSF.IO/89KPS
image with QID 979	Question Type and Answer Type Generation	Annotators	Question and Answer Generation	Question Answer and Question Type Validation	image question-answer set for QID 979	VQA_RAD Dataset.xlsx	Open Science Framework	doi:10.17605/OSF.IO/89KPS	https://doi.org/10.17605/OSF.IO/89KPS
image with QID 980	Question Type and Answer Type Generation	Annotators	Question and Answer Generation	Question Answer and Question Type Validation	image question-answer set for QID 980	VQA_RAD Dataset.xlsx	Open Science Framework	doi:10.17605/OSF.IO/89KPS	https://doi.org/10.17605/OSF.IO/89KPS
image with QID 981	Question Type and Answer Type Generation	Annotators	Question and Answer Generation	Question Answer and Question Type Validation	image question-answer set for QID 981	VQA_RAD Dataset.xlsx	Open Science Framework	doi:10.17605/OSF.IO/89KPS	https://doi.org/10.17605/OSF.IO/89KPS
image with QID 982	Question Type and Answer Type Generation	Annotators	Question and Answer Generation	Question Answer and Question Type Validation	image question-answer set for QID 982	VQA_RAD Dataset.xlsx	Open Science Framework	doi:10.17605/OSF.IO/89KPS	https://doi.org/10.17605/OSF.IO/89KPS
image with QID 983	Question Type and Answer Type Generation	Annotators	Question and Answer Generation	Question Answer and Question Type Validation	image question-answer set for QID 983	VQA_RAD Dataset.xlsx	Open Science Framework	doi:10.17605/OSF.IO/89KPS	https://doi.org/10.17605/OSF.IO/89KPS
image with QID 984	Question Type and Answer Type Generation	Annotators	Question and Answer Generation	Question Answer and Question Type Validation	image question-answer set for QID 984	VQA_RAD Dataset.xlsx	Open Science Framework	doi:10.17605/OSF.IO/89KPS	https://doi.org/10.17605/OSF.IO/89KPS
image with QID 985	Question Type and Answer Type Generation	Annotators	Question and Answer Generation	Question Answer and Question Type Validation	image question-answer set for QID 985	VQA_RAD Dataset.xlsx	Open Science Framework	doi:10.17605/OSF.IO/89KPS	https://doi.org/10.17605/OSF.IO/89KPS
image with QID 986	Question Type and Answer Type Generation	Annotators	Question and Answer Generation	Question Answer and Question Type Validation	image question-answer set for QID 986	VQA_RAD Dataset.xlsx	Open Science Framework	doi:10.17605/OSF.IO/89KPS	https://doi.org/10.17605/OSF.IO/89KPS
image with QID 987	Question Type and Answer Type Generation	Annotators	Question and Answer Generation	Question Answer and Question Type Validation	image question-answer set for QID 987	VQA_RAD Dataset.xlsx	Open Science Framework	doi:10.17605/OSF.IO/89KPS	https://doi.org/10.17605/OSF.IO/89KPS
image with QID 988	Question Type and Answer Type Generation	Annotators	Question and Answer Generation	Question Answer and Question Type Validation	image question-answer set for QID 988	VQA_RAD Dataset.xlsx	Open Science Framework	doi:10.17605/OSF.IO/89KPS	https://doi.org/10.17605/OSF.IO/89KPS
image with QID 989	Question Type and Answer Type Generation	Annotators	Question and Answer Generation	Question Answer and Question Type Validation	image question-answer set for QID 989	VQA_RAD Dataset.xlsx	Open Science Framework	doi:10.17605/OSF.IO/89KPS	https://doi.org/10.17605/OSF.IO/89KPS
image with QID 990	Question Type and Answer Type Generation	Annotators	Question and Answer Generation	Question Answer and Question Type Validation	image question-answer set for QID 990	VQA_RAD Dataset.xlsx	Open Science Framework	doi:10.17605/OSF.IO/89KPS	https://doi.org/10.17605/OSF.IO/89KPS
image with QID 991	Question Type and Answer Type Generation	Annotators	Question and Answer Generation	Question Answer and Question Type Validation	image question-answer set for QID 991	VQA_RAD Dataset.xlsx	Open Science Framework	doi:10.17605/OSF.IO/89KPS	https://doi.org/10.17605/OSF.IO/89KPS
image with QID 992	Question Type and Answer Type Generation	Annotators	Question and Answer Generation	Question Answer and Question Type Validation	image question-answer set for QID 992	VQA_RAD Dataset.xlsx	Open Science Framework	doi:10.17605/OSF.IO/89KPS	https://doi.org/10.17605/OSF.IO/89KPS
image with QID 993	Question Type and Answer Type Generation	Annotators	Question and Answer Generation	Question Answer and Question Type Validation	image question-answer set for QID 993	VQA_RAD Dataset.xlsx	Open Science Framework	doi:10.17605/OSF.IO/89KPS	https://doi.org/10.17605/OSF.IO/89KPS
image with QID 994	Question Type and Answer Type Generation	Annotators	Question and Answer Generation	Question Answer and Question Type Validation	image question-answer set for QID 994	VQA_RAD Dataset.xlsx	Open Science Framework	doi:10.17605/OSF.IO/89KPS	https://doi.org/10.17605/OSF.IO/89KPS
image with QID 995	Question Type and Answer Type Generation	Annotators	Question and Answer Generation	Question Answer and Question Type Validation	image question-answer set for QID 995	VQA_RAD Dataset.xlsx	Open Science Framework	doi:10.17605/OSF.IO/89KPS	https://doi.org/10.17605/OSF.IO/89KPS
image with QID 996	Question Type and Answer Type Generation	Annotators	Question and Answer Generation	Question Answer and Question Type Validation	image question-answer set for QID 996	VQA_RAD Dataset.xlsx	Open Science Framework	doi:10.17605/OSF.IO/89KPS	https://doi.org/10.17605/OSF.IO/89KPS
image with QID 997	Question Type and Answer Type Generation	Annotators	Question and Answer Generation	Question Answer and Question Type Validation	image question-answer set for QID 997	VQA_RAD Dataset.xlsx	Open Science Framework	doi:10.17605/OSF.IO/89KPS	https://doi.org/10.17605/OSF.IO/89KPS
image with QID 998	Question Type and Answer Type Generation	Annotators	Question and Answer Generation	Question Answer and Question Type Validation	image question-answer set for QID 998	VQA_RAD Dataset.xlsx	Open Science Framework	doi:10.17605/OSF.IO/89KPS	https://doi.org/10.17605/OSF.IO/89KPS
image with QID 999	Question Type and Answer Type Generation	Annotators	Question and Answer Generation	Question Answer and Question Type Validation	image question-answer set for QID 999	VQA_RAD Dataset.xlsx	Open Science Framework	doi:10.17605/OSF.IO/89KPS	https://doi.org/10.17605/OSF.IO/89KPS
image with QID 1000	Question Type and Answer Type Generation	Annotators	Question and Answer Generation	Question Answer and Question Type Validation	image question-answer set for QID 1000	VQA_RAD Dataset.xlsx	Open Science Framework	doi:10.17605/OSF.IO/89KPS	https://doi.org/10.17605/OSF.IO/89KPS
image with QID 1001	Question Type and Answer Type Generation	Annotators	Question and Answer Generation	Question Answer and Question Type Validation	image question-answer set for QID 1001	VQA_RAD Dataset.xlsx	Open Science Framework	doi:10.17605/OSF.IO/89KPS	https://doi.org/10.17605/OSF.IO/89KPS
image with QID 1002	Question Type and Answer Type Generation	Annotators	Question and Answer Generation	Question Answer and Question Type Validation	image question-answer set for QID 1002	VQA_RAD Dataset.xlsx	Open Science Framework	doi:10.17605/OSF.IO/89KPS	https://doi.org/10.17605/OSF.IO/89KPS
image with QID 1003	Question Type and Answer Type Generation	Annotators	Question and Answer Generation	Question Answer and Question Type Validation	image question-answer set for QID 1003	VQA_RAD Dataset.xlsx	Open Science Framework	doi:10.17605/OSF.IO/89KPS	https://doi.org/10.17605/OSF.IO/89KPS
image with QID 1004	Question Type and Answer Type Generation	Annotators	Question and Answer Generation	Question Answer and Question Type Validation	image question-answer set for QID 1004	VQA_RAD Dataset.xlsx	Open Science Framework	doi:10.17605/OSF.IO/89KPS	https://doi.org/10.17605/OSF.IO/89KPS
image with QID 1005	Question Type and Answer Type Generation	Annotators	Question and Answer Generation	Question Answer and Question Type Validation	image question-answer set for QID 1005	VQA_RAD Dataset.xlsx	Open Science Framework	doi:10.17605/OSF.IO/89KPS	https://doi.org/10.17605/OSF.IO/89KPS
image with QID 1006	Question Type and Answer Type Generation	Annotators	Question and Answer Generation	Question Answer and Question Type Validation	image question-answer set for QID 1006	VQA_RAD Dataset.xlsx	Open Science Framework	doi:10.17605/OSF.IO/89KPS	https://doi.org/10.17605/OSF.IO/89KPS
image with QID 1007	Question Type and Answer Type Generation	Annotators	Question and Answer Generation	Question Answer and Question Type Validation	image question-answer set for QID 1007	VQA_RAD Dataset.xlsx	Open Science Framework	doi:10.17605/OSF.IO/89KPS	https://doi.org/10.17605/OSF.IO/89KPS
image with QID 1008	Question Type and Answer Type Generation	Annotators	Question and Answer Generation	Question Answer and Question Type Validation	image question-answer set for QID 1008	VQA_RAD Dataset.xlsx	Open Science Framework	doi:10.17605/OSF.IO/89KPS	https://doi.org/10.17605/OSF.IO/89KPS
image with QID 1009	Question Type and Answer Type Generation	Annotators	Question and Answer Generation	Question Answer and Question Type Validation	image question-answer set for QID 1009	VQA_RAD Dataset.xlsx	Open Science Framework	doi:10.17605/OSF.IO/89KPS	https://doi.org/10.17605/OSF.IO/89KPS
image with QID 1010	Question Type and Answer Type Generation	Annotators	Question and Answer Generation	Question Answer and Question Type Validation	image question-answer set for QID 1010	VQA_RAD Dataset.xlsx	Open Science Framework	doi:10.17605/OSF.IO/89KPS	https://doi.org/10.17605/OSF.IO/89KPS
image with QID 1011	Question Type and Answer Type Generation	Annotators	Question and Answer Generation	Question Answer and Question Type Validation	image question-answer set for QID 1011	VQA_RAD Dataset.xlsx	Open Science Framework	doi:10.17605/OSF.IO/89KPS	https://doi.org/10.17605/OSF.IO/89KPS
image with QID 1012	Question Type and Answer Type Generation	Annotators	Question and Answer Generation	Question Answer and Question Type Validation	image question-answer set for QID 1012	VQA_RAD Dataset.xlsx	Open Science Framework	doi:10.17605/OSF.IO/89KPS	https://doi.org/10.17605/OSF.IO/89KPS
image with QID 1013	Question Type and Answer Type Generation	Annotators	Question and Answer Generation	Question Answer and Question Type Validation	image question-answer set for QID 1013	VQA_RAD Dataset.xlsx	Open Science Framework	doi:10.17605/OSF.IO/89KPS	https://doi.org/10.17605/OSF.IO/89KPS
image with QID 1014	Question Type and Answer Type Generation	Annotators	Question and Answer Generation	Question Answer and Question Type Validation	image question-answer set for QID 1014	VQA_RAD Dataset.xlsx	Open Science Framework	doi:10.17605/OSF.IO/89KPS	https://doi.org/10.17605/OSF.IO/89KPS
image with QID 1015	Question Type and Answer Type Generation	Annotators	Question and Answer Generation	Question Answer and Question Type Validation	image question-answer set for QID 1015	VQA_RAD Dataset.xlsx	Open Science Framework	doi:10.17605/OSF.IO/89KPS	https://doi.org/10.17605/OSF.IO/89KPS
image with QID 1016	Question Type and Answer Type Generation	Annotators	Question and Answer Generation	Question Answer and Question Type Validation	image question-answer set for QID 1016	VQA_RAD Dataset.xlsx	Open Science Framework	doi:10.17605/OSF.IO/89KPS	https://doi.org/10.17605/OSF.IO/89KPS
image with QID 1017	Question Type and Answer Type Generation	Annotators	Question and Answer Generation	Question Answer and Question Type Validation	image question-answer set for QID 1017	VQA_RAD Dataset.xlsx	Open Science Framework	doi:10.17605/OSF.IO/89KPS	https://doi.org/10.17605/OSF.IO/89KPS
image with QID 1018	Question Type and Answer Type Generation	Annotators	Question and Answer Generation	Question Answer and Question Type Validation	image question-answer set for QID 1018	VQA_RAD Dataset.xlsx	Open Science Framework	doi:10.17605/OSF.IO/89KPS	https://doi.org/10.17605/OSF.IO/89KPS
image with QID 1019	Question Type and Answer Type Generation	Annotators	Question and Answer Generation	Question Answer and Question Type Validation	image question-answer set for QID 1019	VQA_RAD Dataset.xlsx	Open Science Framework	doi:10.17605/OSF.IO/89KPS	https://doi.org/10.17605/OSF.IO/89KPS
image with QID 1020	Question Type and Answer Type Generation	Annotators	Question and Answer Generation	Question Answer and Question Type Validation	image question-answer set for QID 1020	VQA_RAD Dataset.xlsx	Open Science Framework	doi:10.17605/OSF.IO/89KPS	https://doi.org/10.17605/OSF.IO/89KPS
image with QID 1021	Question Type and Answer Type Generation	Annotators	Question and Answer Generation	Question Answer and Question Type Validation	image question-answer set for QID 1021	VQA_RAD Dataset.xlsx	Open Science Framework	doi:10.17605/OSF.IO/89KPS	https://doi.org/10.17605/OSF.IO/89KPS
image with QID 1022	Question Type and Answer Type Generation	Annotators	Question and Answer Generation	Question Answer and Question Type Validation	image question-answer set for QID 1022	VQA_RAD Dataset.xlsx	Open Science Framework	doi:10.17605/OSF.IO/89KPS	https://doi.org/10.17605/OSF.IO/89KPS
image with QID 1023	Question Type and Answer Type Generation	Annotators	Question and Answer Generation	Question Answer and Question Type Validation	image question-answer set for QID 1023	VQA_RAD Dataset.xlsx	Open Science Framework	doi:10.17605/OSF.IO/89KPS	https://doi.org/10.17605/OSF.IO/89KPS
image with QID 1024	Question Type and Answer Type Generation	Annotators	Question and Answer Generation	Question Answer and Question Type Validation	image question-answer set for QID 1024	VQA_RAD Dataset.xlsx	Open Science Framework	doi:10.17605/OSF.IO/89KPS	https://doi.org/10.17605/OSF.IO/89KPS
image with QID 1025	Question Type and Answer Type Generation	Annotators	Question and Answer Generation	Question Answer and Question Type Validation	image question-answer set for QID 1025	VQA_RAD Dataset.xlsx	Open Science Framework	doi:10.17605/OSF.IO/89KPS	https://doi.org/10.17605/OSF.IO/89KPS
image with QID 1026	Question Type and Answer Type Generation	Annotators	Question and Answer Generation	Question Answer and Question Type Validation	image question-answer set for QID 1026	VQA_RAD Dataset.xlsx	Open Science Framework	doi:10.17605/OSF.IO/89KPS	https://doi.org/10.17605/OSF.IO/89KPS
image with QID 1027	Question Type and Answer Type Generation	Annotators	Question and Answer Generation	Question Answer and Question Type Validation	image question-answer set for QID 1027	VQA_RAD Dataset.xlsx	Open Science Framework	doi:10.17605/OSF.IO/89KPS	https://doi.org/10.17605/OSF.IO/89KPS
image with QID 1028	Question Type and Answer Type Generation	Annotators	Question and Answer Generation	Question Answer and Question Type Validation	image question-answer set for QID 1028	VQA_RAD Dataset.xlsx	Open Science Framework	doi:10.17605/OSF.IO/89KPS	https://doi.org/10.17605/OSF.IO/89KPS
image with QID 1029	Question Type and Answer Type Generation	Annotators	Question and Answer Generation	Question Answer and Question Type Validation	image question-answer set for QID 1029	VQA_RAD Dataset.xlsx	Open Science Framework	doi:10.17605/OSF.IO/89KPS	https://doi.org/10.17605/OSF.IO/89KPS
image with QID 1030	Question Type and Answer Type Generation	Annotators	Question and Answer Generation	Question Answer and Question Type Validation	image question-answer set for QID 1030	VQA_RAD Dataset.xlsx	Open Science Framework	doi:10.17605/OSF.IO/89KPS	https://doi.org/10.17605/OSF.IO/89KPS
image with QID 1031	Question Type and Answer Type Generation	Annotators	Question and Answer Generation	Question Answer and Question Type Validation	image question-answer set for QID 1031	VQA_RAD Dataset.xlsx	Open Science Framework	doi:10.17605/OSF.IO/89KPS	https://doi.org/10.17605/OSF.IO/89KPS
image with QID 1032	Question Type and Answer Type Generation	Annotators	Question and Answer Generation	Question Answer and Question Type Validation	image question-answer set for QID 1032	VQA_RAD Dataset.xlsx	Open Science Framework	doi:10.17605/OSF.IO/89KPS	https://doi.org/10.17605/OSF.IO/89KPS
image with QID 1033	Question Type and Answer Type Generation	Annotators	Question and Answer Generation	Question Answer and Question Type Validation	image question-answer set for QID 1033	VQA_RAD Dataset.xlsx	Open Science Framework	doi:10.17605/OSF.IO/89KPS	https://doi.org/10.17605/OSF.IO/89KPS
image with QID 1034	Question Type and Answer Type Generation	Annotators	Question and Answer Generation	Question Answer and Question Type Validation	image question-answer set for QID 1034	VQA_RAD Dataset.xlsx	Open Science Framework	doi:10.17605/OSF.IO/89KPS	https://doi.org/10.17605/OSF.IO/89KPS
image with QID 1035	Question Type and Answer Type Generation	Annotators	Question and Answer Generation	Question Answer and Question Type Validation	image question-answer set for QID 1035	VQA_RAD Dataset.xlsx	Open Science Framework	doi:10.17605/OSF.IO/89KPS	https://doi.org/10.17605/OSF.IO/89KPS
image with QID 1036	Question Type and Answer Type Generation	Annotators	Question and Answer Generation	Question Answer and Question Type Validation	image question-answer set for QID 1036	VQA_RAD Dataset.xlsx	Open Science Framework	doi:10.17605/OSF.IO/89KPS	https://doi.org/10.17605/OSF.IO/89KPS
image with QID 1037	Question Type and Answer Type Generation	Annotators	Question and Answer Generation	Question Answer and Question Type Validation	image question-answer set for QID 1037	VQA_RAD Dataset.xlsx	Open Science Framework	doi:10.17605/OSF.IO/89KPS	https://doi.org/10.17605/OSF.IO/89KPS
image with QID 1038	Question Type and Answer Type Generation	Annotators	Question and Answer Generation	Question Answer and Question Type Validation	image question-answer set for QID 1038	VQA_RAD Dataset.xlsx	Open Science Framework	doi:10.17605/OSF.IO/89KPS	https://doi.org/10.17605/OSF.IO/89KPS
image with QID 1039	Question Type and Answer Type Generation	Annotators	Question and Answer Generation	Question Answer and Question Type Validation	image question-answer set for QID 1039	VQA_RAD Dataset.xlsx	Open Science Framework	doi:10.17605/OSF.IO/89KPS	https://doi.org/10.17605/OSF.IO/89KPS
image with QID 1040	Question Type and Answer Type Generation	Annotators	Question and Answer Generation	Question Answer and Question Type Validation	image question-answer set for QID 1040	VQA_RAD Dataset.xlsx	Open Science Framework	doi:10.17605/OSF.IO/89KPS	https://doi.org/10.17605/OSF.IO/89KPS
image with QID 1041	Question Type and Answer Type Generation	Annotators	Question and Answer Generation	Question Answer and Question Type Validation	image question-answer set for QID 1041	VQA_RAD Dataset.xlsx	Open Science Framework	doi:10.17605/OSF.IO/89KPS	https://doi.org/10.17605/OSF.IO/89KPS
image with QID 1042	Question Type and Answer Type Generation	Annotators	Question and Answer Generation	Question Answer and Question Type Validation	image question-answer set for QID 1042	VQA_RAD Dataset.xlsx	Open Science Framework	doi:10.17605/OSF.IO/89KPS	https://doi.org/10.17605/OSF.IO/89KPS
image with QID 1043	Question Type and Answer Type Generation	Annotators	Question and Answer Generation	Question Answer and Question Type Validation	image question-answer set for QID 1043	VQA_RAD Dataset.xlsx	Open Science Framework	doi:10.17605/OSF.IO/89KPS	https://doi.org/10.17605/OSF.IO/89KPS
image with QID 1044	Question Type and Answer Type Generation	Annotators	Question and Answer Generation	Question Answer and Question Type Validation	image question-answer set for QID 1044	VQA_RAD Dataset.xlsx	Open Science Framework	doi:10.17605/OSF.IO/89KPS	https://doi.org/10.17605/OSF.IO/89KPS
image with QID 1045	Question Type and Answer Type Generation	Annotators	Question and Answer Generation	Question Answer and Question Type Validation	image question-answer set for QID 1045	VQA_RAD Dataset.xlsx	Open Science Framework	doi:10.17605/OSF.IO/89KPS	https://doi.org/10.17605/OSF.IO/89KPS
image with QID 1046	Question Type and Answer Type Generation	Annotators	Question and Answer Generation	Question Answer and Question Type Validation	image question-answer set for QID 1046	VQA_RAD Dataset.xlsx	Open Science Framework	doi:10.17605/OSF.IO/89KPS	https://doi.org/10.17605/OSF.IO/89KPS
image with QID 1047	Question Type and Answer Type Generation	Annotators	Question and Answer Generation	Question Answer and Question Type Validation	image question-answer set for QID 1047	VQA_RAD Dataset.xlsx	Open Science Framework	doi:10.17605/OSF.IO/89KPS	https://doi.org/10.17605/OSF.IO/89KPS
image with QID 1048	Question Type and Answer Type Generation	Annotators	Question and Answer Generation	Question Answer and Question Type Validation	image question-answer set for QID 1048	VQA_RAD Dataset.xlsx	Open Science Framework	doi:10.17605/OSF.IO/89KPS	https://doi.org/10.17605/OSF.IO/89KPS
image with QID 1049	Question Type and Answer Type Generation	Annotators	Question and Answer Generation	Question Answer and Question Type Validation	image question-answer set for QID 1049	VQA_RAD Dataset.xlsx	Open Science Framework	doi:10.17605/OSF.IO/89KPS	https://doi.org/10.17605/OSF.IO/89KPS
image with QID 1050	Question Type and Answer Type Generation	Annotators	Question and Answer Generation	Question Answer and Question Type Validation	image question-answer set for QID 1050	VQA_RAD Dataset.xlsx	Open Science Framework	doi:10.17605/OSF.IO/89KPS	https://doi.org/10.17605/OSF.IO/89KPS
image with QID 1051	Question Type and Answer Type Generation	Annotators	Question and Answer Generation	Question Answer and Question Type Validation	image question-answer set for QID 1051	VQA_RAD Dataset.xlsx	Open Science Framework	doi:10.17605/OSF.IO/89KPS	https://doi.org/10.17605/OSF.IO/89KPS
image with QID 1052	Question Type and Answer Type Generation	Annotators	Question and Answer Generation	Question Answer and Question Type Validation	image question-answer set for QID 1052	VQA_RAD Dataset.xlsx	Open Science Framework	doi:10.17605/OSF.IO/89KPS	https://doi.org/10.17605/OSF.IO/89KPS
image with QID 1053	Question Type and Answer Type Generation	Annotators	Question and Answer Generation	Question Answer and Question Type Validation	image question-answer set for QID 1053	VQA_RAD Dataset.xlsx	Open Science Framework	doi:10.17605/OSF.IO/89KPS	https://doi.org/10.17605/OSF.IO/89KPS
image with QID 1054	Question Type and Answer Type Generation	Annotators	Question and Answer Generation	Question Answer and Question Type Validation	image question-answer set for QID 1054	VQA_RAD Dataset.xlsx	Open Science Framework	doi:10.17605/OSF.IO/89KPS	https://doi.org/10.17605/OSF.IO/89KPS
image with QID 1055	Question Type and Answer Type Generation	Annotators	Question and Answer Generation	Question Answer and Question Type Validation	image question-answer set for QID 1055	VQA_RAD Dataset.xlsx	Open Science Framework	doi:10.17605/OSF.IO/89KPS	https://doi.org/10.17605/OSF.IO/89KPS
image with QID 1056	Question Type and Answer Type Generation	Annotators	Question and Answer Generation	Question Answer and Question Type Validation	image question-answer set for QID 1056	VQA_RAD Dataset.xlsx	Open Science Framework	doi:10.17605/OSF.IO/89KPS	https://doi.org/10.17605/OSF.IO/89KPS
image with QID 1057	Question Type and Answer Type Generation	Annotators	Question and Answer Generation	Question Answer and Question Type Validation	image question-answer set for QID 1057	VQA_RAD Dataset.xlsx	Open Science Framework	doi:10.17605/OSF.IO/89KPS	https://doi.org/10.17605/OSF.IO/89KPS
image with QID 1058	Question Type and Answer Type Generation	Annotators	Question and Answer Generation	Question Answer and Question Type Validation	image question-answer set for QID 1058	VQA_RAD Dataset.xlsx	Open Science Framework	doi:10.17605/OSF.IO/89KPS	https://doi.org/10.17605/OSF.IO/89KPS
image with QID 1059	Question Type and Answer Type Generation	Annotators	Question and Answer Generation	Question Answer and Question Type Validation	image question-answer set for QID 1059	VQA_RAD Dataset.xlsx	Open Science Framework	doi:10.17605/OSF.IO/89KPS	https://doi.org/10.17605/OSF.IO/89KPS
image with QID 1060	Question Type and Answer Type Generation	Annotators	Question and Answer Generation	Question Answer and Question Type Validation	image question-answer set for QID 1060	VQA_RAD Dataset.xlsx	Open Science Framework	doi:10.17605/OSF.IO/89KPS	https://doi.org/10.17605/OSF.IO/89KPS
image with QID 1061	Question Type and Answer Type Generation	Annotators	Question and Answer Generation	Question Answer and Question Type Validation	image question-answer set for QID 1061	VQA_RAD Dataset.xlsx	Open Science Framework	doi:10.17605/OSF.IO/89KPS	https://doi.org/10.17605/OSF.IO/89KPS
image with QID 1062	Question Type and Answer Type Generation	Annotators	Question and Answer Generation	Question Answer and Question Type Validation	image question-answer set for QID 1062	VQA_RAD Dataset.xlsx	Open Science Framework	doi:10.17605/OSF.IO/89KPS	https://doi.org/10.17605/OSF.IO/89KPS
image with QID 1063	Question Type and Answer Type Generation	Annotators	Question and Answer Generation	Question Answer and Question Type Validation	image question-answer set for QID 1063	VQA_RAD Dataset.xlsx	Open Science Framework	doi:10.17605/OSF.IO/89KPS	https://doi.org/10.17605/OSF.IO/89KPS
image with QID 1064	Question Type and Answer Type Generation	Annotators	Question and Answer Generation	Question Answer and Question Type Validation	image question-answer set for QID 1064	VQA_RAD Dataset.xlsx	Open Science Framework	doi:10.17605/OSF.IO/89KPS	https://doi.org/10.17605/OSF.IO/89KPS
image with QID 1065	Question Type and Answer Type Generation	Annotators	Question and Answer Generation	Question Answer and Question Type Validation	image question-answer set for QID 1065	VQA_RAD Dataset.xlsx	Open Science Framework	doi:10.17605/OSF.IO/89KPS	https://doi.org/10.17605/OSF.IO/89KPS
image with QID 1066	Question Type and Answer Type Generation	Annotators	Question and Answer Generation	Question Answer and Question Type Validation	image question-answer set for QID 1066	VQA_RAD Dataset.xlsx	Open Science Framework	doi:10.17605/OSF.IO/89KPS	https://doi.org/10.17605/OSF.IO/89KPS
image with QID 1067	Question Type and Answer Type Generation	Annotators	Question and Answer Generation	Question Answer and Question Type Validation	image question-answer set for QID 1067	VQA_RAD Dataset.xlsx	Open Science Framework	doi:10.17605/OSF.IO/89KPS	https://doi.org/10.17605/OSF.IO/89KPS
image with QID 1068	Question Type and Answer Type Generation	Annotators	Question and Answer Generation	Question Answer and Question Type Validation	image question-answer set for QID 1068	VQA_RAD Dataset.xlsx	Open Science Framework	doi:10.17605/OSF.IO/89KPS	https://doi.org/10.17605/OSF.IO/89KPS
image with QID 1069	Question Type and Answer Type Generation	Annotators	Question and Answer Generation	Question Answer and Question Type Validation	image question-answer set for QID 1069	VQA_RAD Dataset.xlsx	Open Science Framework	doi:10.17605/OSF.IO/89KPS	https://doi.org/10.17605/OSF.IO/89KPS
image with QID 1070	Question Type and Answer Type Generation	Annotators	Question and Answer Generation	Question Answer and Question Type Validation	image question-answer set for QID 1070	VQA_RAD Dataset.xlsx	Open Science Framework	doi:10.17605/OSF.IO/89KPS	https://doi.org/10.17605/OSF.IO/89KPS
image with QID 1071	Question Type and Answer Type Generation	Annotators	Question and Answer Generation	Question Answer and Question Type Validation	image question-answer set for QID 1071	VQA_RAD Dataset.xlsx	Open Science Framework	doi:10.17605/OSF.IO/89KPS	https://doi.org/10.17605/OSF.IO/89KPS
image with QID 1072	Question Type and Answer Type Generation	Annotators	Question and Answer Generation	Question Answer and Question Type Validation	image question-answer set for QID 1072	VQA_RAD Dataset.xlsx	Open Science Framework	doi:10.17605/OSF.IO/89KPS	https://doi.org/10.17605/OSF.IO/89KPS
image with QID 1073	Question Type and Answer Type Generation	Annotators	Question and Answer Generation	Question Answer and Question Type Validation	image question-answer set for QID 1073	VQA_RAD Dataset.xlsx	Open Science Framework	doi:10.17605/OSF.IO/89KPS	https://doi.org/10.17605/OSF.IO/89KPS
image with QID 1074	Question Type and Answer Type Generation	Annotators	Question and Answer Generation	Question Answer and Question Type Validation	image question-answer set for QID 1074	VQA_RAD Dataset.xlsx	Open Science Framework	doi:10.17605/OSF.IO/89KPS	https://doi.org/10.17605/OSF.IO/89KPS
image with QID 1075	Question Type and Answer Type Generation	Annotators	Question and Answer Generation	Question Answer and Question Type Validation	image question-answer set for QID 1075	VQA_RAD Dataset.xlsx	Open Science Framework	doi:10.17605/OSF.IO/89KPS	https://doi.org/10.17605/OSF.IO/89KPS
image with QID 1076	Question Type and Answer Type Generation	Annotators	Question and Answer Generation	Question Answer and Question Type Validation	image question-answer set for QID 1076	VQA_RAD Dataset.xlsx	Open Science Framework	doi:10.17605/OSF.IO/89KPS	https://doi.org/10.17605/OSF.IO/89KPS
image with QID 1077	Question Type and Answer Type Generation	Annotators	Question and Answer Generation	Question Answer and Question Type Validation	image question-answer set for QID 1077	VQA_RAD Dataset.xlsx	Open Science Framework	doi:10.17605/OSF.IO/89KPS	https://doi.org/10.17605/OSF.IO/89KPS
image with QID 1078	Question Type and Answer Type Generation	Annotators	Question and Answer Generation	Question Answer and Question Type Validation	image question-answer set for QID 1078	VQA_RAD Dataset.xlsx	Open Science Framework	doi:10.17605/OSF.IO/89KPS	https://doi.org/10.17605/OSF.IO/89KPS
image with QID 1079	Question Type and Answer Type Generation	Annotators	Question and Answer Generation	Question Answer and Question Type Validation	image question-answer set for QID 1079	VQA_RAD Dataset.xlsx	Open Science Framework	doi:10.17605/OSF.IO/89KPS	https://doi.org/10.17605/OSF.IO/89KPS
image with QID 1080	Question Type and Answer Type Generation	Annotators	Question and Answer Generation	Question Answer and Question Type Validation	image question-answer set for QID 1080	VQA_RAD Dataset.xlsx	Open Science Framework	doi:10.17605/OSF.IO/89KPS	https://doi.org/10.17605/OSF.IO/89KPS
image with QID 1081	Question Type and Answer Type Generation	Annotators	Question and Answer Generation	Question Answer and Question Type Validation	image question-answer set for QID 1081	VQA_RAD Dataset.xlsx	Open Science Framework	doi:10.17605/OSF.IO/89KPS	https://doi.org/10.17605/OSF.IO/89KPS
image with QID 1082	Question Type and Answer Type Generation	Annotators	Question and Answer Generation	Question Answer and Question Type Validation	image question-answer set for QID 1082	VQA_RAD Dataset.xlsx	Open Science Framework	doi:10.17605/OSF.IO/89KPS	https://doi.org/10.17605/OSF.IO/89KPS
image with QID 1083	Question Type and Answer Type Generation	Annotators	Question and Answer Generation	Question Answer and Question Type Validation	image question-answer set for QID 1083	VQA_RAD Dataset.xlsx	Open Science Framework	doi:10.17605/OSF.IO/89KPS	https://doi.org/10.17605/OSF.IO/89KPS
image with QID 1084	Question Type and Answer Type Generation	Annotators	Question and Answer Generation	Question Answer and Question Type Validation	image question-answer set for QID 1084	VQA_RAD Dataset.xlsx	Open Science Framework	doi:10.17605/OSF.IO/89KPS	https://doi.org/10.17605/OSF.IO/89KPS
image with QID 1085	Question Type and Answer Type Generation	Annotators	Question and Answer Generation	Question Answer and Question Type Validation	image question-answer set for QID 1085	VQA_RAD Dataset.xlsx	Open Science Framework	doi:10.17605/OSF.IO/89KPS	https://doi.org/10.17605/OSF.IO/89KPS
image with QID 1086	Question Type and Answer Type Generation	Annotators	Question and Answer Generation	Question Answer and Question Type Validation	image question-answer set for QID 1086	VQA_RAD Dataset.xlsx	Open Science Framework	doi:10.17605/OSF.IO/89KPS	https://doi.org/10.17605/OSF.IO/89KPS
image with QID 1087	Question Type and Answer Type Generation	Annotators	Question and Answer Generation	Question Answer and Question Type Validation	image question-answer set for QID 1087	VQA_RAD Dataset.xlsx	Open Science Framework	doi:10.17605/OSF.IO/89KPS	https://doi.org/10.17605/OSF.IO/89KPS
image with QID 1088	Question Type and Answer Type Generation	Annotators	Question and Answer Generation	Question Answer and Question Type Validation	image question-answer set for QID 1088	VQA_RAD Dataset.xlsx	Open Science Framework	doi:10.17605/OSF.IO/89KPS	https://doi.org/10.17605/OSF.IO/89KPS
image with QID 1089	Question Type and Answer Type Generation	Annotators	Question and Answer Generation	Question Answer and Question Type Validation	image question-answer set for QID 1089	VQA_RAD Dataset.xlsx	Open Science Framework	doi:10.17605/OSF.IO/89KPS	https://doi.org/10.17605/OSF.IO/89KPS
image with QID 1090	Question Type and Answer Type Generation	Annotators	Question and Answer Generation	Question Answer and Question Type Validation	image question-answer set for QID 1090	VQA_RAD Dataset.xlsx	Open Science Framework	doi:10.17605/OSF.IO/89KPS	https://doi.org/10.17605/OSF.IO/89KPS
image with QID 1091	Question Type and Answer Type Generation	Annotators	Question and Answer Generation	Question Answer and Question Type Validation	image question-answer set for QID 1091	VQA_RAD Dataset.xlsx	Open Science Framework	doi:10.17605/OSF.IO/89KPS	https://doi.org/10.17605/OSF.IO/89KPS
image with QID 1092	Question Type and Answer Type Generation	Annotators	Question and Answer Generation	Question Answer and Question Type Validation	image question-answer set for QID 1092	VQA_RAD Dataset.xlsx	Open Science Framework	doi:10.17605/OSF.IO/89KPS	https://doi.org/10.17605/OSF.IO/89KPS
image with QID 1093	Question Type and Answer Type Generation	Annotators	Question and Answer Generation	Question Answer and Question Type Validation	image question-answer set for QID 1093	VQA_RAD Dataset.xlsx	Open Science Framework	doi:10.17605/OSF.IO/89KPS	https://doi.org/10.17605/OSF.IO/89KPS
image with QID 1094	Question Type and Answer Type Generation	Annotators	Question and Answer Generation	Question Answer and Question Type Validation	image question-answer set for QID 1094	VQA_RAD Dataset.xlsx	Open Science Framework	doi:10.17605/OSF.IO/89KPS	https://doi.org/10.17605/OSF.IO/89KPS
image with QID 1095	Question Type and Answer Type Generation	Annotators	Question and Answer Generation	Question Answer and Question Type Validation	image question-answer set for QID 1095	VQA_RAD Dataset.xlsx	Open Science Framework	doi:10.17605/OSF.IO/89KPS	https://doi.org/10.17605/OSF.IO/89KPS
image with QID 1096	Question Type and Answer Type Generation	Annotators	Question and Answer Generation	Question Answer and Question Type Validation	image question-answer set for QID 1096	VQA_RAD Dataset.xlsx	Open Science Framework	doi:10.17605/OSF.IO/89KPS	https://doi.org/10.17605/OSF.IO/89KPS
image with QID 1097	Question Type and Answer Type Generation	Annotators	Question and Answer Generation	Question Answer and Question Type Validation	image question-answer set for QID 1097	VQA_RAD Dataset.xlsx	Open Science Framework	doi:10.17605/OSF.IO/89KPS	https://doi.org/10.17605/OSF.IO/89KPS
image with QID 1098	Question Type and Answer Type Generation	Annotators	Question and Answer Generation	Question Answer and Question Type Validation	image question-answer set for QID 1098	VQA_RAD Dataset.xlsx	Open Science Framework	doi:10.17605/OSF.IO/89KPS	https://doi.org/10.17605/OSF.IO/89KPS
image with QID 1099	Question Type and Answer Type Generation	Annotators	Question and Answer Generation	Question Answer and Question Type Validation	image question-answer set for QID 1099	VQA_RAD Dataset.xlsx	Open Science Framework	doi:10.17605/OSF.IO/89KPS	https://doi.org/10.17605/OSF.IO/89KPS
image with QID 1100	Question Type and Answer Type Generation	Annotators	Question and Answer Generation	Question Answer and Question Type Validation	image question-answer set for QID 1100	VQA_RAD Dataset.xlsx	Open Science Framework	doi:10.17605/OSF.IO/89KPS	https://doi.org/10.17605/OSF.IO/89KPS
image with QID 1101	Question Type and Answer Type Generation	Annotators	Question and Answer Generation	Question Answer and Question Type Validation	image question-answer set for QID 1101	VQA_RAD Dataset.xlsx	Open Science Framework	doi:10.17605/OSF.IO/89KPS	https://doi.org/10.17605/OSF.IO/89KPS
image with QID 1102	Question Type and Answer Type Generation	Annotators	Question and Answer Generation	Question Answer and Question Type Validation	image question-answer set for QID 1102	VQA_RAD Dataset.xlsx	Open Science Framework	doi:10.17605/OSF.IO/89KPS	https://doi.org/10.17605/OSF.IO/89KPS
image with QID 1103	Question Type and Answer Type Generation	Annotators	Question and Answer Generation	Question Answer and Question Type Validation	image question-answer set for QID 1103	VQA_RAD Dataset.xlsx	Open Science Framework	doi:10.17605/OSF.IO/89KPS	https://doi.org/10.17605/OSF.IO/89KPS
image with QID 1104	Question Type and Answer Type Generation	Annotators	Question and Answer Generation	Question Answer and Question Type Validation	image question-answer set for QID 1104	VQA_RAD Dataset.xlsx	Open Science Framework	doi:10.17605/OSF.IO/89KPS	https://doi.org/10.17605/OSF.IO/89KPS
image with QID 1105	Question Type and Answer Type Generation	Annotators	Question and Answer Generation	Question Answer and Question Type Validation	image question-answer set for QID 1105	VQA_RAD Dataset.xlsx	Open Science Framework	doi:10.17605/OSF.IO/89KPS	https://doi.org/10.17605/OSF.IO/89KPS
image with QID 1106	Question Type and Answer Type Generation	Annotators	Question and Answer Generation	Question Answer and Question Type Validation	image question-answer set for QID 1106	VQA_RAD Dataset.xlsx	Open Science Framework	doi:10.17605/OSF.IO/89KPS	https://doi.org/10.17605/OSF.IO/89KPS
image with QID 1107	Question Type and Answer Type Generation	Annotators	Question and Answer Generation	Question Answer and Question Type Validation	image question-answer set for QID 1107	VQA_RAD Dataset.xlsx	Open Science Framework	doi:10.17605/OSF.IO/89KPS	https://doi.org/10.17605/OSF.IO/89KPS
image with QID 1108	Question Type and Answer Type Generation	Annotators	Question and Answer Generation	Question Answer and Question Type Validation	image question-answer set for QID 1108	VQA_RAD Dataset.xlsx	Open Science Framework	doi:10.17605/OSF.IO/89KPS	https://doi.org/10.17605/OSF.IO/89KPS
image with QID 1109	Question Type and Answer Type Generation	Annotators	Question and Answer Generation	Question Answer and Question Type Validation	image question-answer set for QID 1109	VQA_RAD Dataset.xlsx	Open Science Framework	doi:10.17605/OSF.IO/89KPS	https://doi.org/10.17605/OSF.IO/89KPS
image with QID 1110	Question Type and Answer Type Generation	Annotators	Question and Answer Generation	Question Answer and Question Type Validation	image question-answer set for QID 1110	VQA_RAD Dataset.xlsx	Open Science Framework	doi:10.17605/OSF.IO/89KPS	https://doi.org/10.17605/OSF.IO/89KPS
image with QID 1111	Question Type and Answer Type Generation	Annotators	Question and Answer Generation	Question Answer and Question Type Validation	image question-answer set for QID 1111	VQA_RAD Dataset.xlsx	Open Science Framework	doi:10.17605/OSF.IO/89KPS	https://doi.org/10.17605/OSF.IO/89KPS
image with QID 1112	Question Type and Answer Type Generation	Annotators	Question and Answer Generation	Question Answer and Question Type Validation	image question-answer set for QID 1112	VQA_RAD Dataset.xlsx	Open Science Framework	doi:10.17605/OSF.IO/89KPS	https://doi.org/10.17605/OSF.IO/89KPS
image with QID 1113	Question Type and Answer Type Generation	Annotators	Question and Answer Generation	Question Answer and Question Type Validation	image question-answer set for QID 1113	VQA_RAD Dataset.xlsx	Open Science Framework	doi:10.17605/OSF.IO/89KPS	https://doi.org/10.17605/OSF.IO/89KPS
image with QID 1114	Question Type and Answer Type Generation	Annotators	Question and Answer Generation	Question Answer and Question Type Validation	image question-answer set for QID 1114	VQA_RAD Dataset.xlsx	Open Science Framework	doi:10.17605/OSF.IO/89KPS	https://doi.org/10.17605/OSF.IO/89KPS
image with QID 1115	Question Type and Answer Type Generation	Annotators	Question and Answer Generation	Question Answer and Question Type Validation	image question-answer set for QID 1115	VQA_RAD Dataset.xlsx	Open Science Framework	doi:10.17605/OSF.IO/89KPS	https://doi.org/10.17605/OSF.IO/89KPS
image with QID 1116	Question Type and Answer Type Generation	Annotators	Question and Answer Generation	Question Answer and Question Type Validation	image question-answer set for QID 1116	VQA_RAD Dataset.xlsx	Open Science Framework	doi:10.17605/OSF.IO/89KPS	https://doi.org/10.17605/OSF.IO/89KPS
image with QID 1117	Question Type and Answer Type Generation	Annotators	Question and Answer Generation	Question Answer and Question Type Validation	image question-answer set for QID 1117	VQA_RAD Dataset.xlsx	Open Science Framework	doi:10.17605/OSF.IO/89KPS	https://doi.org/10.17605/OSF.IO/89KPS
image with QID 1118	Question Type and Answer Type Generation	Annotators	Question and Answer Generation	Question Answer and Question Type Validation	image question-answer set for QID 1118	VQA_RAD Dataset.xlsx	Open Science Framework	doi:10.17605/OSF.IO/89KPS	https://doi.org/10.17605/OSF.IO/89KPS
image with QID 1119	Question Type and Answer Type Generation	Annotators	Question and Answer Generation	Question Answer and Question Type Validation	image question-answer set for QID 1119	VQA_RAD Dataset.xlsx	Open Science Framework	doi:10.17605/OSF.IO/89KPS	https://doi.org/10.17605/OSF.IO/89KPS
image with QID 1120	Question Type and Answer Type Generation	Annotators	Question and Answer Generation	Question Answer and Question Type Validation	image question-answer set for QID 1120	VQA_RAD Dataset.xlsx	Open Science Framework	doi:10.17605/OSF.IO/89KPS	https://doi.org/10.17605/OSF.IO/89KPS
image with QID 1121	Question Type and Answer Type Generation	Annotators	Question and Answer Generation	Question Answer and Question Type Validation	image question-answer set for QID 1121	VQA_RAD Dataset.xlsx	Open Science Framework	doi:10.17605/OSF.IO/89KPS	https://doi.org/10.17605/OSF.IO/89KPS
image with QID 1122	Question Type and Answer Type Generation	Annotators	Question and Answer Generation	Question Answer and Question Type Validation	image question-answer set for QID 1122	VQA_RAD Dataset.xlsx	Open Science Framework	doi:10.17605/OSF.IO/89KPS	https://doi.org/10.17605/OSF.IO/89KPS
image with QID 1123	Question Type and Answer Type Generation	Annotators	Question and Answer Generation	Question Answer and Question Type Validation	image question-answer set for QID 1123	VQA_RAD Dataset.xlsx	Open Science Framework	doi:10.17605/OSF.IO/89KPS	https://doi.org/10.17605/OSF.IO/89KPS
image with QID 1124	Question Type and Answer Type Generation	Annotators	Question and Answer Generation	Question Answer and Question Type Validation	image question-answer set for QID 1124	VQA_RAD Dataset.xlsx	Open Science Framework	doi:10.17605/OSF.IO/89KPS	https://doi.org/10.17605/OSF.IO/89KPS
image with QID 1125	Question Type and Answer Type Generation	Annotators	Question and Answer Generation	Question Answer and Question Type Validation	image question-answer set for QID 1125	VQA_RAD Dataset.xlsx	Open Science Framework	doi:10.17605/OSF.IO/89KPS	https://doi.org/10.17605/OSF.IO/89KPS
image with QID 1126	Question Type and Answer Type Generation	Annotators	Question and Answer Generation	Question Answer and Question Type Validation	image question-answer set for QID 1126	VQA_RAD Dataset.xlsx	Open Science Framework	doi:10.17605/OSF.IO/89KPS	https://doi.org/10.17605/OSF.IO/89KPS
image with QID 1127	Question Type and Answer Type Generation	Annotators	Question and Answer Generation	Question Answer and Question Type Validation	image question-answer set for QID 1127	VQA_RAD Dataset.xlsx	Open Science Framework	doi:10.17605/OSF.IO/89KPS	https://doi.org/10.17605/OSF.IO/89KPS
image with QID 1128	Question Type and Answer Type Generation	Annotators	Question and Answer Generation	Question Answer and Question Type Validation	image question-answer set for QID 1128	VQA_RAD Dataset.xlsx	Open Science Framework	doi:10.17605/OSF.IO/89KPS	https://doi.org/10.17605/OSF.IO/89KPS
image with QID 1129	Question Type and Answer Type Generation	Annotators	Question and Answer Generation	Question Answer and Question Type Validation	image question-answer set for QID 1129	VQA_RAD Dataset.xlsx	Open Science Framework	doi:10.17605/OSF.IO/89KPS	https://doi.org/10.17605/OSF.IO/89KPS
image with QID 1130	Question Type and Answer Type Generation	Annotators	Question and Answer Generation	Question Answer and Question Type Validation	image question-answer set for QID 1130	VQA_RAD Dataset.xlsx	Open Science Framework	doi:10.17605/OSF.IO/89KPS	https://doi.org/10.17605/OSF.IO/89KPS
image with QID 1131	Question Type and Answer Type Generation	Annotators	Question and Answer Generation	Question Answer and Question Type Validation	image question-answer set for QID 1131	VQA_RAD Dataset.xlsx	Open Science Framework	doi:10.17605/OSF.IO/89KPS	https://doi.org/10.17605/OSF.IO/89KPS
image with QID 1132	Question Type and Answer Type Generation	Annotators	Question and Answer Generation	Question Answer and Question Type Validation	image question-answer set for QID 1132	VQA_RAD Dataset.xlsx	Open Science Framework	doi:10.17605/OSF.IO/89KPS	https://doi.org/10.17605/OSF.IO/89KPS
image with QID 1133	Question Type and Answer Type Generation	Annotators	Question and Answer Generation	Question Answer and Question Type Validation	image question-answer set for QID 1133	VQA_RAD Dataset.xlsx	Open Science Framework	doi:10.17605/OSF.IO/89KPS	https://doi.org/10.17605/OSF.IO/89KPS
image with QID 1134	Question Type and Answer Type Generation	Annotators	Question and Answer Generation	Question Answer and Question Type Validation	image question-answer set for QID 1134	VQA_RAD Dataset.xlsx	Open Science Framework	doi:10.17605/OSF.IO/89KPS	https://doi.org/10.17605/OSF.IO/89KPS
image with QID 1135	Question Type and Answer Type Generation	Annotators	Question and Answer Generation	Question Answer and Question Type Validation	image question-answer set for QID 1135	VQA_RAD Dataset.xlsx	Open Science Framework	doi:10.17605/OSF.IO/89KPS	https://doi.org/10.17605/OSF.IO/89KPS
image with QID 1136	Question Type and Answer Type Generation	Annotators	Question and Answer Generation	Question Answer and Question Type Validation	image question-answer set for QID 1136	VQA_RAD Dataset.xlsx	Open Science Framework	doi:10.17605/OSF.IO/89KPS	https://doi.org/10.17605/OSF.IO/89KPS
image with QID 1137	Question Type and Answer Type Generation	Annotators	Question and Answer Generation	Question Answer and Question Type Validation	image question-answer set for QID 1137	VQA_RAD Dataset.xlsx	Open Science Framework	doi:10.17605/OSF.IO/89KPS	https://doi.org/10.17605/OSF.IO/89KPS
image with QID 1138	Question Type and Answer Type Generation	Annotators	Question and Answer Generation	Question Answer and Question Type Validation	image question-answer set for QID 1138	VQA_RAD Dataset.xlsx	Open Science Framework	doi:10.17605/OSF.IO/89KPS	https://doi.org/10.17605/OSF.IO/89KPS
image with QID 1139	Question Type and Answer Type Generation	Annotators	Question and Answer Generation	Question Answer and Question Type Validation	image question-answer set for QID 1139	VQA_RAD Dataset.xlsx	Open Science Framework	doi:10.17605/OSF.IO/89KPS	https://doi.org/10.17605/OSF.IO/89KPS
image with QID 1140	Question Type and Answer Type Generation	Annotators	Question and Answer Generation	Question Answer and Question Type Validation	image question-answer set for QID 1140	VQA_RAD Dataset.xlsx	Open Science Framework	doi:10.17605/OSF.IO/89KPS	https://doi.org/10.17605/OSF.IO/89KPS
image with QID 1141	Question Type and Answer Type Generation	Annotators	Question and Answer Generation	Question Answer and Question Type Validation	image question-answer set for QID 1141	VQA_RAD Dataset.xlsx	Open Science Framework	doi:10.17605/OSF.IO/89KPS	https://doi.org/10.17605/OSF.IO/89KPS
image with QID 1142	Question Type and Answer Type Generation	Annotators	Question and Answer Generation	Question Answer and Question Type Validation	image question-answer set for QID 1142	VQA_RAD Dataset.xlsx	Open Science Framework	doi:10.17605/OSF.IO/89KPS	https://doi.org/10.17605/OSF.IO/89KPS
image with QID 1143	Question Type and Answer Type Generation	Annotators	Question and Answer Generation	Question Answer and Question Type Validation	image question-answer set for QID 1143	VQA_RAD Dataset.xlsx	Open Science Framework	doi:10.17605/OSF.IO/89KPS	https://doi.org/10.17605/OSF.IO/89KPS
image with QID 1144	Question Type and Answer Type Generation	Annotators	Question and Answer Generation	Question Answer and Question Type Validation	image question-answer set for QID 1144	VQA_RAD Dataset.xlsx	Open Science Framework	doi:10.17605/OSF.IO/89KPS	https://doi.org/10.17605/OSF.IO/89KPS
image with QID 1145	Question Type and Answer Type Generation	Annotators	Question and Answer Generation	Question Answer and Question Type Validation	image question-answer set for QID 1145	VQA_RAD Dataset.xlsx	Open Science Framework	doi:10.17605/OSF.IO/89KPS	https://doi.org/10.17605/OSF.IO/89KPS
image with QID 1146	Question Type and Answer Type Generation	Annotators	Question and Answer Generation	Question Answer and Question Type Validation	image question-answer set for QID 1146	VQA_RAD Dataset.xlsx	Open Science Framework	doi:10.17605/OSF.IO/89KPS	https://doi.org/10.17605/OSF.IO/89KPS
image with QID 1147	Question Type and Answer Type Generation	Annotators	Question and Answer Generation	Question Answer and Question Type Validation	image question-answer set for QID 1147	VQA_RAD Dataset.xlsx	Open Science Framework	doi:10.17605/OSF.IO/89KPS	https://doi.org/10.17605/OSF.IO/89KPS
image with QID 1148	Question Type and Answer Type Generation	Annotators	Question and Answer Generation	Question Answer and Question Type Validation	image question-answer set for QID 1148	VQA_RAD Dataset.xlsx	Open Science Framework	doi:10.17605/OSF.IO/89KPS	https://doi.org/10.17605/OSF.IO/89KPS
image with QID 1149	Question Type and Answer Type Generation	Annotators	Question and Answer Generation	Question Answer and Question Type Validation	image question-answer set for QID 1149	VQA_RAD Dataset.xlsx	Open Science Framework	doi:10.17605/OSF.IO/89KPS	https://doi.org/10.17605/OSF.IO/89KPS
image with QID 1150	Question Type and Answer Type Generation	Annotators	Question and Answer Generation	Question Answer and Question Type Validation	image question-answer set for QID 1150	VQA_RAD Dataset.xlsx	Open Science Framework	doi:10.17605/OSF.IO/89KPS	https://doi.org/10.17605/OSF.IO/89KPS
image with QID 1151	Question Type and Answer Type Generation	Annotators	Question and Answer Generation	Question Answer and Question Type Validation	image question-answer set for QID 1151	VQA_RAD Dataset.xlsx	Open Science Framework	doi:10.17605/OSF.IO/89KPS	https://doi.org/10.17605/OSF.IO/89KPS
image with QID 1152	Question Type and Answer Type Generation	Annotators	Question and Answer Generation	Question Answer and Question Type Validation	image question-answer set for QID 1152	VQA_RAD Dataset.xlsx	Open Science Framework	doi:10.17605/OSF.IO/89KPS	https://doi.org/10.17605/OSF.IO/89KPS
image with QID 1153	Question Type and Answer Type Generation	Annotators	Question and Answer Generation	Question Answer and Question Type Validation	image question-answer set for QID 1153	VQA_RAD Dataset.xlsx	Open Science Framework	doi:10.17605/OSF.IO/89KPS	https://doi.org/10.17605/OSF.IO/89KPS
image with QID 1154	Question Type and Answer Type Generation	Annotators	Question and Answer Generation	Question Answer and Question Type Validation	image question-answer set for QID 1154	VQA_RAD Dataset.xlsx	Open Science Framework	doi:10.17605/OSF.IO/89KPS	https://doi.org/10.17605/OSF.IO/89KPS
image with QID 1155	Question Type and Answer Type Generation	Annotators	Question and Answer Generation	Question Answer and Question Type Validation	image question-answer set for QID 1155	VQA_RAD Dataset.xlsx	Open Science Framework	doi:10.17605/OSF.IO/89KPS	https://doi.org/10.17605/OSF.IO/89KPS
image with QID 1156	Question Type and Answer Type Generation	Annotators	Question and Answer Generation	Question Answer and Question Type Validation	image question-answer set for QID 1156	VQA_RAD Dataset.xlsx	Open Science Framework	doi:10.17605/OSF.IO/89KPS	https://doi.org/10.17605/OSF.IO/89KPS
image with QID 1157	Question Type and Answer Type Generation	Annotators	Question and Answer Generation	Question Answer and Question Type Validation	image question-answer set for QID 1157	VQA_RAD Dataset.xlsx	Open Science Framework	doi:10.17605/OSF.IO/89KPS	https://doi.org/10.17605/OSF.IO/89KPS
image with QID 1158	Question Type and Answer Type Generation	Annotators	Question and Answer Generation	Question Answer and Question Type Validation	image question-answer set for QID 1158	VQA_RAD Dataset.xlsx	Open Science Framework	doi:10.17605/OSF.IO/89KPS	https://doi.org/10.17605/OSF.IO/89KPS
image with QID 1159	Question Type and Answer Type Generation	Annotators	Question and Answer Generation	Question Answer and Question Type Validation	image question-answer set for QID 1159	VQA_RAD Dataset.xlsx	Open Science Framework	doi:10.17605/OSF.IO/89KPS	https://doi.org/10.17605/OSF.IO/89KPS
image with QID 1160	Question Type and Answer Type Generation	Annotators	Question and Answer Generation	Question Answer and Question Type Validation	image question-answer set for QID 1160	VQA_RAD Dataset.xlsx	Open Science Framework	doi:10.17605/OSF.IO/89KPS	https://doi.org/10.17605/OSF.IO/89KPS
image with QID 1161	Question Type and Answer Type Generation	Annotators	Question and Answer Generation	Question Answer and Question Type Validation	image question-answer set for QID 1161	VQA_RAD Dataset.xlsx	Open Science Framework	doi:10.17605/OSF.IO/89KPS	https://doi.org/10.17605/OSF.IO/89KPS
image with QID 1162	Question Type and Answer Type Generation	Annotators	Question and Answer Generation	Question Answer and Question Type Validation	image question-answer set for QID 1162	VQA_RAD Dataset.xlsx	Open Science Framework	doi:10.17605/OSF.IO/89KPS	https://doi.org/10.17605/OSF.IO/89KPS
image with QID 1163	Question Type and Answer Type Generation	Annotators	Question and Answer Generation	Question Answer and Question Type Validation	image question-answer set for QID 1163	VQA_RAD Dataset.xlsx	Open Science Framework	doi:10.17605/OSF.IO/89KPS	https://doi.org/10.17605/OSF.IO/89KPS
image with QID 1164	Question Type and Answer Type Generation	Annotators	Question and Answer Generation	Question Answer and Question Type Validation	image question-answer set for QID 1164	VQA_RAD Dataset.xlsx	Open Science Framework	doi:10.17605/OSF.IO/89KPS	https://doi.org/10.17605/OSF.IO/89KPS
image with QID 1165	Question Type and Answer Type Generation	Annotators	Question and Answer Generation	Question Answer and Question Type Validation	image question-answer set for QID 1165	VQA_RAD Dataset.xlsx	Open Science Framework	doi:10.17605/OSF.IO/89KPS	https://doi.org/10.17605/OSF.IO/89KPS
image with QID 1166	Question Type and Answer Type Generation	Annotators	Question and Answer Generation	Question Answer and Question Type Validation	image question-answer set for QID 1166	VQA_RAD Dataset.xlsx	Open Science Framework	doi:10.17605/OSF.IO/89KPS	https://doi.org/10.17605/OSF.IO/89KPS
image with QID 1167	Question Type and Answer Type Generation	Annotators	Question and Answer Generation	Question Answer and Question Type Validation	image question-answer set for QID 1167	VQA_RAD Dataset.xlsx	Open Science Framework	doi:10.17605/OSF.IO/89KPS	https://doi.org/10.17605/OSF.IO/89KPS
image with QID 1168	Question Type and Answer Type Generation	Annotators	Question and Answer Generation	Question Answer and Question Type Validation	image question-answer set for QID 1168	VQA_RAD Dataset.xlsx	Open Science Framework	doi:10.17605/OSF.IO/89KPS	https://doi.org/10.17605/OSF.IO/89KPS
image with QID 1169	Question Type and Answer Type Generation	Annotators	Question and Answer Generation	Question Answer and Question Type Validation	image question-answer set for QID 1169	VQA_RAD Dataset.xlsx	Open Science Framework	doi:10.17605/OSF.IO/89KPS	https://doi.org/10.17605/OSF.IO/89KPS
image with QID 1170	Question Type and Answer Type Generation	Annotators	Question and Answer Generation	Question Answer and Question Type Validation	image question-answer set for QID 1170	VQA_RAD Dataset.xlsx	Open Science Framework	doi:10.17605/OSF.IO/89KPS	https://doi.org/10.17605/OSF.IO/89KPS
image with QID 1171	Question Type and Answer Type Generation	Annotators	Question and Answer Generation	Question Answer and Question Type Validation	image question-answer set for QID 1171	VQA_RAD Dataset.xlsx	Open Science Framework	doi:10.17605/OSF.IO/89KPS	https://doi.org/10.17605/OSF.IO/89KPS
image with QID 1172	Question Type and Answer Type Generation	Annotators	Question and Answer Generation	Question Answer and Question Type Validation	image question-answer set for QID 1172	VQA_RAD Dataset.xlsx	Open Science Framework	doi:10.17605/OSF.IO/89KPS	https://doi.org/10.17605/OSF.IO/89KPS
image with QID 1173	Question Type and Answer Type Generation	Annotators	Question and Answer Generation	Question Answer and Question Type Validation	image question-answer set for QID 1173	VQA_RAD Dataset.xlsx	Open Science Framework	doi:10.17605/OSF.IO/89KPS	https://doi.org/10.17605/OSF.IO/89KPS
image with QID 1174	Question Type and Answer Type Generation	Annotators	Question and Answer Generation	Question Answer and Question Type Validation	image question-answer set for QID 1174	VQA_RAD Dataset.xlsx	Open Science Framework	doi:10.17605/OSF.IO/89KPS	https://doi.org/10.17605/OSF.IO/89KPS
image with QID 1175	Question Type and Answer Type Generation	Annotators	Question and Answer Generation	Question Answer and Question Type Validation	image question-answer set for QID 1175	VQA_RAD Dataset.xlsx	Open Science Framework	doi:10.17605/OSF.IO/89KPS	https://doi.org/10.17605/OSF.IO/89KPS
image with QID 1176	Question Type and Answer Type Generation	Annotators	Question and Answer Generation	Question Answer and Question Type Validation	image question-answer set for QID 1176	VQA_RAD Dataset.xlsx	Open Science Framework	doi:10.17605/OSF.IO/89KPS	https://doi.org/10.17605/OSF.IO/89KPS
image with QID 1177	Question Type and Answer Type Generation	Annotators	Question and Answer Generation	Question Answer and Question Type Validation	image question-answer set for QID 1177	VQA_RAD Dataset.xlsx	Open Science Framework	doi:10.17605/OSF.IO/89KPS	https://doi.org/10.17605/OSF.IO/89KPS
image with QID 1178	Question Type and Answer Type Generation	Annotators	Question and Answer Generation	Question Answer and Question Type Validation	image question-answer set for QID 1178	VQA_RAD Dataset.xlsx	Open Science Framework	doi:10.17605/OSF.IO/89KPS	https://doi.org/10.17605/OSF.IO/89KPS
image with QID 1179	Question Type and Answer Type Generation	Annotators	Question and Answer Generation	Question Answer and Question Type Validation	image question-answer set for QID 1179	VQA_RAD Dataset.xlsx	Open Science Framework	doi:10.17605/OSF.IO/89KPS	https://doi.org/10.17605/OSF.IO/89KPS
image with QID 1180	Question Type and Answer Type Generation	Annotators	Question and Answer Generation	Question Answer and Question Type Validation	image question-answer set for QID 1180	VQA_RAD Dataset.xlsx	Open Science Framework	doi:10.17605/OSF.IO/89KPS	https://doi.org/10.17605/OSF.IO/89KPS
image with QID 1181	Question Type and Answer Type Generation	Annotators	Question and Answer Generation	Question Answer and Question Type Validation	image question-answer set for QID 1181	VQA_RAD Dataset.xlsx	Open Science Framework	doi:10.17605/OSF.IO/89KPS	https://doi.org/10.17605/OSF.IO/89KPS
image with QID 1182	Question Type and Answer Type Generation	Annotators	Question and Answer Generation	Question Answer and Question Type Validation	image question-answer set for QID 1182	VQA_RAD Dataset.xlsx	Open Science Framework	doi:10.17605/OSF.IO/89KPS	https://doi.org/10.17605/OSF.IO/89KPS
image with QID 1183	Question Type and Answer Type Generation	Annotators	Question and Answer Generation	Question Answer and Question Type Validation	image question-answer set for QID 1183	VQA_RAD Dataset.xlsx	Open Science Framework	doi:10.17605/OSF.IO/89KPS	https://doi.org/10.17605/OSF.IO/89KPS
image with QID 1184	Question Type and Answer Type Generation	Annotators	Question and Answer Generation	Question Answer and Question Type Validation	image question-answer set for QID 1184	VQA_RAD Dataset.xlsx	Open Science Framework	doi:10.17605/OSF.IO/89KPS	https://doi.org/10.17605/OSF.IO/89KPS
image with QID 1185	Question Type and Answer Type Generation	Annotators	Question and Answer Generation	Question Answer and Question Type Validation	image question-answer set for QID 1185	VQA_RAD Dataset.xlsx	Open Science Framework	doi:10.17605/OSF.IO/89KPS	https://doi.org/10.17605/OSF.IO/89KPS
image with QID 1186	Question Type and Answer Type Generation	Annotators	Question and Answer Generation	Question Answer and Question Type Validation	image question-answer set for QID 1186	VQA_RAD Dataset.xlsx	Open Science Framework	doi:10.17605/OSF.IO/89KPS	https://doi.org/10.17605/OSF.IO/89KPS
image with QID 1187	Question Type and Answer Type Generation	Annotators	Question and Answer Generation	Question Answer and Question Type Validation	image question-answer set for QID 1187	VQA_RAD Dataset.xlsx	Open Science Framework	doi:10.17605/OSF.IO/89KPS	https://doi.org/10.17605/OSF.IO/89KPS
image with QID 1188	Question Type and Answer Type Generation	Annotators	Question and Answer Generation	Question Answer and Question Type Validation	image question-answer set for QID 1188	VQA_RAD Dataset.xlsx	Open Science Framework	doi:10.17605/OSF.IO/89KPS	https://doi.org/10.17605/OSF.IO/89KPS
image with QID 1189	Question Type and Answer Type Generation	Annotators	Question and Answer Generation	Question Answer and Question Type Validation	image question-answer set for QID 1189	VQA_RAD Dataset.xlsx	Open Science Framework	doi:10.17605/OSF.IO/89KPS	https://doi.org/10.17605/OSF.IO/89KPS
image with QID 1190	Question Type and Answer Type Generation	Annotators	Question and Answer Generation	Question Answer and Question Type Validation	image question-answer set for QID 1190	VQA_RAD Dataset.xlsx	Open Science Framework	doi:10.17605/OSF.IO/89KPS	https://doi.org/10.17605/OSF.IO/89KPS
image with QID 1191	Question Type and Answer Type Generation	Annotators	Question and Answer Generation	Question Answer and Question Type Validation	image question-answer set for QID 1191	VQA_RAD Dataset.xlsx	Open Science Framework	doi:10.17605/OSF.IO/89KPS	https://doi.org/10.17605/OSF.IO/89KPS
image with QID 1192	Question Type and Answer Type Generation	Annotators	Question and Answer Generation	Question Answer and Question Type Validation	image question-answer set for QID 1192	VQA_RAD Dataset.xlsx	Open Science Framework	doi:10.17605/OSF.IO/89KPS	https://doi.org/10.17605/OSF.IO/89KPS
image with QID 1193	Question Type and Answer Type Generation	Annotators	Question and Answer Generation	Question Answer and Question Type Validation	image question-answer set for QID 1193	VQA_RAD Dataset.xlsx	Open Science Framework	doi:10.17605/OSF.IO/89KPS	https://doi.org/10.17605/OSF.IO/89KPS
image with QID 1194	Question Type and Answer Type Generation	Annotators	Question and Answer Generation	Question Answer and Question Type Validation	image question-answer set for QID 1194	VQA_RAD Dataset.xlsx	Open Science Framework	doi:10.17605/OSF.IO/89KPS	https://doi.org/10.17605/OSF.IO/89KPS
image with QID 1195	Question Type and Answer Type Generation	Annotators	Question and Answer Generation	Question Answer and Question Type Validation	image question-answer set for QID 1195	VQA_RAD Dataset.xlsx	Open Science Framework	doi:10.17605/OSF.IO/89KPS	https://doi.org/10.17605/OSF.IO/89KPS
image with QID 1196	Question Type and Answer Type Generation	Annotators	Question and Answer Generation	Question Answer and Question Type Validation	image question-answer set for QID 1196	VQA_RAD Dataset.xlsx	Open Science Framework	doi:10.17605/OSF.IO/89KPS	https://doi.org/10.17605/OSF.IO/89KPS
image with QID 1197	Question Type and Answer Type Generation	Annotators	Question and Answer Generation	Question Answer and Question Type Validation	image question-answer set for QID 1197	VQA_RAD Dataset.xlsx	Open Science Framework	doi:10.17605/OSF.IO/89KPS	https://doi.org/10.17605/OSF.IO/89KPS
image with QID 1198	Question Type and Answer Type Generation	Annotators	Question and Answer Generation	Question Answer and Question Type Validation	image question-answer set for QID 1198	VQA_RAD Dataset.xlsx	Open Science Framework	doi:10.17605/OSF.IO/89KPS	https://doi.org/10.17605/OSF.IO/89KPS
image with QID 1199	Question Type and Answer Type Generation	Annotators	Question and Answer Generation	Question Answer and Question Type Validation	image question-answer set for QID 1199	VQA_RAD Dataset.xlsx	Open Science Framework	doi:10.17605/OSF.IO/89KPS	https://doi.org/10.17605/OSF.IO/89KPS
image with QID 1200	Question Type and Answer Type Generation	Annotators	Question and Answer Generation	Question Answer and Question Type Validation	image question-answer set for QID 1200	VQA_RAD Dataset.xlsx	Open Science Framework	doi:10.17605/OSF.IO/89KPS	https://doi.org/10.17605/OSF.IO/89KPS
image with QID 1201	Question Type and Answer Type Generation	Annotators	Question and Answer Generation	Question Answer and Question Type Validation	image question-answer set for QID 1201	VQA_RAD Dataset.xlsx	Open Science Framework	doi:10.17605/OSF.IO/89KPS	https://doi.org/10.17605/OSF.IO/89KPS
image with QID 1202	Question Type and Answer Type Generation	Annotators	Question and Answer Generation	Question Answer and Question Type Validation	image question-answer set for QID 1202	VQA_RAD Dataset.xlsx	Open Science Framework	doi:10.17605/OSF.IO/89KPS	https://doi.org/10.17605/OSF.IO/89KPS
image with QID 1203	Question Type and Answer Type Generation	Annotators	Question and Answer Generation	Question Answer and Question Type Validation	image question-answer set for QID 1203	VQA_RAD Dataset.xlsx	Open Science Framework	doi:10.17605/OSF.IO/89KPS	https://doi.org/10.17605/OSF.IO/89KPS
image with QID 1204	Question Type and Answer Type Generation	Annotators	Question and Answer Generation	Question Answer and Question Type Validation	image question-answer set for QID 1204	VQA_RAD Dataset.xlsx	Open Science Framework	doi:10.17605/OSF.IO/89KPS	https://doi.org/10.17605/OSF.IO/89KPS
image with QID 1205	Question Type and Answer Type Generation	Annotators	Question and Answer Generation	Question Answer and Question Type Validation	image question-answer set for QID 1205	VQA_RAD Dataset.xlsx	Open Science Framework	doi:10.17605/OSF.IO/89KPS	https://doi.org/10.17605/OSF.IO/89KPS
image with QID 1206	Question Type and Answer Type Generation	Annotators	Question and Answer Generation	Question Answer and Question Type Validation	image question-answer set for QID 1206	VQA_RAD Dataset.xlsx	Open Science Framework	doi:10.17605/OSF.IO/89KPS	https://doi.org/10.17605/OSF.IO/89KPS
image with QID 1207	Question Type and Answer Type Generation	Annotators	Question and Answer Generation	Question Answer and Question Type Validation	image question-answer set for QID 1207	VQA_RAD Dataset.xlsx	Open Science Framework	doi:10.17605/OSF.IO/89KPS	https://doi.org/10.17605/OSF.IO/89KPS
image with QID 1208	Question Type and Answer Type Generation	Annotators	Question and Answer Generation	Question Answer and Question Type Validation	image question-answer set for QID 1208	VQA_RAD Dataset.xlsx	Open Science Framework	doi:10.17605/OSF.IO/89KPS	https://doi.org/10.17605/OSF.IO/89KPS
image with QID 1209	Question Type and Answer Type Generation	Annotators	Question and Answer Generation	Question Answer and Question Type Validation	image question-answer set for QID 1209	VQA_RAD Dataset.xlsx	Open Science Framework	doi:10.17605/OSF.IO/89KPS	https://doi.org/10.17605/OSF.IO/89KPS
image with QID 1210	Question Type and Answer Type Generation	Annotators	Question and Answer Generation	Question Answer and Question Type Validation	image question-answer set for QID 1210	VQA_RAD Dataset.xlsx	Open Science Framework	doi:10.17605/OSF.IO/89KPS	https://doi.org/10.17605/OSF.IO/89KPS
image with QID 1211	Question Type and Answer Type Generation	Annotators	Question and Answer Generation	Question Answer and Question Type Validation	image question-answer set for QID 1211	VQA_RAD Dataset.xlsx	Open Science Framework	doi:10.17605/OSF.IO/89KPS	https://doi.org/10.17605/OSF.IO/89KPS
image with QID 1212	Question Type and Answer Type Generation	Annotators	Question and Answer Generation	Question Answer and Question Type Validation	image question-answer set for QID 1212	VQA_RAD Dataset.xlsx	Open Science Framework	doi:10.17605/OSF.IO/89KPS	https://doi.org/10.17605/OSF.IO/89KPS
image with QID 1213	Question Type and Answer Type Generation	Annotators	Question and Answer Generation	Question Answer and Question Type Validation	image question-answer set for QID 1213	VQA_RAD Dataset.xlsx	Open Science Framework	doi:10.17605/OSF.IO/89KPS	https://doi.org/10.17605/OSF.IO/89KPS
image with QID 1214	Question Type and Answer Type Generation	Annotators	Question and Answer Generation	Question Answer and Question Type Validation	image question-answer set for QID 1214	VQA_RAD Dataset.xlsx	Open Science Framework	doi:10.17605/OSF.IO/89KPS	https://doi.org/10.17605/OSF.IO/89KPS
image with QID 1215	Question Type and Answer Type Generation	Annotators	Question and Answer Generation	Question Answer and Question Type Validation	image question-answer set for QID 1215	VQA_RAD Dataset.xlsx	Open Science Framework	doi:10.17605/OSF.IO/89KPS	https://doi.org/10.17605/OSF.IO/89KPS
image with QID 1216	Question Type and Answer Type Generation	Annotators	Question and Answer Generation	Question Answer and Question Type Validation	image question-answer set for QID 1216	VQA_RAD Dataset.xlsx	Open Science Framework	doi:10.17605/OSF.IO/89KPS	https://doi.org/10.17605/OSF.IO/89KPS
image with QID 1217	Question Type and Answer Type Generation	Annotators	Question and Answer Generation	Question Answer and Question Type Validation	image question-answer set for QID 1217	VQA_RAD Dataset.xlsx	Open Science Framework	doi:10.17605/OSF.IO/89KPS	https://doi.org/10.17605/OSF.IO/89KPS
image with QID 1218	Question Type and Answer Type Generation	Annotators	Question and Answer Generation	Question Answer and Question Type Validation	image question-answer set for QID 1218	VQA_RAD Dataset.xlsx	Open Science Framework	doi:10.17605/OSF.IO/89KPS	https://doi.org/10.17605/OSF.IO/89KPS
image with QID 1219	Question Type and Answer Type Generation	Annotators	Question and Answer Generation	Question Answer and Question Type Validation	image question-answer set for QID 1219	VQA_RAD Dataset.xlsx	Open Science Framework	doi:10.17605/OSF.IO/89KPS	https://doi.org/10.17605/OSF.IO/89KPS
image with QID 1220	Question Type and Answer Type Generation	Annotators	Question and Answer Generation	Question Answer and Question Type Validation	image question-answer set for QID 1220	VQA_RAD Dataset.xlsx	Open Science Framework	doi:10.17605/OSF.IO/89KPS	https://doi.org/10.17605/OSF.IO/89KPS
image with QID 1221	Question Type and Answer Type Generation	Annotators	Question and Answer Generation	Question Answer and Question Type Validation	image question-answer set for QID 1221	VQA_RAD Dataset.xlsx	Open Science Framework	doi:10.17605/OSF.IO/89KPS	https://doi.org/10.17605/OSF.IO/89KPS
image with QID 1222	Question Type and Answer Type Generation	Annotators	Question and Answer Generation	Question Answer and Question Type Validation	image question-answer set for QID 1222	VQA_RAD Dataset.xlsx	Open Science Framework	doi:10.17605/OSF.IO/89KPS	https://doi.org/10.17605/OSF.IO/89KPS
image with QID 1223	Question Type and Answer Type Generation	Annotators	Question and Answer Generation	Question Answer and Question Type Validation	image question-answer set for QID 1223	VQA_RAD Dataset.xlsx	Open Science Framework	doi:10.17605/OSF.IO/89KPS	https://doi.org/10.17605/OSF.IO/89KPS
image with QID 1224	Question Type and Answer Type Generation	Annotators	Question and Answer Generation	Question Answer and Question Type Validation	image question-answer set for QID 1224	VQA_RAD Dataset.xlsx	Open Science Framework	doi:10.17605/OSF.IO/89KPS	https://doi.org/10.17605/OSF.IO/89KPS
image with QID 1225	Question Type and Answer Type Generation	Annotators	Question and Answer Generation	Question Answer and Question Type Validation	image question-answer set for QID 1225	VQA_RAD Dataset.xlsx	Open Science Framework	doi:10.17605/OSF.IO/89KPS	https://doi.org/10.17605/OSF.IO/89KPS
image with QID 1226	Question Type and Answer Type Generation	Annotators	Question and Answer Generation	Question Answer and Question Type Validation	image question-answer set for QID 1226	VQA_RAD Dataset.xlsx	Open Science Framework	doi:10.17605/OSF.IO/89KPS	https://doi.org/10.17605/OSF.IO/89KPS
image with QID 1227	Question Type and Answer Type Generation	Annotators	Question and Answer Generation	Question Answer and Question Type Validation	image question-answer set for QID 1227	VQA_RAD Dataset.xlsx	Open Science Framework	doi:10.17605/OSF.IO/89KPS	https://doi.org/10.17605/OSF.IO/89KPS
image with QID 1228	Question Type and Answer Type Generation	Annotators	Question and Answer Generation	Question Answer and Question Type Validation	image question-answer set for QID 1228	VQA_RAD Dataset.xlsx	Open Science Framework	doi:10.17605/OSF.IO/89KPS	https://doi.org/10.17605/OSF.IO/89KPS
image with QID 1229	Question Type and Answer Type Generation	Annotators	Question and Answer Generation	Question Answer and Question Type Validation	image question-answer set for QID 1229	VQA_RAD Dataset.xlsx	Open Science Framework	doi:10.17605/OSF.IO/89KPS	https://doi.org/10.17605/OSF.IO/89KPS
image with QID 1230	Question Type and Answer Type Generation	Annotators	Question and Answer Generation	Question Answer and Question Type Validation	image question-answer set for QID 1230	VQA_RAD Dataset.xlsx	Open Science Framework	doi:10.17605/OSF.IO/89KPS	https://doi.org/10.17605/OSF.IO/89KPS
image with QID 1231	Question Type and Answer Type Generation	Annotators	Question and Answer Generation	Question Answer and Question Type Validation	image question-answer set for QID 1231	VQA_RAD Dataset.xlsx	Open Science Framework	doi:10.17605/OSF.IO/89KPS	https://doi.org/10.17605/OSF.IO/89KPS
image with QID 1232	Question Type and Answer Type Generation	Annotators	Question and Answer Generation	Question Answer and Question Type Validation	image question-answer set for QID 1232	VQA_RAD Dataset.xlsx	Open Science Framework	doi:10.17605/OSF.IO/89KPS	https://doi.org/10.17605/OSF.IO/89KPS
image with QID 1233	Question Type and Answer Type Generation	Annotators	Question and Answer Generation	Question Answer and Question Type Validation	image question-answer set for QID 1233	VQA_RAD Dataset.xlsx	Open Science Framework	doi:10.17605/OSF.IO/89KPS	https://doi.org/10.17605/OSF.IO/89KPS
image with QID 1234	Question Type and Answer Type Generation	Annotators	Question and Answer Generation	Question Answer and Question Type Validation	image question-answer set for QID 1234	VQA_RAD Dataset.xlsx	Open Science Framework	doi:10.17605/OSF.IO/89KPS	https://doi.org/10.17605/OSF.IO/89KPS
image with QID 1235	Question Type and Answer Type Generation	Annotators	Question and Answer Generation	Question Answer and Question Type Validation	image question-answer set for QID 1235	VQA_RAD Dataset.xlsx	Open Science Framework	doi:10.17605/OSF.IO/89KPS	https://doi.org/10.17605/OSF.IO/89KPS
image with QID 1236	Question Type and Answer Type Generation	Annotators	Question and Answer Generation	Question Answer and Question Type Validation	image question-answer set for QID 1236	VQA_RAD Dataset.xlsx	Open Science Framework	doi:10.17605/OSF.IO/89KPS	https://doi.org/10.17605/OSF.IO/89KPS
image with QID 1237	Question Type and Answer Type Generation	Annotators	Question and Answer Generation	Question Answer and Question Type Validation	image question-answer set for QID 1237	VQA_RAD Dataset.xlsx	Open Science Framework	doi:10.17605/OSF.IO/89KPS	https://doi.org/10.17605/OSF.IO/89KPS
image with QID 1238	Question Type and Answer Type Generation	Annotators	Question and Answer Generation	Question Answer and Question Type Validation	image question-answer set for QID 1238	VQA_RAD Dataset.xlsx	Open Science Framework	doi:10.17605/OSF.IO/89KPS	https://doi.org/10.17605/OSF.IO/89KPS
image with QID 1239	Question Type and Answer Type Generation	Annotators	Question and Answer Generation	Question Answer and Question Type Validation	image question-answer set for QID 1239	VQA_RAD Dataset.xlsx	Open Science Framework	doi:10.17605/OSF.IO/89KPS	https://doi.org/10.17605/OSF.IO/89KPS
image with QID 1240	Question Type and Answer Type Generation	Annotators	Question and Answer Generation	Question Answer and Question Type Validation	image question-answer set for QID 1240	VQA_RAD Dataset.xlsx	Open Science Framework	doi:10.17605/OSF.IO/89KPS	https://doi.org/10.17605/OSF.IO/89KPS
image with QID 1241	Question Type and Answer Type Generation	Annotators	Question and Answer Generation	Question Answer and Question Type Validation	image question-answer set for QID 1241	VQA_RAD Dataset.xlsx	Open Science Framework	doi:10.17605/OSF.IO/89KPS	https://doi.org/10.17605/OSF.IO/89KPS
image with QID 1242	Question Type and Answer Type Generation	Annotators	Question and Answer Generation	Question Answer and Question Type Validation	image question-answer set for QID 1242	VQA_RAD Dataset.xlsx	Open Science Framework	doi:10.17605/OSF.IO/89KPS	https://doi.org/10.17605/OSF.IO/89KPS
image with QID 1243	Question Type and Answer Type Generation	Annotators	Question and Answer Generation	Question Answer and Question Type Validation	image question-answer set for QID 1243	VQA_RAD Dataset.xlsx	Open Science Framework	doi:10.17605/OSF.IO/89KPS	https://doi.org/10.17605/OSF.IO/89KPS
image with QID 1244	Question Type and Answer Type Generation	Annotators	Question and Answer Generation	Question Answer and Question Type Validation	image question-answer set for QID 1244	VQA_RAD Dataset.xlsx	Open Science Framework	doi:10.17605/OSF.IO/89KPS	https://doi.org/10.17605/OSF.IO/89KPS
image with QID 1245	Question Type and Answer Type Generation	Annotators	Question and Answer Generation	Question Answer and Question Type Validation	image question-answer set for QID 1245	VQA_RAD Dataset.xlsx	Open Science Framework	doi:10.17605/OSF.IO/89KPS	https://doi.org/10.17605/OSF.IO/89KPS
image with QID 1246	Question Type and Answer Type Generation	Annotators	Question and Answer Generation	Question Answer and Question Type Validation	image question-answer set for QID 1246	VQA_RAD Dataset.xlsx	Open Science Framework	doi:10.17605/OSF.IO/89KPS	https://doi.org/10.17605/OSF.IO/89KPS
image with QID 1247	Question Type and Answer Type Generation	Annotators	Question and Answer Generation	Question Answer and Question Type Validation	image question-answer set for QID 1247	VQA_RAD Dataset.xlsx	Open Science Framework	doi:10.17605/OSF.IO/89KPS	https://doi.org/10.17605/OSF.IO/89KPS
image with QID 1248	Question Type and Answer Type Generation	Annotators	Question and Answer Generation	Question Answer and Question Type Validation	image question-answer set for QID 1248	VQA_RAD Dataset.xlsx	Open Science Framework	doi:10.17605/OSF.IO/89KPS	https://doi.org/10.17605/OSF.IO/89KPS
image with QID 1249	Question Type and Answer Type Generation	Annotators	Question and Answer Generation	Question Answer and Question Type Validation	image question-answer set for QID 1249	VQA_RAD Dataset.xlsx	Open Science Framework	doi:10.17605/OSF.IO/89KPS	https://doi.org/10.17605/OSF.IO/89KPS
image with QID 1250	Question Type and Answer Type Generation	Annotators	Question and Answer Generation	Question Answer and Question Type Validation	image question-answer set for QID 1250	VQA_RAD Dataset.xlsx	Open Science Framework	doi:10.17605/OSF.IO/89KPS	https://doi.org/10.17605/OSF.IO/89KPS
image with QID 1251	Question Type and Answer Type Generation	Annotators	Question and Answer Generation	Question Answer and Question Type Validation	image question-answer set for QID 1251	VQA_RAD Dataset.xlsx	Open Science Framework	doi:10.17605/OSF.IO/89KPS	https://doi.org/10.17605/OSF.IO/89KPS
image with QID 1252	Question Type and Answer Type Generation	Annotators	Question and Answer Generation	Question Answer and Question Type Validation	image question-answer set for QID 1252	VQA_RAD Dataset.xlsx	Open Science Framework	doi:10.17605/OSF.IO/89KPS	https://doi.org/10.17605/OSF.IO/89KPS
image with QID 1253	Question Type and Answer Type Generation	Annotators	Question and Answer Generation	Question Answer and Question Type Validation	image question-answer set for QID 1253	VQA_RAD Dataset.xlsx	Open Science Framework	doi:10.17605/OSF.IO/89KPS	https://doi.org/10.17605/OSF.IO/89KPS
image with QID 1254	Question Type and Answer Type Generation	Annotators	Question and Answer Generation	Question Answer and Question Type Validation	image question-answer set for QID 1254	VQA_RAD Dataset.xlsx	Open Science Framework	doi:10.17605/OSF.IO/89KPS	https://doi.org/10.17605/OSF.IO/89KPS
image with QID 1255	Question Type and Answer Type Generation	Annotators	Question and Answer Generation	Question Answer and Question Type Validation	image question-answer set for QID 1255	VQA_RAD Dataset.xlsx	Open Science Framework	doi:10.17605/OSF.IO/89KPS	https://doi.org/10.17605/OSF.IO/89KPS
image with QID 1256	Question Type and Answer Type Generation	Annotators	Question and Answer Generation	Question Answer and Question Type Validation	image question-answer set for QID 1256	VQA_RAD Dataset.xlsx	Open Science Framework	doi:10.17605/OSF.IO/89KPS	https://doi.org/10.17605/OSF.IO/89KPS
image with QID 1257	Question Type and Answer Type Generation	Annotators	Question and Answer Generation	Question Answer and Question Type Validation	image question-answer set for QID 1257	VQA_RAD Dataset.xlsx	Open Science Framework	doi:10.17605/OSF.IO/89KPS	https://doi.org/10.17605/OSF.IO/89KPS
image with QID 1258	Question Type and Answer Type Generation	Annotators	Question and Answer Generation	Question Answer and Question Type Validation	image question-answer set for QID 1258	VQA_RAD Dataset.xlsx	Open Science Framework	doi:10.17605/OSF.IO/89KPS	https://doi.org/10.17605/OSF.IO/89KPS
image with QID 1259	Question Type and Answer Type Generation	Annotators	Question and Answer Generation	Question Answer and Question Type Validation	image question-answer set for QID 1259	VQA_RAD Dataset.xlsx	Open Science Framework	doi:10.17605/OSF.IO/89KPS	https://doi.org/10.17605/OSF.IO/89KPS
image with QID 1260	Question Type and Answer Type Generation	Annotators	Question and Answer Generation	Question Answer and Question Type Validation	image question-answer set for QID 1260	VQA_RAD Dataset.xlsx	Open Science Framework	doi:10.17605/OSF.IO/89KPS	https://doi.org/10.17605/OSF.IO/89KPS
image with QID 1261	Question Type and Answer Type Generation	Annotators	Question and Answer Generation	Question Answer and Question Type Validation	image question-answer set for QID 1261	VQA_RAD Dataset.xlsx	Open Science Framework	doi:10.17605/OSF.IO/89KPS	https://doi.org/10.17605/OSF.IO/89KPS
image with QID 1262	Question Type and Answer Type Generation	Annotators	Question and Answer Generation	Question Answer and Question Type Validation	image question-answer set for QID 1262	VQA_RAD Dataset.xlsx	Open Science Framework	doi:10.17605/OSF.IO/89KPS	https://doi.org/10.17605/OSF.IO/89KPS
image with QID 1263	Question Type and Answer Type Generation	Annotators	Question and Answer Generation	Question Answer and Question Type Validation	image question-answer set for QID 1263	VQA_RAD Dataset.xlsx	Open Science Framework	doi:10.17605/OSF.IO/89KPS	https://doi.org/10.17605/OSF.IO/89KPS
image with QID 1264	Question Type and Answer Type Generation	Annotators	Question and Answer Generation	Question Answer and Question Type Validation	image question-answer set for QID 1264	VQA_RAD Dataset.xlsx	Open Science Framework	doi:10.17605/OSF.IO/89KPS	https://doi.org/10.17605/OSF.IO/89KPS
image with QID 1265	Question Type and Answer Type Generation	Annotators	Question and Answer Generation	Question Answer and Question Type Validation	image question-answer set for QID 1265	VQA_RAD Dataset.xlsx	Open Science Framework	doi:10.17605/OSF.IO/89KPS	https://doi.org/10.17605/OSF.IO/89KPS
image with QID 1266	Question Type and Answer Type Generation	Annotators	Question and Answer Generation	Question Answer and Question Type Validation	image question-answer set for QID 1266	VQA_RAD Dataset.xlsx	Open Science Framework	doi:10.17605/OSF.IO/89KPS	https://doi.org/10.17605/OSF.IO/89KPS
image with QID 1267	Question Type and Answer Type Generation	Annotators	Question and Answer Generation	Question Answer and Question Type Validation	image question-answer set for QID 1267	VQA_RAD Dataset.xlsx	Open Science Framework	doi:10.17605/OSF.IO/89KPS	https://doi.org/10.17605/OSF.IO/89KPS
image with QID 1268	Question Type and Answer Type Generation	Annotators	Question and Answer Generation	Question Answer and Question Type Validation	image question-answer set for QID 1268	VQA_RAD Dataset.xlsx	Open Science Framework	doi:10.17605/OSF.IO/89KPS	https://doi.org/10.17605/OSF.IO/89KPS
image with QID 1269	Question Type and Answer Type Generation	Annotators	Question and Answer Generation	Question Answer and Question Type Validation	image question-answer set for QID 1269	VQA_RAD Dataset.xlsx	Open Science Framework	doi:10.17605/OSF.IO/89KPS	https://doi.org/10.17605/OSF.IO/89KPS
image with QID 1270	Question Type and Answer Type Generation	Annotators	Question and Answer Generation	Question Answer and Question Type Validation	image question-answer set for QID 1270	VQA_RAD Dataset.xlsx	Open Science Framework	doi:10.17605/OSF.IO/89KPS	https://doi.org/10.17605/OSF.IO/89KPS
image with QID 1271	Question Type and Answer Type Generation	Annotators	Question and Answer Generation	Question Answer and Question Type Validation	image question-answer set for QID 1271	VQA_RAD Dataset.xlsx	Open Science Framework	doi:10.17605/OSF.IO/89KPS	https://doi.org/10.17605/OSF.IO/89KPS
image with QID 1272	Question Type and Answer Type Generation	Annotators	Question and Answer Generation	Question Answer and Question Type Validation	image question-answer set for QID 1272	VQA_RAD Dataset.xlsx	Open Science Framework	doi:10.17605/OSF.IO/89KPS	https://doi.org/10.17605/OSF.IO/89KPS
image with QID 1273	Question Type and Answer Type Generation	Annotators	Question and Answer Generation	Question Answer and Question Type Validation	image question-answer set for QID 1273	VQA_RAD Dataset.xlsx	Open Science Framework	doi:10.17605/OSF.IO/89KPS	https://doi.org/10.17605/OSF.IO/89KPS
image with QID 1274	Question Type and Answer Type Generation	Annotators	Question and Answer Generation	Question Answer and Question Type Validation	image question-answer set for QID 1274	VQA_RAD Dataset.xlsx	Open Science Framework	doi:10.17605/OSF.IO/89KPS	https://doi.org/10.17605/OSF.IO/89KPS
image with QID 1275	Question Type and Answer Type Generation	Annotators	Question and Answer Generation	Question Answer and Question Type Validation	image question-answer set for QID 1275	VQA_RAD Dataset.xlsx	Open Science Framework	doi:10.17605/OSF.IO/89KPS	https://doi.org/10.17605/OSF.IO/89KPS
image with QID 1276	Question Type and Answer Type Generation	Annotators	Question and Answer Generation	Question Answer and Question Type Validation	image question-answer set for QID 1276	VQA_RAD Dataset.xlsx	Open Science Framework	doi:10.17605/OSF.IO/89KPS	https://doi.org/10.17605/OSF.IO/89KPS
image with QID 1277	Question Type and Answer Type Generation	Annotators	Question and Answer Generation	Question Answer and Question Type Validation	image question-answer set for QID 1277	VQA_RAD Dataset.xlsx	Open Science Framework	doi:10.17605/OSF.IO/89KPS	https://doi.org/10.17605/OSF.IO/89KPS
image with QID 1278	Question Type and Answer Type Generation	Annotators	Question and Answer Generation	Question Answer and Question Type Validation	image question-answer set for QID 1278	VQA_RAD Dataset.xlsx	Open Science Framework	doi:10.17605/OSF.IO/89KPS	https://doi.org/10.17605/OSF.IO/89KPS
image with QID 1279	Question Type and Answer Type Generation	Annotators	Question and Answer Generation	Question Answer and Question Type Validation	image question-answer set for QID 1279	VQA_RAD Dataset.xlsx	Open Science Framework	doi:10.17605/OSF.IO/89KPS	https://doi.org/10.17605/OSF.IO/89KPS
image with QID 1280	Question Type and Answer Type Generation	Annotators	Question and Answer Generation	Question Answer and Question Type Validation	image question-answer set for QID 1280	VQA_RAD Dataset.xlsx	Open Science Framework	doi:10.17605/OSF.IO/89KPS	https://doi.org/10.17605/OSF.IO/89KPS
image with QID 1281	Question Type and Answer Type Generation	Annotators	Question and Answer Generation	Question Answer and Question Type Validation	image question-answer set for QID 1281	VQA_RAD Dataset.xlsx	Open Science Framework	doi:10.17605/OSF.IO/89KPS	https://doi.org/10.17605/OSF.IO/89KPS
image with QID 1282	Question Type and Answer Type Generation	Annotators	Question and Answer Generation	Question Answer and Question Type Validation	image question-answer set for QID 1282	VQA_RAD Dataset.xlsx	Open Science Framework	doi:10.17605/OSF.IO/89KPS	https://doi.org/10.17605/OSF.IO/89KPS
image with QID 1283	Question Type and Answer Type Generation	Annotators	Question and Answer Generation	Question Answer and Question Type Validation	image question-answer set for QID 1283	VQA_RAD Dataset.xlsx	Open Science Framework	doi:10.17605/OSF.IO/89KPS	https://doi.org/10.17605/OSF.IO/89KPS
image with QID 1284	Question Type and Answer Type Generation	Annotators	Question and Answer Generation	Question Answer and Question Type Validation	image question-answer set for QID 1284	VQA_RAD Dataset.xlsx	Open Science Framework	doi:10.17605/OSF.IO/89KPS	https://doi.org/10.17605/OSF.IO/89KPS
image with QID 1285	Question Type and Answer Type Generation	Annotators	Question and Answer Generation	Question Answer and Question Type Validation	image question-answer set for QID 1285	VQA_RAD Dataset.xlsx	Open Science Framework	doi:10.17605/OSF.IO/89KPS	https://doi.org/10.17605/OSF.IO/89KPS
image with QID 1286	Question Type and Answer Type Generation	Annotators	Question and Answer Generation	Question Answer and Question Type Validation	image question-answer set for QID 1286	VQA_RAD Dataset.xlsx	Open Science Framework	doi:10.17605/OSF.IO/89KPS	https://doi.org/10.17605/OSF.IO/89KPS
image with QID 1287	Question Type and Answer Type Generation	Annotators	Question and Answer Generation	Question Answer and Question Type Validation	image question-answer set for QID 1287	VQA_RAD Dataset.xlsx	Open Science Framework	doi:10.17605/OSF.IO/89KPS	https://doi.org/10.17605/OSF.IO/89KPS
image with QID 1288	Question Type and Answer Type Generation	Annotators	Question and Answer Generation	Question Answer and Question Type Validation	image question-answer set for QID 1288	VQA_RAD Dataset.xlsx	Open Science Framework	doi:10.17605/OSF.IO/89KPS	https://doi.org/10.17605/OSF.IO/89KPS
image with QID 1289	Question Type and Answer Type Generation	Annotators	Question and Answer Generation	Question Answer and Question Type Validation	image question-answer set for QID 1289	VQA_RAD Dataset.xlsx	Open Science Framework	doi:10.17605/OSF.IO/89KPS	https://doi.org/10.17605/OSF.IO/89KPS
image with QID 1290	Question Type and Answer Type Generation	Annotators	Question and Answer Generation	Question Answer and Question Type Validation	image question-answer set for QID 1290	VQA_RAD Dataset.xlsx	Open Science Framework	doi:10.17605/OSF.IO/89KPS	https://doi.org/10.17605/OSF.IO/89KPS
image with QID 1291	Question Type and Answer Type Generation	Annotators	Question and Answer Generation	Question Answer and Question Type Validation	image question-answer set for QID 1291	VQA_RAD Dataset.xlsx	Open Science Framework	doi:10.17605/OSF.IO/89KPS	https://doi.org/10.17605/OSF.IO/89KPS
image with QID 1292	Question Type and Answer Type Generation	Annotators	Question and Answer Generation	Question Answer and Question Type Validation	image question-answer set for QID 1292	VQA_RAD Dataset.xlsx	Open Science Framework	doi:10.17605/OSF.IO/89KPS	https://doi.org/10.17605/OSF.IO/89KPS
image with QID 1293	Question Type and Answer Type Generation	Annotators	Question and Answer Generation	Question Answer and Question Type Validation	image question-answer set for QID 1293	VQA_RAD Dataset.xlsx	Open Science Framework	doi:10.17605/OSF.IO/89KPS	https://doi.org/10.17605/OSF.IO/89KPS
image with QID 1294	Question Type and Answer Type Generation	Annotators	Question and Answer Generation	Question Answer and Question Type Validation	image question-answer set for QID 1294	VQA_RAD Dataset.xlsx	Open Science Framework	doi:10.17605/OSF.IO/89KPS	https://doi.org/10.17605/OSF.IO/89KPS
image with QID 1295	Question Type and Answer Type Generation	Annotators	Question and Answer Generation	Question Answer and Question Type Validation	image question-answer set for QID 1295	VQA_RAD Dataset.xlsx	Open Science Framework	doi:10.17605/OSF.IO/89KPS	https://doi.org/10.17605/OSF.IO/89KPS
image with QID 1296	Question Type and Answer Type Generation	Annotators	Question and Answer Generation	Question Answer and Question Type Validation	image question-answer set for QID 1296	VQA_RAD Dataset.xlsx	Open Science Framework	doi:10.17605/OSF.IO/89KPS	https://doi.org/10.17605/OSF.IO/89KPS
image with QID 1297	Question Type and Answer Type Generation	Annotators	Question and Answer Generation	Question Answer and Question Type Validation	image question-answer set for QID 1297	VQA_RAD Dataset.xlsx	Open Science Framework	doi:10.17605/OSF.IO/89KPS	https://doi.org/10.17605/OSF.IO/89KPS
image with QID 1298	Question Type and Answer Type Generation	Annotators	Question and Answer Generation	Question Answer and Question Type Validation	image question-answer set for QID 1298	VQA_RAD Dataset.xlsx	Open Science Framework	doi:10.17605/OSF.IO/89KPS	https://doi.org/10.17605/OSF.IO/89KPS
image with QID 1299	Question Type and Answer Type Generation	Annotators	Question and Answer Generation	Question Answer and Question Type Validation	image question-answer set for QID 1299	VQA_RAD Dataset.xlsx	Open Science Framework	doi:10.17605/OSF.IO/89KPS	https://doi.org/10.17605/OSF.IO/89KPS
image with QID 1300	Question Type and Answer Type Generation	Annotators	Question and Answer Generation	Question Answer and Question Type Validation	image question-answer set for QID 1300	VQA_RAD Dataset.xlsx	Open Science Framework	doi:10.17605/OSF.IO/89KPS	https://doi.org/10.17605/OSF.IO/89KPS
image with QID 1301	Question Type and Answer Type Generation	Annotators	Question and Answer Generation	Question Answer and Question Type Validation	image question-answer set for QID 1301	VQA_RAD Dataset.xlsx	Open Science Framework	doi:10.17605/OSF.IO/89KPS	https://doi.org/10.17605/OSF.IO/89KPS
image with QID 1302	Question Type and Answer Type Generation	Annotators	Question and Answer Generation	Question Answer and Question Type Validation	image question-answer set for QID 1302	VQA_RAD Dataset.xlsx	Open Science Framework	doi:10.17605/OSF.IO/89KPS	https://doi.org/10.17605/OSF.IO/89KPS
image with QID 1303	Question Type and Answer Type Generation	Annotators	Question and Answer Generation	Question Answer and Question Type Validation	image question-answer set for QID 1303	VQA_RAD Dataset.xlsx	Open Science Framework	doi:10.17605/OSF.IO/89KPS	https://doi.org/10.17605/OSF.IO/89KPS
image with QID 1304	Question Type and Answer Type Generation	Annotators	Question and Answer Generation	Question Answer and Question Type Validation	image question-answer set for QID 1304	VQA_RAD Dataset.xlsx	Open Science Framework	doi:10.17605/OSF.IO/89KPS	https://doi.org/10.17605/OSF.IO/89KPS
image with QID 1305	Question Type and Answer Type Generation	Annotators	Question and Answer Generation	Question Answer and Question Type Validation	image question-answer set for QID 1305	VQA_RAD Dataset.xlsx	Open Science Framework	doi:10.17605/OSF.IO/89KPS	https://doi.org/10.17605/OSF.IO/89KPS
image with QID 1306	Question Type and Answer Type Generation	Annotators	Question and Answer Generation	Question Answer and Question Type Validation	image question-answer set for QID 1306	VQA_RAD Dataset.xlsx	Open Science Framework	doi:10.17605/OSF.IO/89KPS	https://doi.org/10.17605/OSF.IO/89KPS
image with QID 1307	Question Type and Answer Type Generation	Annotators	Question and Answer Generation	Question Answer and Question Type Validation	image question-answer set for QID 1307	VQA_RAD Dataset.xlsx	Open Science Framework	doi:10.17605/OSF.IO/89KPS	https://doi.org/10.17605/OSF.IO/89KPS
image with QID 1308	Question Type and Answer Type Generation	Annotators	Question and Answer Generation	Question Answer and Question Type Validation	image question-answer set for QID 1308	VQA_RAD Dataset.xlsx	Open Science Framework	doi:10.17605/OSF.IO/89KPS	https://doi.org/10.17605/OSF.IO/89KPS
image with QID 1309	Question Type and Answer Type Generation	Annotators	Question and Answer Generation	Question Answer and Question Type Validation	image question-answer set for QID 1309	VQA_RAD Dataset.xlsx	Open Science Framework	doi:10.17605/OSF.IO/89KPS	https://doi.org/10.17605/OSF.IO/89KPS
image with QID 1310	Question Type and Answer Type Generation	Annotators	Question and Answer Generation	Question Answer and Question Type Validation	image question-answer set for QID 1310	VQA_RAD Dataset.xlsx	Open Science Framework	doi:10.17605/OSF.IO/89KPS	https://doi.org/10.17605/OSF.IO/89KPS
image with QID 1311	Question Type and Answer Type Generation	Annotators	Question and Answer Generation	Question Answer and Question Type Validation	image question-answer set for QID 1311	VQA_RAD Dataset.xlsx	Open Science Framework	doi:10.17605/OSF.IO/89KPS	https://doi.org/10.17605/OSF.IO/89KPS
image with QID 1312	Question Type and Answer Type Generation	Annotators	Question and Answer Generation	Question Answer and Question Type Validation	image question-answer set for QID 1312	VQA_RAD Dataset.xlsx	Open Science Framework	doi:10.17605/OSF.IO/89KPS	https://doi.org/10.17605/OSF.IO/89KPS
image with QID 1313	Question Type and Answer Type Generation	Annotators	Question and Answer Generation	Question Answer and Question Type Validation	image question-answer set for QID 1313	VQA_RAD Dataset.xlsx	Open Science Framework	doi:10.17605/OSF.IO/89KPS	https://doi.org/10.17605/OSF.IO/89KPS
image with QID 1314	Question Type and Answer Type Generation	Annotators	Question and Answer Generation	Question Answer and Question Type Validation	image question-answer set for QID 1314	VQA_RAD Dataset.xlsx	Open Science Framework	doi:10.17605/OSF.IO/89KPS	https://doi.org/10.17605/OSF.IO/89KPS
image with QID 1315	Question Type and Answer Type Generation	Annotators	Question and Answer Generation	Question Answer and Question Type Validation	image question-answer set for QID 1315	VQA_RAD Dataset.xlsx	Open Science Framework	doi:10.17605/OSF.IO/89KPS	https://doi.org/10.17605/OSF.IO/89KPS
image with QID 1316	Question Type and Answer Type Generation	Annotators	Question and Answer Generation	Question Answer and Question Type Validation	image question-answer set for QID 1316	VQA_RAD Dataset.xlsx	Open Science Framework	doi:10.17605/OSF.IO/89KPS	https://doi.org/10.17605/OSF.IO/89KPS
image with QID 1317	Question Type and Answer Type Generation	Annotators	Question and Answer Generation	Question Answer and Question Type Validation	image question-answer set for QID 1317	VQA_RAD Dataset.xlsx	Open Science Framework	doi:10.17605/OSF.IO/89KPS	https://doi.org/10.17605/OSF.IO/89KPS
image with QID 1318	Question Type and Answer Type Generation	Annotators	Question and Answer Generation	Question Answer and Question Type Validation	image question-answer set for QID 1318	VQA_RAD Dataset.xlsx	Open Science Framework	doi:10.17605/OSF.IO/89KPS	https://doi.org/10.17605/OSF.IO/89KPS
image with QID 1319	Question Type and Answer Type Generation	Annotators	Question and Answer Generation	Question Answer and Question Type Validation	image question-answer set for QID 1319	VQA_RAD Dataset.xlsx	Open Science Framework	doi:10.17605/OSF.IO/89KPS	https://doi.org/10.17605/OSF.IO/89KPS
image with QID 1320	Question Type and Answer Type Generation	Annotators	Question and Answer Generation	Question Answer and Question Type Validation	image question-answer set for QID 1320	VQA_RAD Dataset.xlsx	Open Science Framework	doi:10.17605/OSF.IO/89KPS	https://doi.org/10.17605/OSF.IO/89KPS
image with QID 1321	Question Type and Answer Type Generation	Annotators	Question and Answer Generation	Question Answer and Question Type Validation	image question-answer set for QID 1321	VQA_RAD Dataset.xlsx	Open Science Framework	doi:10.17605/OSF.IO/89KPS	https://doi.org/10.17605/OSF.IO/89KPS
image with QID 1322	Question Type and Answer Type Generation	Annotators	Question and Answer Generation	Question Answer and Question Type Validation	image question-answer set for QID 1322	VQA_RAD Dataset.xlsx	Open Science Framework	doi:10.17605/OSF.IO/89KPS	https://doi.org/10.17605/OSF.IO/89KPS
image with QID 1323	Question Type and Answer Type Generation	Annotators	Question and Answer Generation	Question Answer and Question Type Validation	image question-answer set for QID 1323	VQA_RAD Dataset.xlsx	Open Science Framework	doi:10.17605/OSF.IO/89KPS	https://doi.org/10.17605/OSF.IO/89KPS
image with QID 1324	Question Type and Answer Type Generation	Annotators	Question and Answer Generation	Question Answer and Question Type Validation	image question-answer set for QID 1324	VQA_RAD Dataset.xlsx	Open Science Framework	doi:10.17605/OSF.IO/89KPS	https://doi.org/10.17605/OSF.IO/89KPS
image with QID 1325	Question Type and Answer Type Generation	Annotators	Question and Answer Generation	Question Answer and Question Type Validation	image question-answer set for QID 1325	VQA_RAD Dataset.xlsx	Open Science Framework	doi:10.17605/OSF.IO/89KPS	https://doi.org/10.17605/OSF.IO/89KPS
image with QID 1326	Question Type and Answer Type Generation	Annotators	Question and Answer Generation	Question Answer and Question Type Validation	image question-answer set for QID 1326	VQA_RAD Dataset.xlsx	Open Science Framework	doi:10.17605/OSF.IO/89KPS	https://doi.org/10.17605/OSF.IO/89KPS
image with QID 1327	Question Type and Answer Type Generation	Annotators	Question and Answer Generation	Question Answer and Question Type Validation	image question-answer set for QID 1327	VQA_RAD Dataset.xlsx	Open Science Framework	doi:10.17605/OSF.IO/89KPS	https://doi.org/10.17605/OSF.IO/89KPS
image with QID 1328	Question Type and Answer Type Generation	Annotators	Question and Answer Generation	Question Answer and Question Type Validation	image question-answer set for QID 1328	VQA_RAD Dataset.xlsx	Open Science Framework	doi:10.17605/OSF.IO/89KPS	https://doi.org/10.17605/OSF.IO/89KPS
image with QID 1329	Question Type and Answer Type Generation	Annotators	Question and Answer Generation	Question Answer and Question Type Validation	image question-answer set for QID 1329	VQA_RAD Dataset.xlsx	Open Science Framework	doi:10.17605/OSF.IO/89KPS	https://doi.org/10.17605/OSF.IO/89KPS
image with QID 1330	Question Type and Answer Type Generation	Annotators	Question and Answer Generation	Question Answer and Question Type Validation	image question-answer set for QID 1330	VQA_RAD Dataset.xlsx	Open Science Framework	doi:10.17605/OSF.IO/89KPS	https://doi.org/10.17605/OSF.IO/89KPS
image with QID 1331	Question Type and Answer Type Generation	Annotators	Question and Answer Generation	Question Answer and Question Type Validation	image question-answer set for QID 1331	VQA_RAD Dataset.xlsx	Open Science Framework	doi:10.17605/OSF.IO/89KPS	https://doi.org/10.17605/OSF.IO/89KPS
image with QID 1332	Question Type and Answer Type Generation	Annotators	Question and Answer Generation	Question Answer and Question Type Validation	image question-answer set for QID 1332	VQA_RAD Dataset.xlsx	Open Science Framework	doi:10.17605/OSF.IO/89KPS	https://doi.org/10.17605/OSF.IO/89KPS
image with QID 1333	Question Type and Answer Type Generation	Annotators	Question and Answer Generation	Question Answer and Question Type Validation	image question-answer set for QID 1333	VQA_RAD Dataset.xlsx	Open Science Framework	doi:10.17605/OSF.IO/89KPS	https://doi.org/10.17605/OSF.IO/89KPS
image with QID 1334	Question Type and Answer Type Generation	Annotators	Question and Answer Generation	Question Answer and Question Type Validation	image question-answer set for QID 1334	VQA_RAD Dataset.xlsx	Open Science Framework	doi:10.17605/OSF.IO/89KPS	https://doi.org/10.17605/OSF.IO/89KPS
image with QID 1335	Question Type and Answer Type Generation	Annotators	Question and Answer Generation	Question Answer and Question Type Validation	image question-answer set for QID 1335	VQA_RAD Dataset.xlsx	Open Science Framework	doi:10.17605/OSF.IO/89KPS	https://doi.org/10.17605/OSF.IO/89KPS
image with QID 1336	Question Type and Answer Type Generation	Annotators	Question and Answer Generation	Question Answer and Question Type Validation	image question-answer set for QID 1336	VQA_RAD Dataset.xlsx	Open Science Framework	doi:10.17605/OSF.IO/89KPS	https://doi.org/10.17605/OSF.IO/89KPS
image with QID 1337	Question Type and Answer Type Generation	Annotators	Question and Answer Generation	Question Answer and Question Type Validation	image question-answer set for QID 1337	VQA_RAD Dataset.xlsx	Open Science Framework	doi:10.17605/OSF.IO/89KPS	https://doi.org/10.17605/OSF.IO/89KPS
image with QID 1338	Question Type and Answer Type Generation	Annotators	Question and Answer Generation	Question Answer and Question Type Validation	image question-answer set for QID 1338	VQA_RAD Dataset.xlsx	Open Science Framework	doi:10.17605/OSF.IO/89KPS	https://doi.org/10.17605/OSF.IO/89KPS
image with QID 1339	Question Type and Answer Type Generation	Annotators	Question and Answer Generation	Question Answer and Question Type Validation	image question-answer set for QID 1339	VQA_RAD Dataset.xlsx	Open Science Framework	doi:10.17605/OSF.IO/89KPS	https://doi.org/10.17605/OSF.IO/89KPS
image with QID 1340	Question Type and Answer Type Generation	Annotators	Question and Answer Generation	Question Answer and Question Type Validation	image question-answer set for QID 1340	VQA_RAD Dataset.xlsx	Open Science Framework	doi:10.17605/OSF.IO/89KPS	https://doi.org/10.17605/OSF.IO/89KPS
image with QID 1341	Question Type and Answer Type Generation	Annotators	Question and Answer Generation	Question Answer and Question Type Validation	image question-answer set for QID 1341	VQA_RAD Dataset.xlsx	Open Science Framework	doi:10.17605/OSF.IO/89KPS	https://doi.org/10.17605/OSF.IO/89KPS
image with QID 1342	Question Type and Answer Type Generation	Annotators	Question and Answer Generation	Question Answer and Question Type Validation	image question-answer set for QID 1342	VQA_RAD Dataset.xlsx	Open Science Framework	doi:10.17605/OSF.IO/89KPS	https://doi.org/10.17605/OSF.IO/89KPS
image with QID 1343	Question Type and Answer Type Generation	Annotators	Question and Answer Generation	Question Answer and Question Type Validation	image question-answer set for QID 1343	VQA_RAD Dataset.xlsx	Open Science Framework	doi:10.17605/OSF.IO/89KPS	https://doi.org/10.17605/OSF.IO/89KPS
image with QID 1344	Question Type and Answer Type Generation	Annotators	Question and Answer Generation	Question Answer and Question Type Validation	image question-answer set for QID 1344	VQA_RAD Dataset.xlsx	Open Science Framework	doi:10.17605/OSF.IO/89KPS	https://doi.org/10.17605/OSF.IO/89KPS
image with QID 1345	Question Type and Answer Type Generation	Annotators	Question and Answer Generation	Question Answer and Question Type Validation	image question-answer set for QID 1345	VQA_RAD Dataset.xlsx	Open Science Framework	doi:10.17605/OSF.IO/89KPS	https://doi.org/10.17605/OSF.IO/89KPS
image with QID 1346	Question Type and Answer Type Generation	Annotators	Question and Answer Generation	Question Answer and Question Type Validation	image question-answer set for QID 1346	VQA_RAD Dataset.xlsx	Open Science Framework	doi:10.17605/OSF.IO/89KPS	https://doi.org/10.17605/OSF.IO/89KPS
image with QID 1347	Question Type and Answer Type Generation	Annotators	Question and Answer Generation	Question Answer and Question Type Validation	image question-answer set for QID 1347	VQA_RAD Dataset.xlsx	Open Science Framework	doi:10.17605/OSF.IO/89KPS	https://doi.org/10.17605/OSF.IO/89KPS
[truncated: 900 more rows]
